# Supplementary material for: Crystal structure of bis­{1-phenyl-3-methyl-4-[(quinolin-3-yl)imino­methyl-κN]-1H-pyrazol-5-olato-κO}zinc methanol 2.5-solvate from synchrotron X-ray diffraction
Source: Acta Crystallogr E Crystallogr Commun. 2017 Jul 18;73(Pt 8):1208–12. doi: 10.1107/S2056989017010441 (PMC5598850; doi:10.1107/S2056989017010441)
Supplement: Supplementary file 1 [file e-73-01208-sup1.cif]

##############################################################################
#                                                                            #
# This CIF contains the data in a paper accepted for publication in          #
# Acta Crystallographica Section E. It conforms to the requirements of       #
# Notes for Authors for Acta Crystallographica Section E, and has been       #
# peer reviewed under the auspices of the IUCr Commission on Journals.       #
#                                                                            #
# Full details of the Crystallographic Information File format               #
# are given in the paper "The Crystallographic Information File (CIF):       #
# a New Standard Archive File for Crystallography" by S. R. Hall, F. H.      #
# Allen and I. D. Brown [Acta Cryst. (1991), A47, 655-685].                  #
#                                                                            #
# The current version of the core CIF dictionary is obtainable from          #
# ftp://ftp.iucr.org/pub/cif_core.dic.                                       #
#                                                                            #
# Software is freely available for graphical display of the structure(s)     #
# in this CIF. For information consult the CIF software page                 #
# http://www.iucr.org/resources/cif/software.                                #
#                                                                            #
# This file may be used for bona fide research purposes within the           #
# scientific community so long as proper attribution is given to the journal # 
# article from which it was obtained.                                        #
#                                                                            #
##############################################################################
data_global
_audit_creation_method
                       'from SHELXL97 CIF aIt is very nd IUCr SHELXL97-template'
_journal_date_recd_electronic     2017-06-27
_journal_date_accepted     2017-07-13
_journal_name_full     'Acta Crystallographica, Section E'
_journal_year     2017
_journal_volume     73
_journal_issue      8
_journal_page_first     1208
_journal_page_last     1212
_journal_paper_category     GM
_journal_paper_doi     10.1107/S2056989017010441
_journal_coeditor_code     WM5401
_publ_contact_author_name     'Victor N. Khrustalev'
_publ_contact_author_address
;
Inorganic Chemistry Department,
Peoples' Friendship University of Russia (RUDN University),
6 Miklukho-Maklay St., Moscow 117198, Russian Federation
;
_publ_contact_author_email     'vnkhrustalev@gmail.com'
_publ_contact_author_fax     '+7-495-4339588'
_publ_contact_author_phone     '+7-495-9550976'
_publ_section_title
;\
Crystal structure of
bis{1-phenyl-3-methyl-4-[(quinolin-3-yl)iminomethyl-\k<i>N</i>]-1<i>H</i>-\
pyrazol-5-olato-\k<i>O</i>}zinc methanol 2.5-solvate from synchrotron X-ray
diffraction
;
_publ_section_title_footnote     .
loop_
    _publ_author_name
    _publ_author_footnote
    _publ_author_address
    'Anatoliy S. Burlov' .
;
Institute of Physical and Organic Chemistry,
Southern Federal University,
194/2 Stachki Ave., Rostov-on-Don 344090,
Russian Federation
;
    'Valery G. Vlasenko' .
;
Institute of Physics,
Southern Federal University,
194 Stachki Ave., Rostov-on-Don 344090,
Russian Federation
;
    'Pavel V. Dorovatovskii' .
;
National Research Centre `Kurchatov Institute',
1 Acad. Kurchatov Sq., Moscow 123182, Russian Federation
;
    'Yan V. Zubavichus' .
;
National Research Centre `Kurchatov Institute',
1 Acad. Kurchatov Sq., Moscow 123182,
Russian Federation
;
    'Victor N. Khrustalev' .
;
Inorganic Chemistry Department,
Peoples' Friendship University of Russia (RUDN University),
6 Miklukho-Maklay St., Moscow 117198,
Russian Federation
;
_publ_section_synopsis
;\
A synthetic approach to the new zinc complex based on aminomethylene derivative
of
1-phenyl-3-methyl-4-[(quinolyl-3-yl)iminomethyl]-1<i>H</i>-pyrazol-\
5(4<i>H</i>)-one and its structural characterization by synchrotron
single-crystal X-ray diffraction are reported.
;
data_I
_database_code_depnum_ccdc_archive 'CCDC 1562057'
_audit_creation_method     SHELXL-2014/6
_chemical_name_systematic
;\
Bis{1-phenyl-3-methyl-4-[(quinolin-3-yl)iminomethyl-\k<i>N</i>]-1<i>H</i>-\
pyrazol-5-olato-\k<i>O</i>}zinc methanol 2.5-solvate
;
_chemical_name_common     ?
_chemical_formula_moiety     'C40 H30 N8 O2 Zn, 2.5(C H4 O)'
_chemical_formula_sum     'C44.5 H40 N8 O4.5 Zn'
_chemical_formula_iupac     '[Zn (C20 H15 N4 O1)2], 2.5C H4 O'
_chemical_formula_weight     800.20
_chemical_melting_point     ?
_shelx_space_group_comment
;
The symmetry employed for this shelxl refinement is uniquely defined
by the following loop, which should always be used as a source of
symmetry information in preference to the above space-group names.
They are only intended as comments.
;
_space_group_crystal_system     triclinic
_space_group_name_H-M_alt     'P -1'
_space_group_name_Hall     '-P 1'
loop_
    _space_group_symop_operation_xyz
    'x, y, z'
    '-x, -y, -z'
_cell_length_a     15.569(3)
_cell_length_b     16.994(3)
_cell_length_c     17.035(3)
_cell_angle_alpha     111.56(3)
_cell_angle_beta     114.71(3)
_cell_angle_gamma     96.30(3)
_cell_volume     3618.1(16)
_cell_formula_units_Z     4
_cell_measurement_reflns_used     600
_cell_measurement_theta_min     3.3
_cell_measurement_theta_max     33.0
_cell_measurement_temperature     100(2)
_exptl_crystal_description     prism
_exptl_crystal_colour     yellow
_exptl_crystal_size_max     0.20
_exptl_crystal_size_mid     0.12
_exptl_crystal_size_min     0.07
_exptl_crystal_density_diffrn     1.469
_exptl_crystal_density_meas     ?
_exptl_crystal_density_method     ?
_exptl_crystal_F_000     1668
_exptl_absorpt_coefficient_mu     1.678
_exptl_absorpt_correction_type     multi-scan
_exptl_absorpt_process_details
;
(<i>SCALA</i>; Evans, 2006)
;
_shelx_estimated_absorpt_T_min     0.731
_shelx_estimated_absorpt_T_max     0.892
_exptl_absorpt_correction_T_min     0.730
_exptl_absorpt_correction_T_max     0.880
_diffrn_ambient_temperature     100(2)
_diffrn_radiation_type     synchrotron
_diffrn_radiation_wavelength     0.96990
_diffrn_measurement_device_type     'Rayonix SX165 CCD'
_diffrn_measurement_method     '/f scan'
_diffrn_detector_area_resol_mean     ?
_diffrn_reflns_number     48608
_diffrn_reflns_av_R_equivalents     0.0547
_diffrn_reflns_theta_min     3.307
_diffrn_reflns_theta_max     41.445
_diffrn_reflns_theta_full     35.587
_diffrn_measured_fraction_theta_max     0.810
_diffrn_measured_fraction_theta_full     0.978
_diffrn_reflns_limit_h_min     -19
_diffrn_reflns_limit_h_max     21
_diffrn_reflns_limit_k_min     -21
_diffrn_reflns_limit_k_max     21
_diffrn_reflns_limit_l_min     -20
_diffrn_reflns_limit_l_max     20
_refine_special_details     ?
_reflns_number_total     15616
_reflns_number_gt     12285
_reflns_threshold_expression     'I > 2\s(I)'
_refine_ls_structure_factor_coef     Fsqd
_refine_ls_matrix_type     full
_refine_ls_R_factor_all     0.0674
_refine_ls_R_factor_gt     0.0516
_refine_ls_wR_factor_gt     0.1365
_refine_ls_wR_factor_ref     0.1524
_refine_ls_goodness_of_fit_ref     1.095
_refine_ls_restrained_S_all     1.108
_refine_ls_number_reflns     15616
_refine_ls_number_parameters     1020
_refine_ls_number_restraints     9
_refine_ls_hydrogen_treatment     constr
_refine_ls_weighting_scheme     calc
_refine_ls_weighting_details
                      'w=1/[\s^2^(Fo^2^)+(0.0757P)^2^] where P=(Fo^2^+2Fc^2^)/3'
_atom_sites_solution_hydrogens     mixed
_atom_sites_solution_primary     difmap
_atom_sites_solution_secondary     difmap
_refine_ls_shift/su_max     0.001
_refine_ls_shift/su_mean     0.000
_refine_diff_density_max     1.028
_refine_diff_density_min     -1.002
_refine_ls_extinction_method
;
SHELXL2014 (Sheldrick, 2015b)
;
_refine_ls_extinction_coef     0.0043(4)
_refine_ls_extinction_expression
                                  'Fc^*^=kFc[1+0.001xFc^2^\l^3^/sin(2\q)]^-1/4^'
loop_
    _atom_type_symbol
    _atom_type_description
    _atom_type_scat_dispersion_real
    _atom_type_scat_dispersion_imag
    _atom_type_scat_source
    'C' 'C' 0.0070 0.0030
                         'International Tables Vol C Tables 4.2.6.8 and 6.1.1.4'
    'H' 'H' 0.0000 0.0000
                         'International Tables Vol C Tables 4.2.6.8 and 6.1.1.4'
    'N' 'N' 0.0130 0.0070
                         'International Tables Vol C Tables 4.2.6.8 and 6.1.1.4'
    'O' 'O' 0.0210 0.0120
                         'International Tables Vol C Tables 4.2.6.8 and 6.1.1.4'
    'Zn' 'Zn' -0.2060 2.4400
                         'International Tables Vol C Tables 4.2.6.8 and 6.1.1.4'
_computing_data_collection
;
Marccd (Doyle, 2011)
;
_computing_cell_refinement
;
iMosflm (Battye <i>et al.</i>,  2011)
;
_computing_data_reduction
;
iMosflm (Battye <i>et al.</i>,  2011)
;
_computing_structure_solution
;
SHELXT (Sheldrick, 2015a)
;
_computing_structure_refinement
;
SHELXL2014 (Sheldrick, 2015b)
;
_computing_molecular_graphics
;
SHELXTL (Sheldrick, 2008)
;
_computing_publication_material
;
SHELXTL (Sheldrick, 2008)
;
loop_
    _atom_site_type_symbol
    _atom_site_label
    _atom_site_fract_x
    _atom_site_fract_y
    _atom_site_fract_z
    _atom_site_U_iso_or_equiv
    _atom_site_adp_type
    _atom_site_calc_flag
    _atom_site_occupancy
    _atom_site_disorder_assembly
    _atom_site_disorder_group
    Zn Zn1 0.37780(2) 0.39436(2) 0.67054(2) 0.02024(11) Uani d 1 . .
    O O1 0.29175(13) 0.38716(12) 0.72004(13) 0.0238(4) Uani d 1 . .
    O O2 0.35484(12) 0.29575(11) 0.54978(13) 0.0209(4) Uani d 1 . .
    N N1 0.49660(15) 0.40526(14) 0.78587(16) 0.0205(5) Uani d 1 . .
    N N2 0.26374(15) 0.36528(14) 0.83484(16) 0.0214(5) Uani d 1 . .
    N N3 0.31383(16) 0.36130(14) 0.92341(16) 0.0218(5) Uani d 1 . .
    N N4 0.66016(16) 0.38308(14) 0.69054(17) 0.0243(5) Uani d 1 . .
    N N5 0.37862(15) 0.49341(13) 0.63202(16) 0.0206(5) Uani d 1 . .
    N N6 0.34901(15) 0.25383(13) 0.39951(16) 0.0207(5) Uani d 1 . .
    N N7 0.34356(16) 0.29006(14) 0.33570(16) 0.0231(5) Uani d 1 . .
    N N8 0.36736(15) 0.67970(14) 0.82180(16) 0.0232(5) Uani d 1 . .
    C C1 0.32160(18) 0.38125(16) 0.80065(19) 0.0192(5) Uani d 1 . .
    C C2 0.41154(18) 0.38661(16) 0.86662(19) 0.0194(5) Uani d 1 . .
    C C3 0.49342(18) 0.39740(15) 0.85906(19) 0.0207(5) Uani d 1 . .
    H H3 0.5531 0.3996 0.9094 0.025 Uiso calc 1 . .
    C C4 0.40116(19) 0.37385(16) 0.94125(19) 0.0215(5) Uani d 1 . .
    C C5 0.4747(2) 0.37338(18) 1.0299(2) 0.0272(6) Uani d 1 . .
    H H5A 0.4439 0.3699 1.0688 0.041 Uiso calc 1 . .
    H H5B 0.5311 0.4282 1.0679 0.041 Uiso calc 1 . .
    H H5C 0.4981 0.3218 1.0123 0.041 Uiso calc 1 . .
    C C6 0.58466(19) 0.37789(17) 0.6995(2) 0.0229(6) Uani d 1 . .
    H H6 0.5220 0.3447 0.6420 0.028 Uiso calc 1 . .
    C C7 0.58503(18) 0.41789(16) 0.7891(2) 0.0208(5) Uani d 1 . .
    C C8 0.66931(19) 0.46668(17) 0.8722(2) 0.0242(6) Uani d 1 . .
    H H8 0.6705 0.4938 0.9325 0.029 Uiso calc 1 . .
    C C9 0.75239(19) 0.47558(16) 0.8663(2) 0.0253(6) Uani d 1 . .
    C C10 0.8428(2) 0.52813(18) 0.9490(2) 0.0320(7) Uani d 1 . .
    H H10 0.8479 0.5562 1.0110 0.038 Uiso calc 1 . .
    C C11 0.9204(2) 0.53763(19) 0.9387(3) 0.0361(7) Uani d 1 . .
    H H11 0.9835 0.5743 0.9942 0.043 Uiso calc 1 . .
    C C12 0.9134(2) 0.4946(2) 0.8465(3) 0.0356(7) Uani d 1 . .
    H H12 0.9724 0.5032 0.8423 0.043 Uiso calc 1 . .
    C C13 0.8272(2) 0.44248(19) 0.7652(2) 0.0296(6) Uani d 1 . .
    H H13 0.8239 0.4137 0.7040 0.036 Uiso calc 1 . .
    C C14 0.74590(18) 0.43292(16) 0.7742(2) 0.0229(6) Uani d 1 . .
    C C15 0.16479(18) 0.34483(16) 0.7905(2) 0.0219(5) Uani d 1 . .
    C C16 0.1179(2) 0.30312(17) 0.8231(2) 0.0267(6) Uani d 1 . .
    H H16 0.1545 0.2903 0.8750 0.032 Uiso calc 1 . .
    C C17 0.0215(2) 0.28156(18) 0.7807(2) 0.0302(6) Uani d 1 . .
    H H17 -0.0139 0.2528 0.8016 0.036 Uiso calc 1 . .
    C C18 -0.0290(2) 0.30057(19) 0.7053(2) 0.0326(7) Uani d 1 . .
    H H18 -0.0996 0.2835 0.6744 0.039 Uiso calc 1 . .
    C C19 0.0175(2) 0.3428(2) 0.6730(2) 0.0368(7) Uani d 1 . .
    H H19 -0.0196 0.3552 0.6208 0.044 Uiso calc 1 . .
    C C20 0.1150(2) 0.3659(2) 0.7157(2) 0.0325(7) Uani d 1 . .
    H H20 0.1504 0.3962 0.6960 0.039 Uiso calc 1 . .
    C C21 0.35394(17) 0.31461(16) 0.48261(19) 0.0199(5) Uani d 1 . .
    C C22 0.35634(18) 0.39531(16) 0.4747(2) 0.0208(5) Uani d 1 . .
    C C23 0.36918(18) 0.47910(16) 0.5466(2) 0.0208(5) Uani d 1 . .
    H H23 0.3711 0.5281 0.5324 0.025 Uiso calc 1 . .
    C C24 0.34803(19) 0.37380(17) 0.3816(2) 0.0223(5) Uani d 1 . .
    C C25 0.3440(2) 0.43470(18) 0.3360(2) 0.0293(6) Uani d 1 . .
    H H25A 0.4054 0.4852 0.3772 0.044 Uiso calc 1 . .
    H H25B 0.2869 0.4565 0.3294 0.044 Uiso calc 1 . .
    H H25C 0.3371 0.4022 0.2717 0.044 Uiso calc 1 . .
    C C26 0.34980(18) 0.60058(17) 0.75209(19) 0.0221(5) Uani d 1 . .
    H H26 0.2977 0.5524 0.7356 0.026 Uiso calc 1 . .
    C C27 0.40126(18) 0.58290(16) 0.70177(19) 0.0198(5) Uani d 1 . .
    C C28 0.47348(19) 0.65111(16) 0.7258(2) 0.0232(6) Uani d 1 . .
    H H28 0.5102 0.6431 0.6924 0.028 Uiso calc 1 . .
    C C29 0.49628(19) 0.73673(17) 0.8020(2) 0.0243(6) Uani d 1 . .
    C C30 0.5750(2) 0.80897(18) 0.8366(2) 0.0309(6) Uani d 1 . .
    H H30 0.6143 0.8038 0.8059 0.037 Uiso calc 1 . .
    C C31 0.5984(2) 0.88879(19) 0.9149(2) 0.0339(7) Uani d 1 . .
    H H31 0.6544 0.9367 0.9376 0.041 Uiso calc 1 . .
    C C32 0.5434(2) 0.90042(18) 0.9601(2) 0.0300(6) Uani d 1 . .
    H H32 0.5604 0.9556 1.0141 0.036 Uiso calc 1 . .
    C C33 0.4658(2) 0.83314(18) 0.9272(2) 0.0266(6) Uani d 1 . .
    H H33 0.4254 0.8410 0.9568 0.032 Uiso calc 1 . .
    C C34 0.44091(18) 0.74835(17) 0.84777(19) 0.0219(5) Uani d 1 . .
    C C35 0.35835(18) 0.16739(16) 0.3774(2) 0.0236(6) Uani d 1 . .
    C C36 0.3223(2) 0.10542(17) 0.2805(2) 0.0287(6) Uani d 1 . .
    H H36 0.2895 0.1205 0.2295 0.034 Uiso calc 1 . .
    C C37 0.3349(2) 0.02128(19) 0.2594(3) 0.0363(7) Uani d 1 . .
    H H37 0.3116 -0.0207 0.1940 0.044 Uiso calc 1 . .
    C C38 0.3812(2) -0.00050(19) 0.3338(3) 0.0392(8) Uani d 1 . .
    H H38 0.3894 -0.0578 0.3194 0.047 Uiso calc 1 . .
    C C39 0.4160(2) 0.06077(19) 0.4293(3) 0.0366(7) Uani d 1 . .
    H H39 0.4474 0.0446 0.4797 0.044 Uiso calc 1 . .
    C C40 0.4059(2) 0.14537(18) 0.4529(2) 0.0297(6) Uani d 1 . .
    H H40 0.4306 0.1872 0.5187 0.036 Uiso calc 1 . .
    Zn Zn2 0.14334(2) 0.19055(2) 0.49603(2) 0.02038(11) Uani d 1 . .
    O O3 0.25041(12) 0.18339(12) 0.59848(13) 0.0232(4) Uani d 1 . .
    O O4 0.14119(13) 0.30882(11) 0.50551(13) 0.0220(4) Uani d 1 . .
    N N9 0.03944(15) 0.14139(13) 0.51630(16) 0.0200(4) Uani d 1 . .
    N N10 0.30601(15) 0.14766(13) 0.72752(16) 0.0199(4) Uani d 1 . .
    N N11 0.27194(15) 0.11814(14) 0.77823(16) 0.0216(5) Uani d 1 . .
    N N12 -0.16119(16) 0.13409(14) 0.30661(17) 0.0251(5) Uani d 1 . .
    N N13 0.13225(15) 0.12821(14) 0.36285(16) 0.0209(5) Uani d 1 . .
    N N14 0.12460(15) 0.39837(14) 0.42710(16) 0.0223(5) Uani d 1 . .
    N N15 0.11355(16) 0.39342(15) 0.33822(17) 0.0247(5) Uani d 1 . .
    N N16 0.20286(16) -0.07021(15) 0.36424(18) 0.0273(5) Uani d 1 . .
    C C41 0.23629(18) 0.15527(15) 0.65373(19) 0.0202(5) Uani d 1 . .
    C C42 0.15239(18) 0.12730(16) 0.65418(19) 0.0193(5) Uani d 1 . .
    C C43 0.06198(18) 0.12112(16) 0.58986(19) 0.0213(5) Uani d 1 . .
    H H43 0.0080 0.1001 0.5972 0.026 Uiso calc 1 . .
    C C44 0.18157(18) 0.10603(16) 0.73460(19) 0.0202(5) Uani d 1 . .
    C C45 0.1212(2) 0.07455(18) 0.7689(2) 0.0258(6) Uani d 1 . .
    H H45A 0.1618 0.0589 0.8194 0.039 Uiso calc 1 . .
    H H45B 0.0654 0.0219 0.7147 0.039 Uiso calc 1 . .
    H H45C 0.0957 0.1215 0.7960 0.039 Uiso calc 1 . .
    C C46 -0.07672(19) 0.14521(17) 0.3731(2) 0.0237(6) Uani d 1 . .
    H H46 -0.0211 0.1649 0.3674 0.028 Uiso calc 1 . .
    C C47 -0.05610(18) 0.13132(16) 0.45597(19) 0.0202(5) Uani d 1 . .
    C C48 -0.12988(18) 0.10836(16) 0.4694(2) 0.0221(5) Uani d 1 . .
    H H48 -0.1192 0.1016 0.5254 0.027 Uiso calc 1 . .
    C C49 -0.22218(18) 0.09481(16) 0.39962(19) 0.0217(5) Uani d 1 . .
    C C50 -0.30175(19) 0.06775(17) 0.4078(2) 0.0268(6) Uani d 1 . .
    H H50 -0.2944 0.0598 0.4623 0.032 Uiso calc 1 . .
    C C51 -0.38957(19) 0.05313(18) 0.3365(2) 0.0289(6) Uani d 1 . .
    H H51 -0.4469 0.0330 0.3396 0.035 Uiso calc 1 . .
    C C52 -0.4029(2) 0.06606(18) 0.2548(2) 0.0301(6) Uani d 1 . .
    H H52 -0.4683 0.0544 0.2054 0.036 Uiso calc 1 . .
    C C53 -0.32737(19) 0.09351(18) 0.2461(2) 0.0269(6) Uani d 1 . .
    H H53 -0.3362 0.1030 0.1920 0.032 Uiso calc 1 . .
    C C54 -0.23574(19) 0.10789(16) 0.3178(2) 0.0230(6) Uani d 1 . .
    C C55 0.40251(16) 0.16565(15) 0.75695(15) 0.0203(5) Uani d 1 . .
    C C56 0.46266(15) 0.17187(18) 0.84735(17) 0.0276(6) Uani d 1 . .
    H H56 0.4358 0.1625 0.8852 0.033 Uiso calc 1 . .
    C C57 0.56265(16) 0.1922(2) 0.8796(2) 0.0332(7) Uani d 1 . .
    H H57 0.6084 0.1990 0.9418 0.040 Uiso calc 1 . .
    C C58 0.59480(18) 0.20255(18) 0.81881(16) 0.0294(6) Uani d 1 . .
    H H58 0.6642 0.2162 0.8411 0.035 Uiso calc 1 . .
    C C59 0.53357(15) 0.19451(16) 0.72805(17) 0.0271(6) Uani d 1 . .
    H H59 0.5603 0.2021 0.6894 0.032 Uiso calc 1 . .
    C C60 0.43374(15) 0.17540(17) 0.69502(18) 0.0239(6) Uani d 1 . .
    H H60 0.3883 0.1692 0.6331 0.029 Uiso calc 1 . .
    C C61 0.12851(17) 0.31969(16) 0.43077(19) 0.0210(5) Uani d 1 . .
    C C62 0.11890(18) 0.26028(16) 0.34075(19) 0.0209(5) Uani d 1 . .
    C C63 0.12335(18) 0.17260(17) 0.3114(2) 0.0224(5) Uani d 1 . .
    H H63 0.1197 0.1429 0.2502 0.027 Uiso calc 1 . .
    C C64 0.11014(19) 0.31161(17) 0.2881(2) 0.0245(6) Uani d 1 . .
    C C65 0.0995(2) 0.28071(19) 0.1886(2) 0.0313(6) Uani d 1 . .
    H H65A 0.0934 0.3288 0.1700 0.047 Uiso calc 1 . .
    H H65B 0.0399 0.2288 0.1414 0.047 Uiso calc 1 . .
    H H65C 0.1583 0.2644 0.1897 0.047 Uiso calc 1 . .
    C C66 0.18713(19) 0.00784(17) 0.3892(2) 0.0245(6) Uani d 1 . .
    H H66 0.2111 0.0450 0.4562 0.029 Uiso calc 1 . .
    C C67 0.13683(18) 0.03949(16) 0.3224(2) 0.0215(5) Uani d 1 . .
    C C68 0.09663(19) -0.01641(17) 0.2251(2) 0.0243(6) Uani d 1 . .
    H H68 0.0575 0.0010 0.1782 0.029 Uiso calc 1 . .
    C C69 0.11342(18) -0.10023(17) 0.1943(2) 0.0233(6) Uani d 1 . .
    C C70 0.0797(2) -0.15916(18) 0.0951(2) 0.0297(6) Uani d 1 . .
    H H70 0.0413 -0.1440 0.0458 0.036 Uiso calc 1 . .
    C C71 0.1020(2) -0.23704(19) 0.0701(2) 0.0313(6) Uani d 1 . .
    H H71 0.0797 -0.2756 0.0039 0.038 Uiso calc 1 . .
    C C72 0.1582(2) -0.25962(17) 0.1430(2) 0.0299(7) Uani d 1 . .
    H H72 0.1737 -0.3138 0.1256 0.036 Uiso calc 1 . .
    C C73 0.19092(19) -0.20465(17) 0.2388(2) 0.0271(6) Uani d 1 . .
    H H73 0.2287 -0.2213 0.2869 0.032 Uiso calc 1 . .
    C C74 0.16926(18) -0.12328(17) 0.2671(2) 0.0239(6) Uani d 1 . .
    C C75 0.13075(18) 0.47956(17) 0.4985(2) 0.0238(6) Uani d 1 . .
    C C76 0.16578(19) 0.55997(17) 0.5011(2) 0.0273(6) Uani d 1 . .
    H H76 0.1882 0.5610 0.4574 0.033 Uiso calc 1 . .
    C C77 0.1678(2) 0.63934(18) 0.5686(2) 0.0327(7) Uani d 1 . .
    H H77 0.1908 0.6940 0.5697 0.039 Uiso calc 1 . .
    C C78 0.1373(2) 0.63923(19) 0.6327(2) 0.0323(7) Uani d 1 . .
    H H78 0.1396 0.6934 0.6787 0.039 Uiso calc 1 . .
    C C79 0.1029(2) 0.55904(18) 0.6298(2) 0.0283(6) Uani d 1 . .
    H H79 0.0813 0.5585 0.6741 0.034 Uiso calc 1 . .
    C C80 0.09951(18) 0.47912(18) 0.5630(2) 0.0249(6) Uani d 1 . .
    H H80 0.0758 0.4246 0.5620 0.030 Uiso calc 1 . .
    O O5 0.2941(2) 0.33191(18) 0.0777(2) 0.0621(7) Uani d 1 . .
    H H5O 0.2883 0.3431 0.0280 0.093 Uiso d 1 . .
    C C81 0.2308(3) 0.2495(3) 0.0424(3) 0.0624(11) Uani d 1 . .
    H H81A 0.2412 0.2050 -0.0061 0.094 Uiso calc 1 . .
    H H81B 0.1618 0.2499 0.0121 0.094 Uiso calc 1 . .
    H H81C 0.2439 0.2346 0.0958 0.094 Uiso calc 1 . .
    O O6 0.6250(2) 0.35347(13) 0.50351(17) 0.0479(6) Uani d 1 . .
    H H6O 0.6406 0.3638 0.5651 0.072 Uiso d 1 . .
    C C82 0.6201(3) 0.26479(19) 0.4497(3) 0.0420(8) Uani d 1 . .
    H H82A 0.6318 0.2609 0.3963 0.063 Uiso calc 1 . .
    H H82B 0.5541 0.2243 0.4231 0.063 Uiso calc 1 . .
    H H82C 0.6709 0.2480 0.4925 0.063 Uiso calc 1 . .
    O O7 0.3036(2) 0.5971(2) 0.9244(3) 0.0512(7) Uani d 0.75 A 1
    H H7O 0.3224 0.6295 0.8988 0.077 Uiso d 0.75 A 1
    C C83 0.2137(3) 0.6052(4) 0.9191(4) 0.0512(7) Uani d 0.75 A 1
    H H83A 0.1836 0.5579 0.9282 0.077 Uiso calc 0.75 A 1
    H H83B 0.1687 0.6000 0.8552 0.077 Uiso calc 0.75 A 1
    H H83C 0.2255 0.6633 0.9700 0.077 Uiso calc 0.75 A 1
    O O7' 0.2416(7) 0.6655(6) 0.8977(7) 0.0512(7) Uani d 0.25 B 2
    H H7OA 0.2827 0.6710 0.8741 0.077 Uiso d 0.25 B 2
    C C83' 0.2430(14) 0.5920(9) 0.9165(14) 0.0512(7) Uani d 0.25 B 2
    H H83D 0.2104 0.5936 0.9552 0.077 Uiso calc 0.25 B 2
    H H83E 0.3120 0.5938 0.9526 0.077 Uiso calc 0.25 B 2
    H H83F 0.2075 0.5370 0.8550 0.077 Uiso calc 0.25 B 2
    O O8 0.8195(2) 0.1154(2) 0.1282(2) 0.0642(8) Uani d 1 . .
    H H8O 0.8273 0.1264 0.1876 0.096 Uiso d 1 . .
    C C84 0.8099(4) 0.1902(3) 0.1137(4) 0.0820(16) Uani d 1 . .
    H H84A 0.7969 0.1768 0.0479 0.123 Uiso calc 1 . .
    H H84B 0.8715 0.2398 0.1614 0.123 Uiso calc 1 . .
    H H84C 0.7544 0.2065 0.1215 0.123 Uiso calc 1 . .
    O O9 0.94341(16) 0.05123(15) 0.07636(16) 0.0444(6) Uani d 1 . .
    H H9O 0.9059 0.0749 0.1013 0.067 Uiso d 1 . .
    C C85 0.8816(3) -0.0250(2) -0.0130(3) 0.0488(9) Uani d 1 . .
    H H85A 0.8393 -0.0075 -0.0609 0.073 Uiso calc 1 . .
    H H85B 0.8397 -0.0651 -0.0047 0.073 Uiso calc 1 . .
    H H85C 0.9227 -0.0556 -0.0357 0.073 Uiso calc 1 . .
loop_
    _atom_site_aniso_label
    _atom_site_aniso_U_11
    _atom_site_aniso_U_22
    _atom_site_aniso_U_33
    _atom_site_aniso_U_12
    _atom_site_aniso_U_13
    _atom_site_aniso_U_23
    Zn1 0.01949(16) 0.02475(17) 0.0224(2) 0.00955(13) 0.01238(15) 0.01354(15)
    O1 0.0200(9) 0.0322(10) 0.0250(11) 0.0102(7) 0.0123(8) 0.0169(9)
    O2 0.0211(9) 0.0222(8) 0.0222(10) 0.0074(7) 0.0113(8) 0.0122(8)
    N1 0.0168(10) 0.0236(10) 0.0230(13) 0.0090(8) 0.0105(9) 0.0110(10)
    N2 0.0171(10) 0.0266(11) 0.0236(13) 0.0076(8) 0.0102(9) 0.0143(10)
    N3 0.0231(11) 0.0263(11) 0.0208(12) 0.0092(9) 0.0126(10) 0.0129(10)
    N4 0.0206(11) 0.0297(11) 0.0298(14) 0.0109(9) 0.0149(10) 0.0167(11)
    N5 0.0184(10) 0.0235(10) 0.0231(13) 0.0090(8) 0.0116(10) 0.0116(10)
    N6 0.0198(10) 0.0222(10) 0.0233(13) 0.0087(8) 0.0120(10) 0.0114(10)
    N7 0.0229(11) 0.0278(11) 0.0232(13) 0.0095(9) 0.0130(10) 0.0140(10)
    N8 0.0180(10) 0.0300(11) 0.0212(13) 0.0102(9) 0.0096(10) 0.0108(10)
    C1 0.0216(12) 0.0201(11) 0.0207(14) 0.0077(10) 0.0139(11) 0.0099(11)
    C2 0.0203(12) 0.0213(12) 0.0193(14) 0.0090(10) 0.0108(11) 0.0101(11)
    C3 0.0198(12) 0.0201(12) 0.0221(15) 0.0086(10) 0.0101(11) 0.0093(11)
    C4 0.0235(12) 0.0229(12) 0.0209(15) 0.0099(10) 0.0117(11) 0.0111(11)
    C5 0.0288(14) 0.0333(14) 0.0261(16) 0.0140(12) 0.0146(13) 0.0175(13)
    C6 0.0192(12) 0.0264(13) 0.0278(16) 0.0092(10) 0.0133(12) 0.0145(12)
    C7 0.0182(12) 0.0233(12) 0.0283(16) 0.0112(10) 0.0133(12) 0.0158(12)
    C8 0.0230(13) 0.0257(13) 0.0197(15) 0.0072(11) 0.0094(12) 0.0078(12)
    C9 0.0201(12) 0.0225(12) 0.0305(17) 0.0077(10) 0.0104(12) 0.0117(12)
    C10 0.0208(13) 0.0301(14) 0.0351(18) 0.0066(11) 0.0099(13) 0.0103(13)
    C11 0.0202(13) 0.0312(15) 0.051(2) 0.0069(12) 0.0127(14) 0.0190(15)
    C12 0.0189(13) 0.0429(17) 0.053(2) 0.0122(12) 0.0180(14) 0.0290(16)
    C13 0.0243(13) 0.0368(15) 0.0407(18) 0.0158(12) 0.0204(14) 0.0238(14)
    C14 0.0196(12) 0.0251(12) 0.0291(16) 0.0104(10) 0.0127(12) 0.0157(12)
    C15 0.0169(12) 0.0235(12) 0.0249(15) 0.0076(10) 0.0111(11) 0.0095(11)
    C16 0.0249(13) 0.0268(13) 0.0327(17) 0.0076(11) 0.0169(13) 0.0149(13)
    C17 0.0238(13) 0.0313(14) 0.0359(18) 0.0052(11) 0.0170(13) 0.0141(14)
    C18 0.0214(13) 0.0364(15) 0.0381(19) 0.0092(12) 0.0167(13) 0.0129(14)
    C19 0.0232(14) 0.0553(19) 0.042(2) 0.0165(13) 0.0174(14) 0.0300(17)
    C20 0.0206(13) 0.0479(17) 0.0380(19) 0.0122(12) 0.0165(13) 0.0257(15)
    C21 0.0131(11) 0.0232(12) 0.0233(15) 0.0062(9) 0.0078(11) 0.0119(11)
    C22 0.0205(12) 0.0225(12) 0.0237(15) 0.0087(10) 0.0125(11) 0.0125(11)
    C23 0.0188(12) 0.0217(12) 0.0268(16) 0.0080(10) 0.0120(11) 0.0143(11)
    C24 0.0211(12) 0.0252(12) 0.0233(15) 0.0089(10) 0.0126(12) 0.0117(12)
    C25 0.0379(16) 0.0318(14) 0.0298(17) 0.0156(12) 0.0215(14) 0.0184(13)
    C26 0.0176(12) 0.0287(13) 0.0200(15) 0.0094(10) 0.0091(11) 0.0108(12)
    C27 0.0185(11) 0.0228(12) 0.0203(14) 0.0110(10) 0.0088(11) 0.0118(11)
    C28 0.0227(12) 0.0261(13) 0.0257(15) 0.0097(10) 0.0141(12) 0.0136(12)
    C29 0.0226(13) 0.0254(13) 0.0264(16) 0.0088(10) 0.0117(12) 0.0136(12)
    C30 0.0270(14) 0.0298(14) 0.0377(18) 0.0082(12) 0.0172(14) 0.0158(14)
    C31 0.0307(15) 0.0266(14) 0.0384(19) 0.0069(12) 0.0149(14) 0.0120(14)
    C32 0.0312(15) 0.0244(13) 0.0243(16) 0.0100(12) 0.0088(13) 0.0067(12)
    C33 0.0276(14) 0.0326(14) 0.0213(15) 0.0165(12) 0.0116(12) 0.0126(12)
    C34 0.0196(12) 0.0274(13) 0.0180(14) 0.0114(10) 0.0061(11) 0.0124(11)
    C35 0.0178(12) 0.0210(12) 0.0335(17) 0.0065(10) 0.0153(12) 0.0108(12)
    C36 0.0249(13) 0.0252(13) 0.0361(18) 0.0060(11) 0.0198(13) 0.0094(13)
    C37 0.0275(15) 0.0264(14) 0.044(2) 0.0028(12) 0.0224(15) 0.0020(14)
    C38 0.0328(16) 0.0260(14) 0.072(3) 0.0150(13) 0.0360(18) 0.0219(17)
    C39 0.0353(16) 0.0323(15) 0.057(2) 0.0195(13) 0.0282(16) 0.0259(16)
    C40 0.0268(14) 0.0285(14) 0.0421(19) 0.0142(11) 0.0209(14) 0.0182(14)
    Zn2 0.01867(16) 0.02417(17) 0.0226(2) 0.00916(12) 0.01069(14) 0.01370(15)
    O3 0.0187(9) 0.0312(10) 0.0266(11) 0.0098(7) 0.0114(8) 0.0192(9)
    O4 0.0226(9) 0.0248(9) 0.0225(10) 0.0102(7) 0.0112(8) 0.0136(8)
    N9 0.0171(10) 0.0232(10) 0.0222(12) 0.0097(8) 0.0107(9) 0.0107(10)
    N10 0.0167(10) 0.0232(10) 0.0222(12) 0.0078(8) 0.0094(9) 0.0126(10)
    N11 0.0200(10) 0.0242(11) 0.0241(13) 0.0079(9) 0.0115(10) 0.0135(10)
    N12 0.0214(11) 0.0266(11) 0.0274(14) 0.0101(9) 0.0114(10) 0.0124(10)
    N13 0.0159(10) 0.0235(10) 0.0246(13) 0.0076(8) 0.0092(9) 0.0128(10)
    N14 0.0206(10) 0.0244(11) 0.0249(13) 0.0101(9) 0.0107(10) 0.0138(10)
    N15 0.0266(11) 0.0311(12) 0.0220(13) 0.0117(10) 0.0125(10) 0.0161(10)
    N16 0.0248(11) 0.0294(12) 0.0309(15) 0.0114(10) 0.0141(11) 0.0159(11)
    C41 0.0215(12) 0.0182(11) 0.0198(14) 0.0077(10) 0.0092(11) 0.0084(11)
    C42 0.0182(11) 0.0193(11) 0.0210(14) 0.0063(9) 0.0096(11) 0.0098(11)
    C43 0.0214(12) 0.0204(12) 0.0252(15) 0.0091(10) 0.0135(12) 0.0103(11)
    C44 0.0208(12) 0.0190(11) 0.0211(14) 0.0076(10) 0.0098(11) 0.0099(11)
    C45 0.0248(13) 0.0312(14) 0.0276(16) 0.0118(11) 0.0142(12) 0.0171(13)
    C46 0.0199(12) 0.0290(13) 0.0240(16) 0.0104(10) 0.0108(12) 0.0134(12)
    C47 0.0172(11) 0.0200(12) 0.0215(15) 0.0080(10) 0.0081(11) 0.0088(11)
    C48 0.0225(12) 0.0249(12) 0.0214(15) 0.0096(10) 0.0110(11) 0.0124(11)
    C49 0.0185(12) 0.0192(11) 0.0251(15) 0.0079(10) 0.0097(11) 0.0087(11)
    C50 0.0211(13) 0.0281(13) 0.0309(17) 0.0081(11) 0.0112(12) 0.0151(13)
    C51 0.0189(13) 0.0307(14) 0.0350(18) 0.0083(11) 0.0122(13) 0.0141(13)
    C52 0.0212(13) 0.0291(14) 0.0327(18) 0.0111(11) 0.0084(13) 0.0120(13)
    C53 0.0222(13) 0.0308(14) 0.0232(16) 0.0121(11) 0.0069(12) 0.0119(12)
    C54 0.0223(12) 0.0198(12) 0.0244(15) 0.0089(10) 0.0114(12) 0.0072(11)
    C55 0.0173(11) 0.0172(11) 0.0245(15) 0.0059(9) 0.0090(11) 0.0090(11)
    C56 0.0214(13) 0.0324(14) 0.0249(16) 0.0077(11) 0.0094(12) 0.0117(13)
    C57 0.0225(14) 0.0435(17) 0.0304(18) 0.0116(12) 0.0117(13) 0.0151(14)
    C58 0.0180(12) 0.0324(14) 0.0330(17) 0.0085(11) 0.0094(12) 0.0138(13)
    C59 0.0257(13) 0.0245(13) 0.0385(18) 0.0120(11) 0.0197(13) 0.0160(13)
    C60 0.0222(13) 0.0268(13) 0.0287(16) 0.0114(11) 0.0131(12) 0.0167(12)
    C61 0.0134(11) 0.0247(12) 0.0244(15) 0.0075(10) 0.0064(11) 0.0138(12)
    C62 0.0191(12) 0.0242(12) 0.0204(14) 0.0082(10) 0.0087(11) 0.0122(11)
    C63 0.0156(11) 0.0241(12) 0.0245(15) 0.0045(10) 0.0097(11) 0.0090(11)
    C64 0.0214(12) 0.0282(13) 0.0254(16) 0.0083(10) 0.0106(12) 0.0146(12)
    C65 0.0397(16) 0.0351(15) 0.0269(17) 0.0149(13) 0.0183(14) 0.0188(14)
    C66 0.0237(13) 0.0268(13) 0.0241(15) 0.0104(11) 0.0115(12) 0.0123(12)
    C67 0.0165(11) 0.0219(12) 0.0257(15) 0.0044(10) 0.0115(11) 0.0098(11)
    C68 0.0213(12) 0.0257(13) 0.0272(16) 0.0070(10) 0.0125(12) 0.0128(12)
    C69 0.0150(11) 0.0247(13) 0.0264(16) 0.0023(10) 0.0090(11) 0.0106(12)
    C70 0.0305(14) 0.0275(14) 0.0266(17) 0.0075(12) 0.0121(13) 0.0108(13)
    C71 0.0294(14) 0.0286(14) 0.0324(18) 0.0076(12) 0.0160(14) 0.0102(13)
    C72 0.0234(13) 0.0215(13) 0.0457(19) 0.0063(11) 0.0214(14) 0.0114(13)
    C73 0.0198(12) 0.0253(13) 0.0367(18) 0.0066(10) 0.0145(12) 0.0142(13)
    C74 0.0171(12) 0.0267(13) 0.0296(16) 0.0054(10) 0.0127(12) 0.0138(12)
    C75 0.0150(11) 0.0261(13) 0.0300(16) 0.0112(10) 0.0079(11) 0.0149(12)
    C76 0.0219(13) 0.0273(13) 0.0334(17) 0.0089(11) 0.0123(12) 0.0161(13)
    C77 0.0269(14) 0.0251(13) 0.0376(18) 0.0093(11) 0.0090(14) 0.0141(13)
    C78 0.0289(14) 0.0297(14) 0.0288(17) 0.0146(12) 0.0092(13) 0.0086(13)
    C79 0.0248(13) 0.0344(15) 0.0262(16) 0.0164(12) 0.0108(13) 0.0145(13)
    C80 0.0192(12) 0.0294(13) 0.0263(16) 0.0115(11) 0.0081(12) 0.0156(12)
    O5 0.0685(18) 0.0618(16) 0.0607(19) 0.0147(14) 0.0344(15) 0.0314(15)
    C81 0.052(2) 0.063(2) 0.072(3) 0.0076(19) 0.024(2) 0.041(2)
    O6 0.0923(19) 0.0298(11) 0.0359(14) 0.0267(12) 0.0391(14) 0.0182(10)
    C82 0.057(2) 0.0298(15) 0.042(2) 0.0132(15) 0.0303(18) 0.0127(15)
    O7 0.0479(17) 0.0638(16) 0.0593(17) 0.0222(14) 0.0350(15) 0.0340(14)
    C83 0.0479(17) 0.0638(16) 0.0593(17) 0.0222(14) 0.0350(15) 0.0340(14)
    O7' 0.0479(17) 0.0638(16) 0.0593(17) 0.0222(14) 0.0350(15) 0.0340(14)
    C83' 0.0479(17) 0.0638(16) 0.0593(17) 0.0222(14) 0.0350(15) 0.0340(14)
    O8 0.0617(17) 0.109(2) 0.0485(17) 0.0452(17) 0.0387(15) 0.0440(17)
    C84 0.092(4) 0.142(5) 0.079(3) 0.077(4) 0.063(3) 0.081(4)
    O9 0.0315(11) 0.0557(14) 0.0372(14) 0.0163(10) 0.0146(11) 0.0148(12)
    C85 0.0362(18) 0.050(2) 0.049(2) 0.0066(15) 0.0205(17) 0.0140(18)
_geom_special_details
;
 All esds (except the esd in the dihedral angle between two l.s. planes)
 are estimated using the full covariance matrix.  The cell esds are taken
 into account individually in the estimation of esds in distances, angles
 and torsion angles; correlations between esds in cell parameters are only
 used when they are defined by crystal symmetry.  An approximate (isotropic)
 treatment of cell esds is used for estimating esds involving l.s. planes.
;
loop_
    _geom_bond_atom_site_label_1
    _geom_bond_atom_site_label_2
    _geom_bond_site_symmetry_2
    _geom_bond_distance
    _geom_bond_publ_flag
    Zn1 O1 . 1.8721(18) ?
    Zn1 O2 . 1.972(2) ?
    Zn1 N1 . 1.983(2) ?
    Zn1 N5 . 2.019(2) ?
    O1 C1 . 1.300(3) ?
    O2 C21 . 1.292(3) ?
    N1 C3 . 1.322(3) ?
    N1 C7 . 1.344(3) ?
    N2 C1 . 1.314(3) ?
    N2 C15 . 1.335(3) ?
    N2 N3 . 1.411(3) ?
    N3 C4 . 1.237(3) ?
    N4 C6 . 1.245(3) ?
    N4 C14 . 1.343(4) ?
    N5 C23 . 1.323(3) ?
    N5 C27 . 1.433(3) ?
    N6 C21 . 1.376(3) ?
    N6 N7 . 1.412(3) ?
    N6 C35 . 1.417(3) ?
    N7 C24 . 1.325(3) ?
    N8 C26 . 1.329(3) ?
    N8 C34 . 1.331(3) ?
    C1 C2 . 1.346(4) ?
    C2 C3 . 1.334(3) ?
    C2 C4 . 1.434(4) ?
    C3 H3 . 0.9500 ?
    C4 C5 . 1.469(4) ?
    C5 H5A . 0.9800 ?
    C5 H5B . 0.9800 ?
    C5 H5C . 0.9800 ?
    C6 C7 . 1.422(4) ?
    C6 H6 . 0.9500 ?
    C7 C8 . 1.326(4) ?
    C8 C9 . 1.335(4) ?
    C8 H8 . 0.9500 ?
    C9 C10 . 1.380(4) ?
    C9 C14 . 1.418(4) ?
    C10 C11 . 1.292(4) ?
    C10 H10 . 0.9500 ?
    C11 C12 . 1.418(5) ?
    C11 H11 . 0.9500 ?
    C12 C13 . 1.337(4) ?
    C12 H12 . 0.9500 ?
    C13 C14 . 1.338(4) ?
    C13 H13 . 0.9500 ?
    C15 C16 . 1.363(4) ?
    C15 C20 . 1.386(4) ?
    C16 C17 . 1.299(4) ?
    C16 H16 . 0.9500 ?
    C17 C18 . 1.374(4) ?
    C17 H17 . 0.9500 ?
    C18 C19 . 1.361(4) ?
    C18 H18 . 0.9500 ?
    C19 C20 . 1.312(4) ?
    C19 H19 . 0.9500 ?
    C20 H20 . 0.9500 ?
    C21 C22 . 1.425(3) ?
    C22 C23 . 1.421(4) ?
    C22 C24 . 1.434(4) ?
    C23 H23 . 0.9500 ?
    C24 C25 . 1.497(4) ?
    C25 H25A . 0.9800 ?
    C25 H25B . 0.9800 ?
    C25 H25C . 0.9800 ?
    C26 C27 . 1.380(4) ?
    C26 H26 . 0.9500 ?
    C27 C28 . 1.325(3) ?
    C28 C29 . 1.429(4) ?
    C28 H28 . 0.9500 ?
    C29 C34 . 1.369(4) ?
    C29 C30 . 1.375(4) ?
    C30 C31 . 1.381(4) ?
    C30 H30 . 0.9500 ?
    C31 C32 . 1.357(4) ?
    C31 H31 . 0.9500 ?
    C32 C33 . 1.320(4) ?
    C32 H32 . 0.9500 ?
    C33 C34 . 1.437(4) ?
    C33 H33 . 0.9500 ?
    C35 C40 . 1.401(4) ?
    C35 C36 . 1.402(4) ?
    C36 C37 . 1.399(4) ?
    C36 H36 . 0.9500 ?
    C37 C38 . 1.379(5) ?
    C37 H37 . 0.9500 ?
    C38 C39 . 1.385(5) ?
    C38 H38 . 0.9500 ?
    C39 C40 . 1.390(4) ?
    C39 H39 . 0.9500 ?
    C40 H40 . 0.9500 ?
    Zn2 O3 . 1.8992(19) ?
    Zn2 N9 . 1.954(2) ?
    Zn2 O4 . 1.9616(17) ?
    Zn2 N13 . 2.041(2) ?
    O3 C41 . 1.282(3) ?
    O4 C61 . 1.290(3) ?
    N9 C43 . 1.337(3) ?
    N9 C47 . 1.354(3) ?
    N10 C55 . 1.326(3) ?
    N10 C41 . 1.336(3) ?
    N10 N11 . 1.387(3) ?
    N11 C44 . 1.234(3) ?
    N12 C46 . 1.261(3) ?
    N12 C54 . 1.310(3) ?
    N13 C63 . 1.328(3) ?
    N13 C67 . 1.433(3) ?
    N14 C61 . 1.368(3) ?
    N14 N15 . 1.419(3) ?
    N14 C75 . 1.426(3) ?
    N15 C64 . 1.319(3) ?
    N16 C66 . 1.321(3) ?
    N16 C74 . 1.379(4) ?
    C41 C42 . 1.344(3) ?
    C42 C43 . 1.337(4) ?
    C42 C44 . 1.447(4) ?
    C43 H43 . 0.9500 ?
    C44 C45 . 1.446(4) ?
    C45 H45A . 0.9800 ?
    C45 H45B . 0.9800 ?
    C45 H45C . 0.9800 ?
    C46 C47 . 1.426(4) ?
    C46 H46 . 0.9500 ?
    C47 C48 . 1.308(3) ?
    C48 C49 . 1.352(4) ?
    C48 H48 . 0.9500 ?
    C49 C50 . 1.353(4) ?
    C49 C54 . 1.424(4) ?
    C50 C51 . 1.312(4) ?
    C50 H50 . 0.9500 ?
    C51 C52 . 1.422(4) ?
    C51 H51 . 0.9500 ?
    C52 C53 . 1.303(4) ?
    C52 H52 . 0.9500 ?
    C53 C54 . 1.355(4) ?
    C53 H53 . 0.9500 ?
    C55 C56 . 1.3828(19) ?
    C55 C60 . 1.3845(18) ?
    C56 C57 . 1.3682(19) ?
    C56 H56 . 0.9500 ?
    C57 C58 . 1.3795(19) ?
    C57 H57 . 0.9500 ?
    C58 C59 . 1.3789(19) ?
    C58 H58 . 0.9500 ?
    C59 C60 . 1.3642(18) ?
    C59 H59 . 0.9500 ?
    C60 H60 . 0.9500 ?
    C61 C62 . 1.425(4) ?
    C62 C63 . 1.407(3) ?
    C62 C64 . 1.444(3) ?
    C63 H63 . 0.9500 ?
    C64 C65 . 1.506(4) ?
    C65 H65A . 0.9800 ?
    C65 H65B . 0.9800 ?
    C65 H65C . 0.9800 ?
    C66 C67 . 1.412(4) ?
    C66 H66 . 0.9500 ?
    C67 C68 . 1.374(4) ?
    C68 C69 . 1.421(4) ?
    C68 H68 . 0.9500 ?
    C69 C74 . 1.406(4) ?
    C69 C70 . 1.426(4) ?
    C70 C71 . 1.365(4) ?
    C70 H70 . 0.9500 ?
    C71 C72 . 1.403(4) ?
    C71 H71 . 0.9500 ?
    C72 C73 . 1.369(4) ?
    C72 H72 . 0.9500 ?
    C73 C74 . 1.417(4) ?
    C73 H73 . 0.9500 ?
    C75 C80 . 1.377(4) ?
    C75 C76 . 1.392(4) ?
    C76 C77 . 1.401(4) ?
    C76 H76 . 0.9500 ?
    C77 C78 . 1.360(4) ?
    C77 H77 . 0.9500 ?
    C78 C79 . 1.384(4) ?
    C78 H78 . 0.9500 ?
    C79 C80 . 1.393(4) ?
    C79 H79 . 0.9500 ?
    C80 H80 . 0.9500 ?
    O5 C81 . 1.370(4) ?
    O5 H5O . 0.9055 ?
    C81 H81A . 0.9800 ?
    C81 H81B . 0.9800 ?
    C81 H81C . 0.9800 ?
    O6 C82 . 1.420(3) ?
    O6 H6O . 0.9121 ?
    C82 H82A . 0.9800 ?
    C82 H82B . 0.9800 ?
    C82 H82C . 0.9800 ?
    O7 C83 . 1.390(3) ?
    O7 H7O . 0.9094 ?
    C83 H83A . 0.9800 ?
    C83 H83B . 0.9800 ?
    C83 H83C . 0.9800 ?
    O7' C83' . 1.400(3) ?
    O7' H7OA . 0.8999 ?
    C83' H83D . 0.9800 ?
    C83' H83E . 0.9800 ?
    C83' H83F . 0.9800 ?
    O8 C84 . 1.392(3) ?
    O8 H8O . 0.9090 ?
    C84 H84A . 0.9800 ?
    C84 H84B . 0.9800 ?
    C84 H84C . 0.9800 ?
    O9 C85 . 1.405(4) ?
    O9 H9O . 0.9038 ?
    C85 H85A . 0.9800 ?
    C85 H85B . 0.9800 ?
    C85 H85C . 0.9800 ?
loop_
    _geom_angle_atom_site_label_1
    _geom_angle_atom_site_label_2
    _geom_angle_atom_site_label_3
    _geom_angle_site_symmetry_1
    _geom_angle_site_symmetry_3
    _geom_angle
    _geom_angle_publ_flag
    O1 Zn1 O2 . . 121.00(8) ?
    O1 Zn1 N1 . . 94.83(8) ?
    O2 Zn1 N1 . . 111.47(9) ?
    O1 Zn1 N5 . . 112.58(8) ?
    O2 Zn1 N5 . . 99.04(8) ?
    N1 Zn1 N5 . . 119.45(9) ?
    C1 O1 Zn1 . . 120.56(15) ?
    C21 O2 Zn1 . . 117.75(15) ?
    C3 N1 C7 . . 117.4(2) ?
    C3 N1 Zn1 . . 123.56(17) ?
    C7 N1 Zn1 . . 118.95(18) ?
    C1 N2 C15 . . 126.9(2) ?
    C1 N2 N3 . . 114.0(2) ?
    C15 N2 N3 . . 118.8(2) ?
    C4 N3 N2 . . 104.2(2) ?
    C6 N4 C14 . . 114.4(2) ?
    C23 N5 C27 . . 118.7(2) ?
    C23 N5 Zn1 . . 121.08(17) ?
    C27 N5 Zn1 . . 119.84(16) ?
    C21 N6 N7 . . 111.97(19) ?
    C21 N6 C35 . . 128.4(2) ?
    N7 N6 C35 . . 119.3(2) ?
    C24 N7 N6 . . 104.9(2) ?
    C26 N8 C34 . . 118.9(2) ?
    O1 C1 N2 . . 124.8(2) ?
    O1 C1 C2 . . 131.9(2) ?
    N2 C1 C2 . . 103.3(2) ?
    C3 C2 C1 . . 124.7(3) ?
    C3 C2 C4 . . 127.3(2) ?
    C1 C2 C4 . . 108.0(2) ?
    N1 C3 C2 . . 124.0(2) ?
    N1 C3 H3 . . 118.0 ?
    C2 C3 H3 . . 118.0 ?
    N3 C4 C2 . . 110.5(2) ?
    N3 C4 C5 . . 118.5(2) ?
    C2 C4 C5 . . 131.0(2) ?
    C4 C5 H5A . . 109.5 ?
    C4 C5 H5B . . 109.5 ?
    H5A C5 H5B . . 109.5 ?
    C4 C5 H5C . . 109.5 ?
    H5A C5 H5C . . 109.5 ?
    H5B C5 H5C . . 109.5 ?
    N4 C6 C7 . . 125.0(3) ?
    N4 C6 H6 . . 117.5 ?
    C7 C6 H6 . . 117.5 ?
    C8 C7 N1 . . 121.6(3) ?
    C8 C7 C6 . . 121.1(2) ?
    N1 C7 C6 . . 117.3(2) ?
    C7 C8 C9 . . 116.3(3) ?
    C7 C8 H8 . . 121.9 ?
    C9 C8 H8 . . 121.9 ?
    C8 C9 C10 . . 119.9(3) ?
    C8 C9 C14 . . 119.3(2) ?
    C10 C9 C14 . . 120.8(3) ?
    C11 C10 C9 . . 117.4(3) ?
    C11 C10 H10 . . 121.3 ?
    C9 C10 H10 . . 121.3 ?
    C10 C11 C12 . . 121.5(3) ?
    C10 C11 H11 . . 119.3 ?
    C12 C11 H11 . . 119.3 ?
    C13 C12 C11 . . 122.7(3) ?
    C13 C12 H12 . . 118.7 ?
    C11 C12 H12 . . 118.7 ?
    C12 C13 C14 . . 116.7(3) ?
    C12 C13 H13 . . 121.7 ?
    C14 C13 H13 . . 121.7 ?
    C13 C14 N4 . . 115.0(3) ?
    C13 C14 C9 . . 120.9(3) ?
    N4 C14 C9 . . 124.0(2) ?
    N2 C15 C16 . . 116.3(2) ?
    N2 C15 C20 . . 120.4(2) ?
    C16 C15 C20 . . 123.4(2) ?
    C17 C16 C15 . . 117.7(3) ?
    C17 C16 H16 . . 121.2 ?
    C15 C16 H16 . . 121.2 ?
    C16 C17 C18 . . 119.6(3) ?
    C16 C17 H17 . . 120.2 ?
    C18 C17 H17 . . 120.2 ?
    C19 C18 C17 . . 122.9(3) ?
    C19 C18 H18 . . 118.5 ?
    C17 C18 H18 . . 118.5 ?
    C20 C19 C18 . . 118.2(3) ?
    C20 C19 H19 . . 120.9 ?
    C18 C19 H19 . . 120.9 ?
    C19 C20 C15 . . 118.2(3) ?
    C19 C20 H20 . . 120.9 ?
    C15 C20 H20 . . 120.9 ?
    O2 C21 N6 . . 123.4(2) ?
    O2 C21 C22 . . 130.9(2) ?
    N6 C21 C22 . . 105.8(2) ?
    C23 C22 C21 . . 126.5(2) ?
    C23 C22 C24 . . 128.5(2) ?
    C21 C22 C24 . . 105.0(2) ?
    N5 C23 C22 . . 124.4(2) ?
    N5 C23 H23 . . 117.8 ?
    C22 C23 H23 . . 117.8 ?
    N7 C24 C22 . . 112.4(2) ?
    N7 C24 C25 . . 120.8(2) ?
    C22 C24 C25 . . 126.8(2) ?
    C24 C25 H25A . . 109.5 ?
    C24 C25 H25B . . 109.5 ?
    H25A C25 H25B . . 109.5 ?
    C24 C25 H25C . . 109.5 ?
    H25A C25 H25C . . 109.5 ?
    H25B C25 H25C . . 109.5 ?
    N8 C26 C27 . . 125.2(2) ?
    N8 C26 H26 . . 117.4 ?
    C27 C26 H26 . . 117.4 ?
    C28 C27 C26 . . 116.4(3) ?
    C28 C27 N5 . . 123.9(2) ?
    C26 C27 N5 . . 119.6(2) ?
    C27 C28 C29 . . 120.1(3) ?
    C27 C28 H28 . . 119.9 ?
    C29 C28 H28 . . 119.9 ?
    C34 C29 C30 . . 116.7(3) ?
    C34 C29 C28 . . 119.5(2) ?
    C30 C29 C28 . . 123.7(3) ?
    C29 C30 C31 . . 121.7(3) ?
    C29 C30 H30 . . 119.1 ?
    C31 C30 H30 . . 119.1 ?
    C32 C31 C30 . . 121.6(3) ?
    C32 C31 H31 . . 119.2 ?
    C30 C31 H31 . . 119.2 ?
    C33 C32 C31 . . 118.3(3) ?
    C33 C32 H32 . . 120.9 ?
    C31 C32 H32 . . 120.9 ?
    C32 C33 C34 . . 121.7(3) ?
    C32 C33 H33 . . 119.2 ?
    C34 C33 H33 . . 119.2 ?
    N8 C34 C29 . . 119.8(2) ?
    N8 C34 C33 . . 120.1(2) ?
    C29 C34 C33 . . 120.0(2) ?
    C40 C35 C36 . . 120.6(2) ?
    C40 C35 N6 . . 119.6(3) ?
    C36 C35 N6 . . 119.8(2) ?
    C37 C36 C35 . . 119.6(3) ?
    C37 C36 H36 . . 120.2 ?
    C35 C36 H36 . . 120.2 ?
    C38 C37 C36 . . 119.8(3) ?
    C38 C37 H37 . . 120.1 ?
    C36 C37 H37 . . 120.1 ?
    C37 C38 C39 . . 120.3(3) ?
    C37 C38 H38 . . 119.8 ?
    C39 C38 H38 . . 119.8 ?
    C38 C39 C40 . . 121.4(3) ?
    C38 C39 H39 . . 119.3 ?
    C40 C39 H39 . . 119.3 ?
    C39 C40 C35 . . 118.3(3) ?
    C39 C40 H40 . . 120.8 ?
    C35 C40 H40 . . 120.8 ?
    O3 Zn2 N9 . . 95.73(8) ?
    O3 Zn2 O4 . . 118.13(9) ?
    N9 Zn2 O4 . . 109.94(8) ?
    O3 Zn2 N13 . . 115.06(8) ?
    N9 Zn2 N13 . . 118.36(10) ?
    O4 Zn2 N13 . . 100.62(8) ?
    C41 O3 Zn2 . . 121.49(16) ?
    C61 O4 Zn2 . . 116.80(16) ?
    C43 N9 C47 . . 120.6(2) ?
    C43 N9 Zn2 . . 121.09(17) ?
    C47 N9 Zn2 . . 118.28(17) ?
    C55 N10 C41 . . 127.2(2) ?
    C55 N10 N11 . . 117.63(19) ?
    C41 N10 N11 . . 115.1(2) ?
    C44 N11 N10 . . 103.2(2) ?
    C46 N12 C54 . . 114.7(2) ?
    C63 N13 C67 . . 117.6(2) ?
    C63 N13 Zn2 . . 118.75(18) ?
    C67 N13 Zn2 . . 123.63(17) ?
    C61 N14 N15 . . 111.7(2) ?
    C61 N14 C75 . . 128.9(2) ?
    N15 N14 C75 . . 119.40(19) ?
    C64 N15 N14 . . 105.4(2) ?
    C66 N16 C74 . . 117.8(2) ?
    O3 C41 N10 . . 126.3(2) ?
    O3 C41 C42 . . 130.6(2) ?
    N10 C41 C42 . . 103.1(2) ?
    C43 C42 C41 . . 124.1(2) ?
    C43 C42 C44 . . 129.6(2) ?
    C41 C42 C44 . . 106.4(2) ?
    C42 C43 N9 . . 126.9(2) ?
    C42 C43 H43 . . 116.6 ?
    N9 C43 H43 . . 116.6 ?
    N11 C44 C45 . . 118.2(2) ?
    N11 C44 C42 . . 112.3(2) ?
    C45 C44 C42 . . 129.5(2) ?
    C44 C45 H45A . . 109.5 ?
    C44 C45 H45B . . 109.5 ?
    H45A C45 H45B . . 109.5 ?
    C44 C45 H45C . . 109.5 ?
    H45A C45 H45C . . 109.5 ?
    H45B C45 H45C . . 109.5 ?
    N12 C46 C47 . . 126.7(2) ?
    N12 C46 H46 . . 116.6 ?
    C47 C46 H46 . . 116.6 ?
    C48 C47 N9 . . 123.2(2) ?
    C48 C47 C46 . . 118.8(2) ?
    N9 C47 C46 . . 117.9(2) ?
    C47 C48 C49 . . 116.6(3) ?
    C47 C48 H48 . . 121.7 ?
    C49 C48 H48 . . 121.7 ?
    C48 C49 C50 . . 119.3(3) ?
    C48 C49 C54 . . 120.4(2) ?
    C50 C49 C54 . . 120.3(2) ?
    C51 C50 C49 . . 116.6(3) ?
    C51 C50 H50 . . 121.7 ?
    C49 C50 H50 . . 121.7 ?
    C50 C51 C52 . . 123.0(3) ?
    C50 C51 H51 . . 118.5 ?
    C52 C51 H51 . . 118.5 ?
    C53 C52 C51 . . 121.6(3) ?
    C53 C52 H52 . . 119.2 ?
    C51 C52 H52 . . 119.2 ?
    C52 C53 C54 . . 116.8(3) ?
    C52 C53 H53 . . 121.6 ?
    C54 C53 H53 . . 121.6 ?
    N12 C54 C53 . . 115.7(3) ?
    N12 C54 C49 . . 122.6(2) ?
    C53 C54 C49 . . 121.8(2) ?
    N10 C55 C56 . . 116.09(19) ?
    N10 C55 C60 . . 117.83(19) ?
    C56 C55 C60 . . 126.1(2) ?
    C57 C56 C55 . . 116.8(2) ?
    C57 C56 H56 . . 121.6 ?
    C55 C56 H56 . . 121.6 ?
    C56 C57 C58 . . 117.7(2) ?
    C56 C57 H57 . . 121.2 ?
    C58 C57 H57 . . 121.2 ?
    C59 C58 C57 . . 124.8(2) ?
    C59 C58 H58 . . 117.6 ?
    C57 C58 H58 . . 117.6 ?
    C60 C59 C58 . . 118.5(2) ?
    C60 C59 H59 . . 120.8 ?
    C58 C59 H59 . . 120.8 ?
    C59 C60 C55 . . 116.2(2) ?
    C59 C60 H60 . . 121.9 ?
    C55 C60 H60 . . 121.9 ?
    O4 C61 N14 . . 123.0(2) ?
    O4 C61 C62 . . 130.8(2) ?
    N14 C61 C62 . . 106.2(2) ?
    C63 C62 C61 . . 127.9(2) ?
    C63 C62 C64 . . 127.0(3) ?
    C61 C62 C64 . . 104.9(2) ?
    N13 C63 C62 . . 124.9(3) ?
    N13 C63 H63 . . 117.5 ?
    C62 C63 H63 . . 117.5 ?
    N15 C64 C62 . . 111.8(2) ?
    N15 C64 C65 . . 121.3(2) ?
    C62 C64 C65 . . 126.9(2) ?
    C64 C65 H65A . . 109.5 ?
    C64 C65 H65B . . 109.5 ?
    H65A C65 H65B . . 109.5 ?
    C64 C65 H65C . . 109.5 ?
    H65A C65 H65C . . 109.5 ?
    H65B C65 H65C . . 109.5 ?
    N16 C66 C67 . . 124.0(3) ?
    N16 C66 H66 . . 118.0 ?
    C67 C66 H66 . . 118.0 ?
    C68 C67 C66 . . 118.0(2) ?
    C68 C67 N13 . . 125.5(2) ?
    C66 C67 N13 . . 116.5(2) ?
    C67 C68 C69 . . 120.2(2) ?
    C67 C68 H68 . . 119.9 ?
    C69 C68 H68 . . 119.9 ?
    C74 C69 C68 . . 117.2(3) ?
    C74 C69 C70 . . 119.5(2) ?
    C68 C69 C70 . . 123.3(2) ?
    C71 C70 C69 . . 120.9(3) ?
    C71 C70 H70 . . 119.6 ?
    C69 C70 H70 . . 119.6 ?
    C70 C71 C72 . . 119.5(3) ?
    C70 C71 H71 . . 120.3 ?
    C72 C71 H71 . . 120.3 ?
    C73 C72 C71 . . 120.9(3) ?
    C73 C72 H72 . . 119.5 ?
    C71 C72 H72 . . 119.5 ?
    C72 C73 C74 . . 120.9(3) ?
    C72 C73 H73 . . 119.5 ?
    C74 C73 H73 . . 119.5 ?
    N16 C74 C69 . . 122.6(2) ?
    N16 C74 C73 . . 119.1(2) ?
    C69 C74 C73 . . 118.3(3) ?
    C80 C75 C76 . . 119.6(3) ?
    C80 C75 N14 . . 120.7(2) ?
    C76 C75 N14 . . 119.7(2) ?
    C75 C76 C77 . . 119.6(3) ?
    C75 C76 H76 . . 120.2 ?
    C77 C76 H76 . . 120.2 ?
    C78 C77 C76 . . 121.0(3) ?
    C78 C77 H77 . . 119.5 ?
    C76 C77 H77 . . 119.5 ?
    C77 C78 C79 . . 119.0(3) ?
    C77 C78 H78 . . 120.5 ?
    C79 C78 H78 . . 120.5 ?
    C78 C79 C80 . . 121.2(3) ?
    C78 C79 H79 . . 119.4 ?
    C80 C79 H79 . . 119.4 ?
    C75 C80 C79 . . 119.6(2) ?
    C75 C80 H80 . . 120.2 ?
    C79 C80 H80 . . 120.2 ?
    C81 O5 H5O . . 110.1 ?
    O5 C81 H81A . . 109.5 ?
    O5 C81 H81B . . 109.5 ?
    H81A C81 H81B . . 109.5 ?
    O5 C81 H81C . . 109.5 ?
    H81A C81 H81C . . 109.5 ?
    H81B C81 H81C . . 109.5 ?
    C82 O6 H6O . . 109.7 ?
    O6 C82 H82A . . 109.5 ?
    O6 C82 H82B . . 109.5 ?
    H82A C82 H82B . . 109.5 ?
    O6 C82 H82C . . 109.5 ?
    H82A C82 H82C . . 109.5 ?
    H82B C82 H82C . . 109.5 ?
    C83 O7 H7O . . 109.4 ?
    O7 C83 H83A . . 109.5 ?
    O7 C83 H83B . . 109.5 ?
    H83A C83 H83B . . 109.5 ?
    O7 C83 H83C . . 109.5 ?
    H83A C83 H83C . . 109.5 ?
    H83B C83 H83C . . 109.5 ?
    C83' O7' H7OA . . 109.6 ?
    O7' C83' H83D . . 109.5 ?
    O7' C83' H83E . . 109.5 ?
    H83D C83' H83E . . 109.5 ?
    O7' C83' H83F . . 109.5 ?
    H83D C83' H83F . . 109.5 ?
    H83E C83' H83F . . 109.5 ?
    C84 O8 H8O . . 109.7 ?
    O8 C84 H84A . . 109.5 ?
    O8 C84 H84B . . 109.5 ?
    H84A C84 H84B . . 109.5 ?
    O8 C84 H84C . . 109.5 ?
    H84A C84 H84C . . 109.5 ?
    H84B C84 H84C . . 109.5 ?
    C85 O9 H9O . . 109.3 ?
    O9 C85 H85A . . 109.5 ?
    O9 C85 H85B . . 109.5 ?
    H85A C85 H85B . . 109.5 ?
    O9 C85 H85C . . 109.5 ?
    H85A C85 H85C . . 109.5 ?
    H85B C85 H85C . . 109.5 ?
loop_
    _geom_torsion_atom_site_label_1
    _geom_torsion_atom_site_label_2
    _geom_torsion_atom_site_label_3
    _geom_torsion_atom_site_label_4
    _geom_torsion_site_symmetry_1
    _geom_torsion_site_symmetry_2
    _geom_torsion_site_symmetry_3
    _geom_torsion_site_symmetry_4
    _geom_torsion
    _geom_torsion_publ_flag
    O2 Zn1 O1 C1 . . . . 111.56(19) ?
    N1 Zn1 O1 C1 . . . . -7.08(19) ?
    N5 Zn1 O1 C1 . . . . -131.79(18) ?
    C1 N2 N3 C4 . . . . -0.8(3) ?
    C15 N2 N3 C4 . . . . 173.0(2) ?
    C21 N6 N7 C24 . . . . 1.7(3) ?
    C35 N6 N7 C24 . . . . -172.4(2) ?
    Zn1 O1 C1 N2 . . . . -171.44(18) ?
    Zn1 O1 C1 C2 . . . . 6.6(4) ?
    C15 N2 C1 O1 . . . . 6.3(4) ?
    N3 N2 C1 O1 . . . . 179.5(2) ?
    C15 N2 C1 C2 . . . . -172.3(2) ?
    N3 N2 C1 C2 . . . . 1.0(3) ?
    O1 C1 C2 C3 . . . . -2.3(5) ?
    N2 C1 C2 C3 . . . . 176.1(2) ?
    O1 C1 C2 C4 . . . . -179.2(3) ?
    N2 C1 C2 C4 . . . . -0.8(3) ?
    C7 N1 C3 C2 . . . . 178.5(2) ?
    Zn1 N1 C3 C2 . . . . -4.2(3) ?
    C1 C2 C3 N1 . . . . 0.8(4) ?
    C4 C2 C3 N1 . . . . 177.1(2) ?
    N2 N3 C4 C2 . . . . 0.2(3) ?
    N2 N3 C4 C5 . . . . -179.7(2) ?
    C3 C2 C4 N3 . . . . -176.4(2) ?
    C1 C2 C4 N3 . . . . 0.4(3) ?
    C3 C2 C4 C5 . . . . 3.4(4) ?
    C1 C2 C4 C5 . . . . -179.8(3) ?
    C14 N4 C6 C7 . . . . -1.7(4) ?
    C3 N1 C7 C8 . . . . -36.2(3) ?
    Zn1 N1 C7 C8 . . . . 146.4(2) ?
    C3 N1 C7 C6 . . . . 144.8(2) ?
    Zn1 N1 C7 C6 . . . . -32.7(3) ?
    N4 C6 C7 C8 . . . . 1.3(4) ?
    N4 C6 C7 N1 . . . . -179.6(2) ?
    N1 C7 C8 C9 . . . . -179.1(2) ?
    C6 C7 C8 C9 . . . . -0.1(4) ?
    C7 C8 C9 C10 . . . . 177.5(2) ?
    C7 C8 C9 C14 . . . . -0.5(4) ?
    C8 C9 C10 C11 . . . . -177.0(3) ?
    C14 C9 C10 C11 . . . . 0.9(4) ?
    C9 C10 C11 C12 . . . . -1.1(4) ?
    C10 C11 C12 C13 . . . . 0.4(5) ?
    C11 C12 C13 C14 . . . . 0.6(4) ?
    C12 C13 C14 N4 . . . . 177.4(2) ?
    C12 C13 C14 C9 . . . . -0.8(4) ?
    C6 N4 C14 C13 . . . . -177.1(2) ?
    C6 N4 C14 C9 . . . . 1.0(4) ?
    C8 C9 C14 C13 . . . . 178.0(2) ?
    C10 C9 C14 C13 . . . . 0.1(4) ?
    C8 C9 C14 N4 . . . . 0.0(4) ?
    C10 C9 C14 N4 . . . . -177.9(2) ?
    C1 N2 C15 C16 . . . . 159.1(2) ?
    N3 N2 C15 C16 . . . . -13.9(3) ?
    C1 N2 C15 C20 . . . . -20.9(4) ?
    N3 N2 C15 C20 . . . . 166.1(2) ?
    N2 C15 C16 C17 . . . . -179.3(3) ?
    C20 C15 C16 C17 . . . . 0.7(4) ?
    C15 C16 C17 C18 . . . . 0.5(4) ?
    C16 C17 C18 C19 . . . . -1.0(5) ?
    C17 C18 C19 C20 . . . . 0.2(5) ?
    C18 C19 C20 C15 . . . . 0.9(5) ?
    N2 C15 C20 C19 . . . . 178.6(3) ?
    C16 C15 C20 C19 . . . . -1.4(5) ?
    Zn1 O2 C21 N6 . . . . 173.05(17) ?
    Zn1 O2 C21 C22 . . . . -7.7(3) ?
    N7 N6 C21 O2 . . . . 176.7(2) ?
    C35 N6 C21 O2 . . . . -9.9(4) ?
    N7 N6 C21 C22 . . . . -2.7(3) ?
    C35 N6 C21 C22 . . . . 170.7(2) ?
    O2 C21 C22 C23 . . . . 5.9(4) ?
    N6 C21 C22 C23 . . . . -174.8(2) ?
    O2 C21 C22 C24 . . . . -176.9(2) ?
    N6 C21 C22 C24 . . . . 2.5(3) ?
    C27 N5 C23 C22 . . . . 173.7(2) ?
    Zn1 N5 C23 C22 . . . . 1.0(3) ?
    C21 C22 C23 N5 . . . . -1.7(4) ?
    C24 C22 C23 N5 . . . . -178.3(2) ?
    N6 N7 C24 C22 . . . . 0.0(3) ?
    N6 N7 C24 C25 . . . . -179.8(2) ?
    C23 C22 C24 N7 . . . . 175.6(2) ?
    C21 C22 C24 N7 . . . . -1.6(3) ?
    C23 C22 C24 C25 . . . . -4.6(4) ?
    C21 C22 C24 C25 . . . . 178.2(2) ?
    C34 N8 C26 C27 . . . . -1.1(4) ?
    N8 C26 C27 C28 . . . . -0.1(4) ?
    N8 C26 C27 N5 . . . . 176.4(2) ?
    C23 N5 C27 C28 . . . . -48.8(3) ?
    Zn1 N5 C27 C28 . . . . 124.0(2) ?
    C23 N5 C27 C26 . . . . 134.9(2) ?
    Zn1 N5 C27 C26 . . . . -52.3(3) ?
    C26 C27 C28 C29 . . . . 1.6(4) ?
    N5 C27 C28 C29 . . . . -174.7(2) ?
    C27 C28 C29 C34 . . . . -2.1(4) ?
    C27 C28 C29 C30 . . . . 174.6(3) ?
    C34 C29 C30 C31 . . . . 1.3(4) ?
    C28 C29 C30 C31 . . . . -175.4(3) ?
    C29 C30 C31 C32 . . . . -1.5(5) ?
    C30 C31 C32 C33 . . . . -0.3(4) ?
    C31 C32 C33 C34 . . . . 2.1(4) ?
    C26 N8 C34 C29 . . . . 0.6(4) ?
    C26 N8 C34 C33 . . . . -175.8(2) ?
    C30 C29 C34 N8 . . . . -176.0(2) ?
    C28 C29 C34 N8 . . . . 0.9(4) ?
    C30 C29 C34 C33 . . . . 0.5(4) ?
    C28 C29 C34 C33 . . . . 177.3(2) ?
    C32 C33 C34 N8 . . . . 174.2(2) ?
    C32 C33 C34 C29 . . . . -2.2(4) ?
    C21 N6 C35 C40 . . . . -20.8(4) ?
    N7 N6 C35 C40 . . . . 152.1(2) ?
    C21 N6 C35 C36 . . . . 160.8(2) ?
    N7 N6 C35 C36 . . . . -26.2(3) ?
    C40 C35 C36 C37 . . . . -0.7(4) ?
    N6 C35 C36 C37 . . . . 177.7(2) ?
    C35 C36 C37 C38 . . . . 1.0(4) ?
    C36 C37 C38 C39 . . . . -0.5(4) ?
    C37 C38 C39 C40 . . . . -0.3(4) ?
    C38 C39 C40 C35 . . . . 0.7(4) ?
    C36 C35 C40 C39 . . . . -0.2(4) ?
    N6 C35 C40 C39 . . . . -178.6(2) ?
    N9 Zn2 O3 C41 . . . . -2.09(19) ?
    O4 Zn2 O3 C41 . . . . 114.16(19) ?
    N13 Zn2 O3 C41 . . . . -127.12(19) ?
    C55 N10 N11 C44 . . . . -179.1(2) ?
    C41 N10 N11 C44 . . . . 1.3(3) ?
    C61 N14 N15 C64 . . . . 0.4(3) ?
    C75 N14 N15 C64 . . . . 180.0(2) ?
    Zn2 O3 C41 N10 . . . . -179.97(19) ?
    Zn2 O3 C41 C42 . . . . -0.4(4) ?
    C55 N10 C41 O3 . . . . -1.5(4) ?
    N11 N10 C41 O3 . . . . 178.0(2) ?
    C55 N10 C41 C42 . . . . 178.8(2) ?
    N11 N10 C41 C42 . . . . -1.7(3) ?
    O3 C41 C42 C43 . . . . 2.3(4) ?
    N10 C41 C42 C43 . . . . -178.0(2) ?
    O3 C41 C42 C44 . . . . -178.3(3) ?
    N10 C41 C42 C44 . . . . 1.3(3) ?
    C41 C42 C43 N9 . . . . -0.4(4) ?
    C44 C42 C43 N9 . . . . -179.6(2) ?
    C47 N9 C43 C42 . . . . 179.6(2) ?
    Zn2 N9 C43 C42 . . . . -2.9(4) ?
    N10 N11 C44 C45 . . . . -179.9(2) ?
    N10 N11 C44 C42 . . . . -0.3(3) ?
    C43 C42 C44 N11 . . . . 178.6(3) ?
    C41 C42 C44 N11 . . . . -0.7(3) ?
    C43 C42 C44 C45 . . . . -1.9(5) ?
    C41 C42 C44 C45 . . . . 178.8(3) ?
    C54 N12 C46 C47 . . . . 0.7(4) ?
    C43 N9 C47 C48 . . . . 5.3(4) ?
    Zn2 N9 C47 C48 . . . . -172.3(2) ?
    C43 N9 C47 C46 . . . . -173.6(2) ?
    Zn2 N9 C47 C46 . . . . 8.7(3) ?
    N12 C46 C47 C48 . . . . -3.2(4) ?
    N12 C46 C47 N9 . . . . 175.8(2) ?
    N9 C47 C48 C49 . . . . -175.5(2) ?
    C46 C47 C48 C49 . . . . 3.4(4) ?
    C47 C48 C49 C50 . . . . 177.6(2) ?
    C47 C48 C49 C54 . . . . -1.7(4) ?
    C48 C49 C50 C51 . . . . -178.0(2) ?
    C54 C49 C50 C51 . . . . 1.3(4) ?
    C49 C50 C51 C52 . . . . -1.2(4) ?
    C50 C51 C52 C53 . . . . 0.1(4) ?
    C51 C52 C53 C54 . . . . 0.9(4) ?
    C46 N12 C54 C53 . . . . -178.5(2) ?
    C46 N12 C54 C49 . . . . 1.2(4) ?
    C52 C53 C54 N12 . . . . 179.0(2) ?
    C52 C53 C54 C49 . . . . -0.8(4) ?
    C48 C49 C54 N12 . . . . -0.7(4) ?
    C50 C49 C54 N12 . . . . 179.9(2) ?
    C48 C49 C54 C53 . . . . 179.0(2) ?
    C50 C49 C54 C53 . . . . -0.4(4) ?
    C41 N10 C55 C56 . . . . 165.9(2) ?
    N11 N10 C55 C56 . . . . -13.6(3) ?
    C41 N10 C55 C60 . . . . -14.8(4) ?
    N11 N10 C55 C60 . . . . 165.7(2) ?
    N10 C55 C56 C57 . . . . -178.7(2) ?
    C60 C55 C56 C57 . . . . 2.1(4) ?
    C55 C56 C57 C58 . . . . -1.6(4) ?
    C56 C57 C58 C59 . . . . 0.5(4) ?
    C57 C58 C59 C60 . . . . 0.3(4) ?
    C58 C59 C60 C55 . . . . 0.0(4) ?
    N10 C55 C60 C59 . . . . 179.5(2) ?
    C56 C55 C60 C59 . . . . -1.3(4) ?
    Zn2 O4 C61 N14 . . . . 179.41(17) ?
    Zn2 O4 C61 C62 . . . . -2.6(3) ?
    N15 N14 C61 O4 . . . . 178.0(2) ?
    C75 N14 C61 O4 . . . . -1.6(4) ?
    N15 N14 C61 C62 . . . . -0.5(3) ?
    C75 N14 C61 C62 . . . . -180.0(2) ?
    O4 C61 C62 C63 . . . . -1.6(4) ?
    N14 C61 C62 C63 . . . . 176.6(2) ?
    O4 C61 C62 C64 . . . . -177.9(2) ?
    N14 C61 C62 C64 . . . . 0.3(3) ?
    C67 N13 C63 C62 . . . . -179.3(2) ?
    Zn2 N13 C63 C62 . . . . -1.3(3) ?
    C61 C62 C63 N13 . . . . 3.9(4) ?
    C64 C62 C63 N13 . . . . 179.4(2) ?
    N14 N15 C64 C62 . . . . -0.2(3) ?
    N14 N15 C64 C65 . . . . -179.5(2) ?
    C63 C62 C64 N15 . . . . -176.4(2) ?
    C61 C62 C64 N15 . . . . -0.1(3) ?
    C63 C62 C64 C65 . . . . 2.8(4) ?
    C61 C62 C64 C65 . . . . 179.2(2) ?
    C74 N16 C66 C67 . . . . 1.0(4) ?
    N16 C66 C67 C68 . . . . 4.0(4) ?
    N16 C66 C67 N13 . . . . -176.0(2) ?
    C63 N13 C67 C68 . . . . -26.4(3) ?
    Zn2 N13 C67 C68 . . . . 155.7(2) ?
    C63 N13 C67 C66 . . . . 153.6(2) ?
    Zn2 N13 C67 C66 . . . . -24.2(3) ?
    C66 C67 C68 C69 . . . . -5.4(4) ?
    N13 C67 C68 C69 . . . . 174.6(2) ?
    C67 C68 C69 C74 . . . . 2.0(3) ?
    C67 C68 C69 C70 . . . . -175.7(2) ?
    C74 C69 C70 C71 . . . . -0.8(4) ?
    C68 C69 C70 C71 . . . . 176.9(2) ?
    C69 C70 C71 C72 . . . . 0.5(4) ?
    C70 C71 C72 C73 . . . . 0.0(4) ?
    C71 C72 C73 C74 . . . . -0.1(4) ?
    C66 N16 C74 C69 . . . . -4.7(4) ?
    C66 N16 C74 C73 . . . . 175.7(2) ?
    C68 C69 C74 N16 . . . . 3.3(4) ?
    C70 C69 C74 N16 . . . . -179.0(2) ?
    C68 C69 C74 C73 . . . . -177.2(2) ?
    C70 C69 C74 C73 . . . . 0.6(3) ?
    C72 C73 C74 N16 . . . . 179.4(2) ?
    C72 C73 C74 C69 . . . . -0.1(4) ?
    C61 N14 C75 C80 . . . . -28.5(4) ?
    N15 N14 C75 C80 . . . . 152.0(2) ?
    C61 N14 C75 C76 . . . . 153.6(2) ?
    N15 N14 C75 C76 . . . . -25.9(3) ?
    C80 C75 C76 C77 . . . . -0.7(4) ?
    N14 C75 C76 C77 . . . . 177.3(2) ?
    C75 C76 C77 C78 . . . . 0.9(4) ?
    C76 C77 C78 C79 . . . . -0.7(4) ?
    C77 C78 C79 C80 . . . . 0.3(4) ?
    C76 C75 C80 C79 . . . . 0.3(4) ?
    N14 C75 C80 C79 . . . . -177.7(2) ?
    C78 C79 C80 C75 . . . . -0.1(4) ?
loop_
    _geom_hbond_atom_site_label_D
    _geom_hbond_atom_site_label_H
    _geom_hbond_atom_site_label_A
    _geom_hbond_site_symmetry_A
    _geom_hbond_distance_DH
    _geom_hbond_distance_HA
    _geom_hbond_distance_DA
    _geom_hbond_angle_DHA
    C5 H5A O5 1_556 0.98 2.43 3.312(4) 149
    C6 H6 O2 . 0.95 2.25 3.148(4) 157
    C23 H23 O6 2_666 0.95 2.31 3.260(3) 179
    C46 H46 N13 . 0.95 2.56 3.368(3) 144
    C66 H66 O3 . 0.95 2.46 3.344(4) 155
    C68 H68 O9 1_455 0.95 2.40 3.334(4) 170
    O5 H5O N3 1_554 0.91 2.10 2.977(4) 164
    O6 H6O N4 . 0.91 1.92 2.830(3) 175
    O7 H7O N8 . 0.91 2.10 2.993(4) 168
    O7' H7OA N8 . 0.90 1.89 2.794(10) 179
    O8 H8O N12 1_655 0.91 1.91 2.816(3) 173
    O9 H9O O8 . 0.90 1.73 2.622(3) 170
    C85 H85C O9 2_755 0.98 2.46 3.340(4) 150
_shelx_hkl_file
;
  21   0  -9   42.52   13.58
  21   0 -10   -1.52    7.92
  21   0 -11   46.46   17.49
  21  -1  -8    4.20    8.52
  21  -1  -9   34.50   12.41
  21  -1 -10   60.16   15.32
  21  -1 -11    3.10    8.58
  21  -2  -7    2.14    8.51
  21  -2  -8    0.57    8.19
  21  -2  -9  122.13   21.66
  21  -2 -10   37.63   12.87
  21  -2 -11   47.70   17.86
  21  -3  -7   92.99   18.87
  21  -3  -8    5.87    5.67
  21  -3  -9    5.67    5.58
  21  -3 -10   19.10   10.63
  21  -4  -7   29.55   11.99
  21  -4  -8   81.73   29.45
  21  -4  -9    5.01    8.95
  21  -4 -10    8.45    6.14
  21  -5  -7   18.77   10.82
  21  -5  -8    6.25    8.91
  21  -5  -9   -0.21    8.14
  20   5 -12    7.29    4.86
  20   4  -9    3.36    7.35
  20   4 -10   32.55   11.07
  20   4 -11    2.25    6.65
  20   4 -12    0.68    6.40
  20   4 -13   19.54    8.98
  20   4 -14   21.03    8.65
  20   3  -8   26.75   11.10
  20   3  -9   20.41   10.97
  20   3 -10   16.66   10.40
  20   3 -11    4.42    7.28
  20   3 -12  168.93   24.89
  20   3 -13  244.49   31.33
  20   3 -14    1.69    3.98
  20   2  -7    2.36    8.53
  20   2  -8   -0.13    5.17
  20   2  -9   25.30   11.39
  20   2 -10   -1.55    5.15
  20   2 -11   70.97   25.73
  20   2 -12    2.00    8.15
  20   2 -13   48.42   17.86
  20   2 -14   38.50   14.48
  20   1  -6   46.14   13.73
  20   1  -7   18.09   10.17
  20   1  -7   15.08    8.41
  20   1  -8   19.93    8.53
  20   1  -8   17.13   17.29
  20   1  -9   48.69   12.77
  20   1  -9   29.38   20.01
  20   1 -10   16.59   10.18
  20   1 -11   17.31   10.33
  20   1 -12  272.25   34.83
  20   1 -13   81.26   29.25
  20   1 -14    0.42    4.11
  20   0  -5    3.17    8.62
  20   0  -5    5.01   11.51
  20   0  -6   15.16    9.93
  20   0  -6   12.80   15.88
  20   0  -7    6.29    8.46
  20   0  -7    0.77    6.69
  20   0  -8   49.19   13.42
  20   0  -8   35.51   20.71
  20   0  -9   64.50   20.45
  20   0  -9   48.03   22.71
  20   0 -10   32.75    9.30
  20   0 -10   11.55   19.08
  20   0 -11    2.90    8.23
  20   0 -12   13.84    7.27
  20   0 -13    2.47    5.30
  20   0 -14    7.31    9.01
  20  -1  -4   92.90   19.43
  20  -1  -4  107.44   25.69
  20  -1  -5   23.39   10.91
  20  -1  -5   16.82   16.85
  20  -1  -6    3.57    8.77
  20  -1  -6    7.78    7.16
  20  -1  -7    4.72    6.98
  20  -1  -7    0.42    5.27
  20  -1  -8   10.67    9.33
  20  -1  -8    8.44   16.87
  20  -1  -9  149.60   22.04
  20  -1  -9  117.66   30.29
  20  -1 -10  104.98   29.62
  20  -1 -10   62.90   26.02
  20  -1 -11   13.79    9.64
  20  -1 -12   67.48   15.99
  20  -1 -13   50.54   14.26
  20  -1 -14    6.34    8.90
  20  -2  -4    6.68    8.69
  20  -2  -4    0.17    6.18
  20  -2  -5   -2.45    8.17
  20  -2  -5    0.61    5.31
  20  -2  -6   17.47    9.19
  20  -2  -6   29.14    9.82
  20  -2  -7  277.22   32.74
  20  -2  -7  228.42   38.01
  20  -2  -8  207.48   28.21
  20  -2  -8  209.84   25.31
  20  -2  -9   65.51   14.43
  20  -2  -9   64.21   24.25
  20  -2 -10    9.88    9.60
  20  -2 -10    8.97   18.05
  20  -2 -11    2.93    8.36
  20  -2 -11    5.23   17.89
  20  -2 -12   69.29   15.98
  20  -2 -13  197.69   28.48
  20  -3  -3    3.65    8.47
  20  -3  -3    1.36    5.42
  20  -3  -4   67.88   22.06
  20  -3  -4   53.61   25.75
  20  -3  -5    3.46    5.32
  20  -3  -5    3.07   14.07
  20  -3  -6   37.74   12.62
  20  -3  -6   35.38   20.05
  20  -3  -7   38.38   13.86
  20  -3  -7   33.23   20.25
  20  -3  -8  104.16   17.17
  20  -3  -8   97.43   35.86
  20  -3  -9    0.55    5.95
  20  -3  -9    4.70   16.34
  20  -3 -10   19.83    6.85
  20  -3 -10    4.60   17.82
  20  -3 -11   96.18   18.89
  20  -3 -12   40.59   15.47
  20  -3 -13   -0.62    7.66
  20  -4  -3   20.84   11.49
  20  -4  -3   28.24   22.09
  20  -4  -4   36.77   12.72
  20  -4  -4   38.32   21.74
  20  -4  -5   52.23   14.03
  20  -4  -5   45.29   12.68
  20  -4  -6   72.49   14.67
  20  -4  -6   78.57   27.20
  20  -4  -7   46.13   15.10
  20  -4  -7   33.77   20.24
  20  -4  -8   22.07    9.06
  20  -4  -8   18.20   18.12
  20  -4  -9    3.49    8.37
  20  -4  -9    1.31    7.51
  20  -4 -10   65.40   14.68
  20  -4 -10   41.62   13.23
  20  -4 -11  135.05   22.54
  20  -4 -12   91.25   18.29
  20  -5  -3   75.81   31.29
  20  -5  -3   96.60   27.16
  20  -5  -4   95.50   16.75
  20  -5  -4   91.54   33.53
  20  -5  -5   12.63   10.18
  20  -5  -5   18.36    9.86
  20  -5  -6   26.05    9.81
  20  -5  -6   26.29   10.91
  20  -5  -7   15.86    9.24
  20  -5  -7   20.25    8.40
  20  -5  -8   48.59   13.84
  20  -5  -8   46.58   22.58
  20  -5  -9  171.89   24.20
  20  -5  -9  208.33   66.37
  20  -5 -10   95.70   17.59
  20  -5 -10   65.19   27.52
  20  -5 -11    7.45    5.95
  20  -5 -12    4.73    8.65
  20  -6  -3    4.71    8.55
  20  -6  -3    3.91   17.77
  20  -6  -4    1.83    8.72
  20  -6  -4    5.22    8.20
  20  -6  -5   49.74   14.02
  20  -6  -5   47.11   13.02
  20  -6  -6   38.01   10.94
  20  -6  -6   43.54   15.49
  20  -6  -7  176.11   24.46
  20  -6  -7  137.13   21.31
  20  -6  -8  101.94   18.55
  20  -6  -8   84.32   16.89
  20  -6  -9   45.91   13.17
  20  -6  -9   32.93   23.09
  20  -6 -10   47.90   14.16
  20  -6 -11   -5.86    5.42
  20  -7  -3    3.22    9.22
  20  -7  -3   -0.27   18.03
  20  -7  -4   20.37   11.08
  20  -7  -4   31.86   10.86
  20  -7  -5   27.20   11.64
  20  -7  -5   28.50   11.56
  20  -7  -6   22.06   10.66
  20  -7  -6   17.94    8.51
  20  -7  -7  203.94   27.28
  20  -7  -7  168.01   23.93
  20  -7  -8   60.34   15.19
  20  -7  -8   56.63   26.13
  20  -7  -9   19.16    8.14
  20  -7 -10    0.22    8.09
  20  -8  -3   36.75   13.73
  20  -8  -3   38.37   12.44
  20  -8  -4   16.82    7.78
  20  -8  -4   10.89   20.66
  20  -8  -5  118.93   19.58
  20  -8  -5  119.61   42.42
  20  -8  -6   77.36   16.18
  20  -8  -6   75.68   27.72
  20  -8  -7   48.61   13.41
  20  -8  -7   35.81   23.78
  20  -8  -8   11.24    6.77
  20  -9  -4   10.03   10.30
  20  -9  -5    4.85    9.93
  20  -9  -5    8.73    9.39
  20  -9  -6   59.79   22.13
  20  -9  -7   38.60   13.28
  19   7 -11  316.66  110.71
  19   7 -12  133.11   20.72
 -19  -7  13    2.55    5.31
  19   7 -13    5.03    6.56
 -19  -7  14    1.26    4.91
  19   7 -14   -0.12    6.21
  19   6  -9   71.29   14.80
  19   6 -10  150.05   22.19
  19   6 -11   46.70   17.14
  19   6 -12   42.05   15.56
  19   6 -13   11.76    5.93
  19   6 -14   17.18    8.71
 -19  -6  15   21.99    8.05
  19   6 -15   23.27    9.45
  19   5  -7    0.16    3.77
  19   5  -8    8.42    5.23
  19   5  -9   84.68   30.20
  19   5 -10   10.26    7.75
  19   5 -11   12.29    6.08
  19   5 -12   19.22    8.11
  19   5 -13   18.14    8.76
  19   5 -14   31.32   10.43
  19   5 -15   46.86   12.04
 -19  -5  16  145.09   19.01
  19   5 -16  107.35   20.14
  19   4  -6    2.58    4.11
  19   4  -7   97.89   17.24
  19   4  -7   78.40   14.75
  19   4  -8  158.71   23.36
  19   4  -8  160.19   20.59
  19   4  -9   11.00    7.01
  19   4  -9    8.94   16.05
  19   4 -10    2.44    5.24
  19   4 -10    1.98    6.81
  19   4 -11   97.24   17.29
  19   4 -12   53.70   12.43
  19   4 -13  169.91   24.25
  19   4 -14   60.22   13.46
  19   4 -15    1.44    6.22
  19   4 -16   58.88   13.44
  19   3  -5    1.10    7.96
  19   3  -5   11.41   13.49
  19   3  -6   -0.45    6.41
  19   3  -6    4.80    6.15
  19   3  -7   35.37   13.53
  19   3  -7   36.91   18.46
  19   3  -8   96.82   17.03
  19   3  -8   85.68   24.02
  19   3  -9    1.61    6.04
  19   3  -9    7.81   15.43
  19   3 -10   65.96   13.22
  19   3 -10   47.12   12.35
  19   3 -11  106.57   16.90
  19   3 -11   77.82   15.56
  19   3 -12    7.72    4.33
  19   3 -13   56.45   12.79
  19   3 -14   -2.37    5.97
  19   3 -15   -1.01    5.87
  19   3 -16    2.31    3.94
  19   2  -4   -1.54    7.61
  19   2  -4    9.04    5.68
  19   2  -5    4.73    4.09
  19   2  -5    3.81   13.49
  19   2  -6   52.97   13.34
  19   2  -6   60.12   12.18
  19   2  -7   89.80   17.00
  19   2  -7   90.14   24.20
  19   2  -8    5.15    6.83
  19   2  -8    3.23    3.67
  19   2  -9    3.09    5.74
  19   2  -9    2.33    6.90
  19   2 -10   10.11    6.61
  19   2 -10    6.38   16.36
  19   2 -11   87.40   16.70
  19   2 -11  126.52   36.86
  19   2 -12   45.88   11.24
  19   2 -12   33.60   19.80
  19   2 -13    6.49    6.22
  19   2 -14    0.31    4.78
  19   2 -15    4.25    6.83
  19   2 -16    3.11    7.23
  19   1  -3    0.58   31.77
  19   1  -3  456.54   40.52
  19   1  -4   -2.41   20.17
  19   1  -4   97.22   22.61
  19   1  -5   41.77   12.06
  19   1  -5   47.85   19.55
  19   1  -6   30.78   10.52
  19   1  -6   36.29   18.40
  19   1  -7   13.42    7.88
  19   1  -7   16.26    8.13
  19   1  -8  286.44   36.20
  19   1  -8  317.09   31.21
  19   1  -9  325.32  112.50
  19   1  -9  318.93   41.89
  19   1 -10   26.90   10.41
  19   1 -10   32.93   11.28
  19   1 -11    6.04    6.41
  19   1 -11    8.56   17.56
  19   1 -12   16.73    7.52
  19   1 -12    7.56    8.83
  19   1 -13    4.10    6.14
  19   1 -14   52.20   12.57
  19   1 -15   21.93    9.06
  19   1 -16   74.35   26.74
  19   0  -2   10.85    7.71
  19   0  -3    5.88    4.69
  19   0  -3    2.53   15.30
  19   0  -4    2.93    5.84
  19   0  -4    0.29    9.73
  19   0  -5   97.33   18.18
  19   0  -5  105.67   25.48
  19   0  -6   25.64    9.75
  19   0  -6   27.68   18.08
  19   0  -7   56.32   13.28
  19   0  -7   54.65   12.53
  19   0  -8    0.87    5.57
  19   0  -8    2.16   15.28
  19   0  -9    6.02    6.30
  19   0  -9    2.64   16.27
  19   0 -10   35.63    9.94
  19   0 -10   21.83   19.48
  19   0 -11    6.13    6.35
  19   0 -11    3.82   17.15
  19   0 -12   88.44   28.26
  19   0 -12   71.25   26.43
  19   0 -13   10.80    7.08
  19   0 -14   -0.96    4.96
  19   0 -15    1.66    7.60
  19  -1  -1  196.97   33.04
  19  -1  -2    1.57   26.04
  19  -1  -2  350.04   25.24
  19  -1  -3  116.28   20.25
  19  -1  -3  125.18   17.52
  19  -1  -4    3.91    6.79
  19  -1  -4    7.44   10.87
  19  -1  -5   30.20   12.12
  19  -1  -5   33.24   16.10
  19  -1  -6   27.06   10.19
  19  -1  -6   33.34   19.03
  19  -1  -7  316.99   32.12
  19  -1  -7  314.71  110.48
  19  -1  -8  456.07  153.07
  19  -1  -8  423.69   48.06
  19  -1  -9  114.98   17.41
  19  -1  -9   96.93   37.75
  19  -1 -10    0.68    5.96
  19  -1 -10    7.36    7.47
  19  -1 -11    7.94    6.99
  19  -1 -11    7.61    8.14
  19  -1 -12   16.66    8.24
  19  -1 -12   15.13   19.55
  19  -1 -13   98.35   17.65
  19  -1 -14   94.44   18.51
  19  -1 -15   29.63   11.61
  19  -2  -1    4.41    5.91
  19  -2  -2   -4.31   10.08
  19  -2  -2   48.04   17.19
  19  -2  -3   34.29   10.87
  19  -2  -3   33.40   15.92
  19  -2  -4    2.75    4.89
  19  -2  -4    0.38    3.56
  19  -2  -5  151.10   20.92
  19  -2  -5  108.77   17.83
  19  -2  -6  170.34   25.00
  19  -2  -6  180.05   22.30
  19  -2  -7    4.22    6.31
  19  -2  -7    4.50    7.06
  19  -2  -8   34.56   11.26
  19  -2  -8   45.04   20.62
  19  -2  -9   36.95   10.90
  19  -2  -9   32.68   10.81
  19  -2 -10   83.52   15.72
  19  -2 -10   75.98   25.28
  19  -2 -11  199.13   27.25
  19  -2 -11  205.68   35.89
  19  -2 -12   42.10   11.54
  19  -2 -12   42.26   12.29
  19  -2 -13   18.06    7.54
  19  -2 -14    7.70    5.94
  19  -2 -15   25.45   10.67
  19  -3  -1    2.05    6.87
  19  -3  -1    3.02    5.87
  19  -3  -2   66.16   16.24
  19  -3  -2   82.37   15.18
  19  -3  -3    5.02    7.30
  19  -3  -3   -0.62    4.95
  19  -3  -4    2.70    7.27
  19  -3  -4    2.08   10.88
  19  -3  -5   37.65   11.12
  19  -3  -5   21.47    8.78
  19  -3  -6  172.49   21.98
  19  -3  -6  185.32   62.66
  19  -3  -7   29.75   10.15
  19  -3  -7   30.55   11.50
  19  -3  -8    7.10    6.97
  19  -3  -8    8.36   16.08
  19  -3  -9   63.97   14.14
  19  -3  -9   64.07   13.82
  19  -3 -10   25.04    9.93
  19  -3 -10   32.47   20.61
  19  -3 -11   71.21   14.50
  19  -3 -11   62.91   25.39
  19  -3 -12   93.28   18.13
  19  -3 -12  118.44   37.30
  19  -3 -13   16.14    9.94
  19  -3 -14   49.06   18.36
  19  -4  -1   13.19   10.00
  19  -4  -1   13.68   19.90
  19  -4  -2   12.62    9.23
  19  -4  -2   14.03    9.64
  19  -4  -3   14.86    8.89
  19  -4  -3    9.93   13.07
  19  -4  -4   77.33   15.81
  19  -4  -4   67.56   13.31
  19  -4  -5   90.67   28.21
  19  -4  -5   68.69   21.61
  19  -4  -6    3.33    4.34
  19  -4  -6   -3.61   10.88
  19  -4  -7   12.16    5.57
  19  -4  -7    5.96   16.78
  19  -4  -8   72.33   15.64
  19  -4  -8   77.43   14.75
  19  -4  -9   93.80   32.29
  19  -4  -9   88.31   26.82
  19  -4 -10  176.03   24.98
  19  -4 -10  168.02   22.95
  19  -4 -11    7.78    9.02
  19  -4 -11    4.30    4.30
  19  -4 -12   32.15   11.28
  19  -4 -12   19.66   22.93
  19  -4 -13    6.89    8.70
  19  -5  -1   -0.02    8.43
  19  -5  -1    6.47    7.69
  19  -5  -2   74.61   29.70
  19  -5  -2   89.90   26.05
  19  -5  -3    0.90    4.42
  19  -5  -3   -4.22    4.36
  19  -5  -4   12.14    8.44
  19  -5  -4    7.25   12.38
  19  -5  -5    3.04    4.57
  19  -5  -5    3.23   11.73
  19  -5  -6   17.43    9.62
  19  -5  -6   18.97    7.92
  19  -5  -7  206.61   25.29
  19  -5  -7  221.77   74.92
  19  -5  -8  299.00   36.96
  19  -5  -8  318.94   42.74
  19  -5  -9    3.63    7.96
  19  -5  -9   -1.84    4.00
  19  -5 -10    3.53    6.06
  19  -5 -10    1.40   18.84
  19  -5 -11   18.43    8.80
  19  -5 -11   18.65   21.97
  19  -5 -12   17.99    9.86
  19  -5 -12    6.29   23.13
  19  -5 -13    4.91    9.02
  19  -6  -1   65.66   17.21
  19  -6  -1   78.11   14.74
  19  -6  -2  189.21   27.78
  19  -6  -2  210.87   35.94
  19  -6  -3    5.80    7.66
  19  -6  -3    4.22    5.48
  19  -6  -4   80.03   28.27
  19  -6  -4   77.81   22.30
  19  -6  -5    0.85    5.31
  19  -6  -5    2.66    4.44
  19  -6  -6   12.64    7.21
  19  -6  -6    6.42    5.85
  19  -6  -7  117.07   18.09
  19  -6  -7  103.10   39.24
  19  -6  -8  151.29   23.47
  19  -6  -8  148.18   21.36
  19  -6  -9   14.71    9.81
  19  -6  -9   21.81   21.71
  19  -6 -10    9.42    6.15
  19  -6 -10   16.69   21.77
  19  -6 -11   19.41    9.80
  19  -6 -11   18.57   23.33
  19  -6 -12   37.51   12.43
  19  -7  -1   75.54   18.18
  19  -7  -1   93.32   16.04
  19  -7  -2   59.15   15.66
  19  -7  -2   58.58   24.16
  19  -7  -3   54.48   13.55
  19  -7  -3   47.50   11.44
  19  -7  -4    8.72    5.35
  19  -7  -4    6.33   12.81
  19  -7  -5  232.87   26.81
  19  -7  -5  247.90   84.03
  19  -7  -6  207.83   24.91
  19  -7  -6  215.45   74.16
  19  -7  -7   76.92   15.96
  19  -7  -7   72.73   15.32
  19  -7  -8    0.56    7.19
  19  -7  -8    2.08   19.36
  19  -7  -9    3.68    7.69
  19  -7  -9    4.32    9.16
  19  -7 -10   32.42   11.32
  19  -7 -10   23.87   23.35
  19  -7 -11   23.66   10.68
  19  -7 -11   20.52   23.06
  19  -8  -1   10.89   10.48
  19  -8  -1    5.89   18.76
  19  -8  -2   10.94   10.68
  19  -8  -2   17.07   20.35
  19  -8  -3    5.88   10.17
  19  -8  -3    8.78    9.15
  19  -8  -4   57.43   14.46
  19  -8  -4   62.22   21.28
  19  -8  -5   97.20   18.11
  19  -8  -5   94.87   25.25
  19  -8  -6   45.81   12.19
  19  -8  -6   32.14   10.83
  19  -8  -7    2.95    7.54
  19  -8  -7    3.52   19.39
  19  -8  -8   83.25   17.40
  19  -8  -8   89.74   28.99
  19  -8  -9  441.22   47.35
  19  -8  -9  408.25   41.31
  19  -8 -10   -2.33    8.26
  19  -8 -10   -3.37    4.53
  19  -9  -1    7.48   10.08
  19  -9  -1    8.02    9.16
  19  -9  -2    7.96   10.02
  19  -9  -2    6.54    9.07
  19  -9  -3  117.43   37.98
  19  -9  -3   97.00   29.62
  19  -9  -4  137.50   20.49
  19  -9  -4  136.93   48.62
  19  -9  -5  168.92   23.99
  19  -9  -5  233.09   69.97
  19  -9  -6   62.38   15.13
  19  -9  -6   42.44   12.23
  19  -9  -7    8.03   10.84
  19  -9  -7   14.91    9.55
  19  -9  -8   64.04   16.14
  19  -9  -8   74.44   27.05
  19  -9  -9   45.26   13.47
  19  -9  -9   46.72   13.50
  19 -10  -1   32.69   12.97
  19 -10  -1   24.68   11.44
  19 -10  -2   19.96    7.94
  19 -10  -2    9.48   20.78
  19 -10  -3    2.71   10.06
  19 -10  -3   13.97    9.39
  19 -10  -4    5.97   10.24
  19 -10  -4   14.93   10.52
  19 -10  -5  187.23   65.49
  19 -10  -5  184.81   38.33
  19 -10  -6   -0.17    9.43
  19 -10  -6    5.99   18.06
  19 -10  -7   63.19   16.66
  19 -10  -7   67.46   15.04
  19 -10  -8    7.39    9.69
  19 -10  -8    7.14    9.08
  19 -11  -2  185.99   72.97
  19 -11  -2  225.89   38.56
  19 -11  -3   83.22   18.33
  19 -11  -3   86.05   17.11
  19 -11  -4    4.74    9.62
  19 -11  -4    3.72   21.46
  19 -11  -5    4.54    6.24
  19 -11  -5    6.41   18.24
  19 -11  -6   -4.80    9.82
  19 -11  -6    2.27   17.70
 -18  -9  11    3.05    3.29
  18   9 -11    1.32    4.02
 -18  -9  12    8.55    5.81
  18   9 -12    0.79    6.90
 -18  -9  13   -0.35    3.28
  18   9 -13    6.87    4.04
  18   9 -14   11.46    7.88
 -18  -9  14    9.24    5.02
 -18  -9  15   -2.27    3.10
  18   9 -15    0.64    3.84
 -18  -8   9    7.25    6.30
  18   8  -9    9.45    7.25
 -18  -8  10   43.36   10.89
  18   8 -10   54.54   12.46
 -18  -8  11   70.34   13.51
  18   8 -11   77.59   14.89
 -18  -8  12  317.86  114.68
  18   8 -12  341.91  114.78
 -18  -8  13   57.83   21.45
  18   8 -13   62.67   21.66
 -18  -8  14    0.00    2.93
  18   8 -14   -1.57    3.82
 -18  -8  15   51.78   11.19
  18   8 -15   43.77   12.14
 -18  -8  16   28.59   10.96
  18   8 -16   29.56   11.22
  18   7  -7   -1.73    5.88
  18   7  -8   27.32    9.79
  18   7  -9  151.70   22.19
  18   7 -10   26.49    9.02
  18   7 -11   -2.18    4.08
  18   7 -12    8.01    4.92
  18   7 -13   18.99    8.00
 -18  -7  14    5.80    5.64
  18   7 -14    4.98    6.81
 -18  -7  15   17.68    7.97
  18   7 -15   23.19    8.33
 -18  -7  16   65.58   13.08
  18   7 -16   68.37   24.02
 -18  -7  17   21.69    8.09
  18   7 -17   18.51    8.43
  18   6  -6   -2.46    3.63
  18   6  -6   -1.10   13.17
  18   6  -7    1.95   10.28
  18   6  -7   75.55   20.40
  18   6  -8    2.52    6.53
  18   6  -8    5.52    3.34
  18   6  -9   91.93   30.13
  18   6  -9   79.09   24.00
  18   6 -10  152.37   20.67
  18   6 -10  127.83   28.86
  18   6 -11    0.78    2.93
  18   6 -11    2.23   16.46
  18   6 -12   84.49   29.97
  18   6 -13   45.39   11.03
  18   6 -14   -3.12    2.85
 -18  -6  15    2.66    5.13
  18   6 -15    2.30    6.37
 -18  -6  16   51.38   11.10
  18   6 -16   45.03   12.16
 -18  -6  17  188.97   65.88
  18   6 -17  186.75   65.97
  18   5  -4    8.50    6.15
  18   5  -5    2.59    9.55
  18   5  -5   60.65   18.72
  18   5  -6    2.79    3.85
  18   5  -6    7.83   14.28
  18   5  -7  306.14   36.71
  18   5  -7  329.38   39.89
  18   5  -8  151.87   22.12
  18   5  -8  152.26   29.41
  18   5  -9   77.83   14.45
  18   5  -9   65.79   13.51
  18   5 -10   56.79   11.95
  18   5 -10   44.15   11.89
  18   5 -11   77.11   14.56
  18   5 -11   68.55   14.10
  18   5 -12   20.85    7.36
  18   5 -12   10.74    8.65
  18   5 -13   57.76   12.55
  18   5 -14   81.50   14.89
  18   5 -15    2.17    4.87
 -18  -5  16  139.32   20.04
  18   5 -16  151.08   21.56
  18   5 -17    0.00    6.45
 -18  -5  17    1.58    3.11
  18   4  -3   19.64    7.68
  18   4  -4   -2.54    5.72
  18   4  -4    4.49    5.98
  18   4  -5   -0.11    8.55
  18   4  -5   41.33   17.21
  18   4  -6   78.42   13.83
  18   4  -6   78.77   28.08
  18   4  -7   17.58    7.90
  18   4  -7   10.83    6.43
  18   4  -8  167.67   21.16
  18   4  -8  180.19   60.71
  18   4  -9   15.77    7.82
  18   4  -9   16.44    8.19
  18   4 -10  251.81   28.70
  18   4 -10  195.27   24.54
  18   4 -11  287.47   32.02
  18   4 -11  240.53   27.54
  18   4 -12   50.27   10.73
  18   4 -12   29.75   19.98
  18   4 -13   44.67    9.89
  18   4 -13   22.61   10.49
  18   4 -14    7.24    4.02
  18   4 -15    1.71    4.72
  18   4 -16   37.73   13.86
 -18  -4  17   78.32   15.64
  18   4 -17  123.65   17.90
  18   3  -2    4.20    6.12
  18   3  -3    2.96    7.86
  18   3  -3   22.71    7.86
  18   3  -4    3.80    5.97
  18   3  -4    1.72    5.86
  18   3  -5   99.09   18.63
  18   3  -5  111.83   16.05
  18   3  -6  126.14   21.75
  18   3  -6  155.96   27.82
  18   3  -7   47.27   12.69
  18   3  -7   58.74   20.19
  18   3  -8   -1.14    4.87
  18   3  -8   -1.63    6.24
  18   3  -9   22.07    8.66
  18   3  -9   21.07   17.20
  18   3 -10   36.13   10.60
  18   3 -10   36.32   10.45
  18   3 -11  155.99   22.60
  18   3 -11  149.75   30.05
  18   3 -12   79.66   14.59
  18   3 -12   74.51   27.60
  18   3 -13   17.37    8.38
  18   3 -13   30.22    9.00
  18   3 -14   15.26    6.40
  18   3 -15  143.64   20.91
  18   3 -16    4.71    3.45
  18   3 -17   64.35   23.26
  18   2  -1   47.43   11.08
  18   2  -2    1.19   15.05
  18   2  -2  141.48   15.45
  18   2  -3   71.46   10.33
  18   2  -3    3.72   15.92
  18   2  -4  173.90   24.53
  18   2  -4  168.77   20.25
  18   2  -5   71.85   12.86
  18   2  -5   61.75   24.25
  18   2  -6    5.73    3.72
  18   2  -6    1.87   14.21
  18   2  -7   33.19    9.70
  18   2  -7   25.22   11.32
  18   2  -8  210.28   28.05
  18   2  -8  218.68   33.62
  18   2  -9  254.19   30.58
  18   2  -9  235.24   35.71
  18   2 -10  112.42   19.69
  18   2 -10  133.55   18.41
  18   2 -11    5.20    3.65
  18   2 -11    3.66   15.95
  18   2 -12   38.34   10.38
  18   2 -12   27.36   19.83
  18   2 -13   61.46   12.45
  18   2 -13   39.92   22.11
  18   2 -14  138.09   48.61
  18   2 -15  107.30   17.61
  18   2 -16  185.63   24.98
  18   2 -17   -3.98    4.58
  18   1  -1   13.66   16.96
  18   1  -2    6.81    4.81
  18   1  -2   -1.66    3.79
  18   1  -3   19.66   12.26
  18   1  -3   73.49   10.94
  18   1  -4  123.13   19.60
  18   1  -4  116.62   16.47
  18   1  -5    4.31    5.88
  18   1  -5    1.08    4.38
  18   1  -6    3.25    5.91
  18   1  -6    3.79    6.49
  18   1  -7   53.73   21.51
  18   1  -7   64.65   21.57
  18   1  -8  104.11   17.26
  18   1  -8   90.36   15.76
  18   1  -9   13.14    7.26
  18   1  -9    9.48    7.91
  18   1 -10    4.54    7.01
  18   1 -10    1.61    3.58
  18   1 -11    8.39    6.61
  18   1 -11   10.41   17.15
  18   1 -12   51.55   12.43
  18   1 -12   51.75   12.89
  18   1 -13   52.39   11.34
  18   1 -13   29.29   21.83
  18   1 -14   21.06    8.37
  18   1 -15    7.26    4.13
  18   1 -16   -1.10    3.90
  18   1 -17   20.08    8.91
  18   0  -1   -0.82   17.22
  18   0  -1  183.08   27.14
  18   0  -2    2.33   32.29
  18   0  -2  479.85   38.20
  18   0  -3  262.04   33.31
  18   0  -3  278.21   27.71
  18   0  -4   19.76    7.16
  18   0  -4   14.73    7.43
  18   0  -5    3.71    4.18
  18   0  -5    7.39   11.21
  18   0  -6    2.90    5.60
  18   0  -6   -0.53    6.34
  18   0  -7  435.77   39.82
  18   0  -7  441.22  152.99
  18   0  -8  660.60  238.29
  18   0  -8  702.55   58.12
  18   0  -9  109.91   17.26
  18   0  -9  109.08   38.72
  18   0 -10    2.57    6.07
  18   0 -10    6.15    7.22
  18   0 -11    2.89    5.78
  18   0 -11    4.31   16.11
  18   0 -12    8.50    6.12
  18   0 -12    4.87    7.95
  18   0 -13  125.69   18.61
  18   0 -13   85.87   17.54
  18   0 -14   42.19   10.69
  18   0 -14   28.72   22.24
  18   0 -15   72.67   15.36
  18   0 -16   13.58    6.58
  18  -1  -1    2.50    6.13
  18  -1  -1    4.27    4.73
  18  -1  -2   64.37   14.42
  18  -1  -2   64.63   18.95
  18  -1  -3    0.00    3.97
  18  -1  -3   -1.62    3.45
  18  -1  -4    5.93    6.85
  18  -1  -4    6.78    5.71
  18  -1  -5  122.94   44.01
  18  -1  -5  126.13   25.90
  18  -1  -6  151.37   22.39
  18  -1  -6  148.24   27.96
  18  -1  -7   39.84   10.88
  18  -1  -7   35.57   14.06
  18  -1  -8   12.17    7.61
  18  -1  -8   10.62    7.76
  18  -1  -9   11.58    7.73
  18  -1  -9   17.81   16.97
  18  -1 -10  382.18   43.93
  18  -1 -10  413.66   46.04
  18  -1 -11  404.65   43.58
  18  -1 -11  384.56   45.97
  18  -1 -12   75.85   14.23
  18  -1 -12   59.24   13.98
  18  -1 -13   28.23   10.66
  18  -1 -13   27.57   20.57
  18  -1 -14    1.08    5.05
  18  -1 -14    2.29   18.13
  18  -1 -15    9.11    8.26
  18  -1 -16  170.57   59.99
  18  -2  -1    3.49    8.60
  18  -2  -1   34.00   13.80
  18  -2  -2   28.19    8.81
  18  -2  -2   32.60   11.73
  18  -2  -3  210.91   27.49
  18  -2  -3  189.01   23.30
  18  -2  -4    2.55    7.33
  18  -2  -4    3.26    5.11
  18  -2  -5   62.42   21.04
  18  -2  -5   54.49   19.07
  18  -2  -6   31.02    9.80
  18  -2  -6   25.73   15.25
  18  -2  -7   78.28   15.38
  18  -2  -7   77.23   23.50
  18  -2  -8    2.53    6.14
  18  -2  -8    4.30    6.72
  18  -2  -9   94.01   16.95
  18  -2  -9   92.23   25.68
  18  -2 -10    4.97    7.35
  18  -2 -10    3.49    3.81
  18  -2 -11   32.42   10.99
  18  -2 -11   45.88   11.67
  18  -2 -12  159.48   23.03
  18  -2 -12  152.46   32.93
  18  -2 -13   52.46   12.31
  18  -2 -13   46.45   13.28
  18  -2 -14   18.51   10.38
  18  -2 -14   16.87   20.53
  18  -2 -15    5.50    9.02
  18  -3  -1   24.93   10.50
  18  -3  -1   13.52    7.26
  18  -3  -2   75.27   13.60
  18  -3  -2   81.61   28.03
  18  -3  -3   95.78   17.40
  18  -3  -3   86.11   22.65
  18  -3  -4   44.65   12.19
  18  -3  -4   31.43    9.60
  18  -3  -5   22.37   10.01
  18  -3  -5   20.95    7.85
  18  -3  -6    1.86    4.38
  18  -3  -6    0.42   10.58
  18  -3  -7   19.69    7.68
  18  -3  -7   14.74   14.25
  18  -3  -8  310.35   38.27
  18  -3  -8  354.22   33.31
  18  -3  -9  459.88   41.09
  18  -3  -9  433.86  156.33
  18  -3 -10  107.76   19.36
  18  -3 -10  120.91   18.39
  18  -3 -11    2.15    6.10
  18  -3 -11    5.24   18.45
  18  -3 -12   -2.38    5.78
  18  -3 -12    3.04    8.36
  18  -3 -13    2.70    8.40
  18  -3 -13    6.95   20.59
  18  -3 -14   30.85   11.89
  18  -3 -15   42.37   13.70
  18  -4  -1   30.38    9.97
  18  -4  -1   19.42   14.51
  18  -4  -2   17.17    7.79
  18  -4  -2   17.26   13.55
  18  -4  -3   10.68    6.32
  18  -4  -3    9.79    5.97
  18  -4  -4   87.13   29.61
  18  -4  -4   79.27   21.65
  18  -4  -5    9.49    8.38
  18  -4  -5   10.89    6.54
  18  -4  -6   56.53   13.84
  18  -4  -6   57.32   11.84
  18  -4  -7  415.73   39.88
  18  -4  -7  471.45  154.02
  18  -4  -8  440.27   48.89
  18  -4  -8  472.15   41.58
  18  -4  -9    4.02    6.42
  18  -4  -9    7.09   18.02
  18  -4 -10   46.26   12.90
  18  -4 -10   63.59   13.71
  18  -4 -11   54.10   14.02
  18  -4 -11   56.21   19.95
  18  -4 -12  161.90   23.34
  18  -4 -12  177.63   59.68
  18  -4 -13   54.95   17.84
  18  -4 -13   40.66   27.17
  18  -4 -14    3.47    5.42
  18  -5  -1   24.51   10.16
  18  -5  -1   19.73    7.92
  18  -5  -2   52.84   11.51
  18  -5  -2   57.18   20.05
  18  -5  -3   26.40   10.09
  18  -5  -3   17.07   14.02
  18  -5  -4   19.98    9.35
  18  -5  -4   14.14    7.38
  18  -5  -5   80.51   15.49
  18  -5  -5   66.17   21.21
  18  -5  -6   -0.91    6.67
  18  -5  -6   -2.05   12.53
  18  -5  -7   28.31   11.98
  18  -5  -7   33.00   17.48
  18  -5  -8   13.34    9.39
  18  -5  -8   22.07   20.14
  18  -5  -9    2.98    7.11
  18  -5  -9   -1.09    8.56
  18  -5 -10   21.46    9.86
  18  -5 -10   28.66   22.81
  18  -5 -11   17.14    8.45
  18  -5 -11   18.01   22.39
  18  -5 -12   22.89    9.98
  18  -5 -12   24.82   23.74
  18  -5 -13  156.59   22.77
  18  -5 -13  118.71   21.86
  18  -5 -14    5.80    5.95
  18  -6  -1   78.29   16.00
  18  -6  -1   71.76   13.56
  18  -6  -2    4.07    7.43
  18  -6  -2    3.20    5.12
  18  -6  -3   12.89    7.10
  18  -6  -3   13.51    6.65
  18  -6  -4    4.15    7.45
  18  -6  -4    4.28   12.68
  18  -6  -5  335.00   38.37
  18  -6  -5  324.89   40.85
  18  -6  -6  974.61   89.48
  18  -6  -6  934.92   73.13
  18  -6  -7  186.27   23.53
  18  -6  -7  206.43   68.70
  18  -6  -8    7.81    9.52
  18  -6  -8   15.69    6.21
  18  -6  -9   35.94   13.17
  18  -6  -9   32.75   23.01
  18  -6 -10  111.92   19.36
  18  -6 -10  106.33   18.51
  18  -6 -11  422.23   45.78
  18  -6 -11  404.97   40.34
  18  -6 -12  430.07  146.19
  18  -6 -12  407.04   52.48
  18  -6 -13    6.39    9.33
  18  -7  -1   52.67   13.52
  18  -7  -1   46.27   18.37
  18  -7  -2  120.75   20.14
  18  -7  -2  116.19   17.22
  18  -7  -3  107.76   18.80
  18  -7  -3   95.65   15.98
  18  -7  -4    5.80    7.75
  18  -7  -4    6.54   13.75
  18  -7  -5  100.46   17.98
  18  -7  -5   93.31   15.87
  18  -7  -6  278.36   30.25
  18  -7  -6  301.87  101.27
  18  -7  -7    1.97    7.06
  18  -7  -7    1.04    6.07
  18  -7  -8   50.28   13.84
  18  -7  -8   62.59   13.85
  18  -7  -9  209.14   71.16
  18  -7  -9  196.52   37.26
  18  -7 -10    3.81    8.65
  18  -7 -10    6.94   19.60
  18  -7 -11   40.30   13.07
  18  -7 -11   42.11   15.52
  18  -7 -12   65.02   15.60
  18  -7 -12   64.23   28.23
  18  -8  -1   44.81   10.68
  18  -8  -1   40.92   15.86
  18  -8  -2    6.72    6.78
  18  -8  -2    8.01    6.59
  18  -8  -3   66.70   13.15
  18  -8  -3   60.86   23.01
  18  -8  -4   85.47   16.80
  18  -8  -4   88.02   15.30
  18  -8  -5   38.63   13.51
  18  -8  -5   32.43   18.42
  18  -8  -6   20.11    9.92
  18  -8  -6   22.69    8.92
  18  -8  -7   16.55    9.19
  18  -8  -7   14.46    8.24
  18  -8  -8   27.84   10.80
  18  -8  -8   27.84   21.66
  18  -8  -9   10.99    9.07
  18  -8  -9    3.86    5.81
  18  -8 -10   28.45   11.92
  18  -8 -10   30.61   22.69
  18  -8 -11   25.26   11.26
  18  -8 -11   30.25   23.42
  18  -9  -1   40.12   12.21
  18  -9  -1   51.15   11.30
  18  -9  -2   37.54   12.05
  18  -9  -2   52.91   11.40
  18  -9  -3   61.35   13.56
  18  -9  -3   55.11   20.89
  18  -9  -4    5.10    6.00
  18  -9  -4    0.18    6.00
  18  -9  -5   14.91    8.15
  18  -9  -5   17.74    8.32
  18  -9  -6  156.19   23.11
  18  -9  -6  140.07   30.46
  18  -9  -7  293.73   35.19
  18  -9  -7  274.37   30.54
  18  -9  -8  291.96   36.96
  18  -9  -8  323.64   32.94
  18  -9  -9   19.20   10.32
  18  -9  -9   13.52   20.65
  18  -9 -10    2.09    8.44
  18  -9 -10    1.12   19.30
  18 -10  -1   84.29   18.64
  18 -10  -1   95.25   28.31
  18 -10  -2   89.63   15.45
  18 -10  -2   87.12   31.49
  18 -10  -3  188.27   24.36
  18 -10  -3  217.64   70.90
  18 -10  -4   68.01   13.04
  18 -10  -4   43.09   20.22
  18 -10  -5    5.50    6.10
  18 -10  -5    1.08   13.93
  18 -10  -6    5.83    8.22
  18 -10  -6    9.85   14.88
  18 -10  -7   30.07   10.96
  18 -10  -7   23.73   17.84
  18 -10  -8  288.73   31.11
  18 -10  -8  266.71   97.43
  18 -10  -9    9.40    6.73
  18 -10  -9   12.01   20.61
  18 -11  -1   30.33   12.61
  18 -11  -1   24.38   11.40
  18 -11  -2   10.97    7.39
  18 -11  -2   13.10   22.01
  18 -11  -3   30.12   11.03
  18 -11  -3   30.71   12.55
  18 -11  -4   10.08    5.41
  18 -11  -4   10.85   15.28
  18 -11  -5   12.86    7.98
  18 -11  -5   15.38   15.99
  18 -11  -6   38.72   12.02
  18 -11  -6   47.19   20.51
  18 -11  -7   46.36   12.61
  18 -11  -7   34.85   15.57
  18 -11  -8    5.48    9.31
  18 -11  -8    0.71   18.93
  18 -12  -1   28.11   11.45
  18 -12  -1   19.21   10.30
  18 -12  -2    7.95    6.35
  18 -12  -2    6.89   19.98
  18 -12  -3  165.43   23.49
  18 -12  -3  193.98   63.07
  18 -12  -4    4.67    9.89
  18 -12  -4    5.77    8.32
  18 -12  -5   18.49    8.03
  18 -12  -5   10.61   19.16
  18 -12  -6    5.17    8.35
  18 -12  -6    4.48    5.88
  18 -12  -7    7.40    9.90
  18 -13  -1   12.64   10.06
  18 -13  -1   13.74   10.61
  18 -13  -2    6.26    6.12
  18 -13  -2    8.83   18.06
  18 -13  -3   51.81   15.31
  18 -13  -3   48.11   23.88
  18 -13  -4   43.39   12.15
  18 -13  -4   30.37   14.79
  18 -13  -5    8.94    8.77
 -17 -10  10   26.32    8.84
  17  10 -10   21.87    8.90
 -17 -10  11  104.69   16.50
  17  10 -11   95.13   17.47
 -17 -10  12   34.51   13.60
  17  10 -12   39.92   13.84
 -17 -10  13    1.55    5.22
  17  10 -13    2.86    6.32
 -17 -10  14   10.09    6.33
  17  10 -14    6.25    8.12
 -17 -10  15   67.88   13.44
  17  10 -15   73.25   15.08
 -17 -10  16   96.26   35.90
  17  10 -16  108.32   36.13
 -17  -9   8    9.10    6.37
  17   9  -8    2.24    5.79
 -17  -9   9   -0.41    3.41
  17   9  -9    5.50    3.38
 -17  -9  10   85.91   31.20
  17   9 -10   91.34   31.31
 -17  -9  11    8.27    5.51
  17   9 -11   12.99    6.63
 -17  -9  12   33.05    9.61
  17   9 -12   33.65    9.72
 -17  -9  13   62.24   12.53
  17   9 -13   63.83   13.68
 -17  -9  14    3.55    5.26
  17   9 -14    1.11    6.35
 -17  -9  15    6.04    3.84
  17   9 -15    5.24    4.40
 -17  -9  16   86.62   15.05
  17   9 -16   84.88   16.52
 -17  -9  17  339.39   35.21
  17   9 -17  282.95   36.65
  17   8  -7    3.08    6.10
 -17  -8   7    1.63    2.89
  17   8  -7   -0.95    3.70
 -17  -8   8   92.07   15.15
  17   8  -8   98.83   16.81
  17   8  -8   88.09   23.97
 -17  -8   9  270.03   30.85
  17   8  -9  275.71   32.43
  17   8  -9  277.52   28.63
 -17  -8  10  206.96   24.84
  17   8 -10  217.06   26.28
  17   8 -10  186.43   33.35
 -17  -8  11   12.97    4.70
  17   8 -11   11.29    5.03
  17   8 -11    8.27   13.67
 -17  -8  12    5.96    4.74
  17   8 -12    5.21    5.41
 -17  -8  13   43.40   10.22
  17   8 -13   51.10   11.32
 -17  -8  14    6.92    3.45
  17   8 -14    5.97    3.81
 -17  -8  15   20.10    7.16
  17   8 -15   22.01    8.02
 -17  -8  16   55.74   11.65
  17   8 -16   48.02   12.56
 -17  -8  17    8.12    6.41
  17   8 -17   10.29    8.32
  17   7  -5   -2.64    6.93
  17   7  -5   13.57   12.54
  17   7  -6    1.41    5.95
  17   7  -6    2.33   11.70
  17   7  -7   46.43   14.38
  17   7  -7   31.98   17.06
  17   7  -8  113.15   17.63
  17   7  -8  104.99   15.98
  17   7  -9    1.61    5.21
  17   7  -9    7.27    6.06
  17   7 -10  492.61  152.10
  17   7 -10  389.00   44.36
  17   7 -11  299.12   31.17
  17   7 -11  225.90   35.36
  17   7 -12   67.71   12.00
  17   7 -12   39.07   18.94
  17   7 -13  175.98   61.72
 -17  -7  14   65.58   12.36
  17   7 -14   68.35   13.41
 -17  -7  15   11.14    5.05
  17   7 -15   13.06    5.31
 -17  -7  16   28.79   11.10
  17   7 -16   31.89   11.29
 -17  -7  17   62.89   12.68
  17   7 -17   60.87   13.59
 -17  -7  18    6.82    4.36
  17   7 -18    9.82    5.04
  17   6  -3   69.37   12.38
  17   6  -4    3.17    7.13
  17   6  -4   13.46   13.34
  17   6  -5    4.41    6.06
  17   6  -5    3.05    3.42
  17   6  -6   -0.81    5.29
  17   6  -6    4.34    6.02
  17   6  -7  135.40   18.39
  17   6  -7  140.60   48.45
  17   6  -8    6.29    3.74
  17   6  -8    5.28   14.62
  17   6  -9    6.11    7.04
  17   6  -9    7.03    3.87
  17   6 -10    3.25    4.67
  17   6 -10   -1.81   14.28
  17   6 -11    2.57    5.18
  17   6 -11    5.41    6.84
  17   6 -12  198.98   23.15
  17   6 -12  140.43   30.24
  17   6 -13  210.02   61.91
  17   6 -13  148.77   34.07
  17   6 -14   10.17    6.45
 -17  -6  15    1.47    3.94
  17   6 -15    2.87    4.94
 -17  -6  16  114.25   40.92
  17   6 -16  118.98   41.02
 -17  -6  17    2.57    4.17
  17   6 -17    2.93    5.00
 -17  -6  18   -0.49    7.26
  17   6 -18   46.94    9.50
  17   5  -2    1.44   12.41
  17   5  -3   30.69    6.94
  17   5  -3   -0.38    7.05
  17   5  -4   25.98    7.77
  17   5  -4   -0.94    6.13
  17   5  -5  179.28   17.40
  17   5  -5   30.19   40.09
  17   5  -6  140.22   21.91
  17   5  -6  156.89   28.41
  17   5  -7   62.74   23.98
  17   5  -7   70.30   21.51
  17   5  -8   37.91   10.78
  17   5  -8   41.63   18.80
  17   5  -9    6.22    5.84
  17   5  -9    4.12   14.33
  17   5 -10  135.65   20.14
  17   5 -10  130.25   18.30
  17   5 -11  290.36   33.42
  17   5 -11  281.13   37.93
  17   5 -12  106.19   31.39
  17   5 -12   73.53   24.18
  17   5 -13    6.07    4.85
  17   5 -13   -2.74   13.00
  17   5 -14    1.44    4.61
  17   5 -15    3.94    5.09
 -17  -5  16  213.03   72.27
  17   5 -16  198.36   72.35
 -17  -5  17  103.90   15.67
  17   5 -17   88.61   34.33
 -17  -5  18    0.39    8.54
  17   5 -18   73.62   12.79
  17   4  -1   17.16    7.56
  17   4  -2    2.96    3.62
  17   4  -2   -0.53   12.58
  17   4  -3   -2.74    7.16
  17   4  -3   21.55    6.12
  17   4  -4   -1.22    5.31
  17   4  -4    0.88    3.89
  17   4  -5   13.94    5.10
  17   4  -5    9.09   14.52
  17   4  -6  191.71   26.24
  17   4  -6  194.64   22.20
  17   4  -7  124.03   20.23
  17   4  -7  132.14   17.66
  17   4  -8    2.56    5.83
  17   4  -8   -2.28    3.13
  17   4  -9    0.80    5.24
  17   4  -9    2.06    6.04
  17   4 -10    9.01    6.48
  17   4 -10    7.75    6.85
  17   4 -11   29.82    9.53
  17   4 -11   29.40    9.49
  17   4 -12  113.59   17.24
  17   4 -12   85.82   24.52
  17   4 -13    4.59    3.20
  17   4 -13    2.20   10.82
  17   4 -14  140.45   35.46
  17   4 -14   65.18   23.82
  17   4 -15   84.26   15.09
  17   4 -16    1.21    4.65
  17   4 -17    1.25    5.65
 -17  -4  17   -0.73    2.33
 -17  -4  18    2.07    4.13
  17   4 -18    2.70    6.04
  17   3  -1   -1.29    5.36
  17   3  -2   -1.42   13.91
  17   3  -2  123.79   20.61
  17   3  -3   -3.76    6.29
  17   3  -3   26.66   12.42
  17   3  -4   16.70    8.47
  17   3  -4   16.86    6.60
  17   3  -5   29.61    8.14
  17   3  -5   27.64   10.93
  17   3  -6    1.54    5.32
  17   3  -6    2.09   13.78
  17   3  -7   24.70    8.63
  17   3  -7   22.90    9.31
  17   3  -8   93.07   16.99
  17   3  -8  100.10   15.22
  17   3  -9  332.52   38.13
  17   3  -9  334.63   32.09
  17   3 -10  188.39   25.18
  17   3 -10  179.32   31.05
  17   3 -11   36.92   12.06
  17   3 -11   28.58   18.24
  17   3 -12    5.00    5.55
  17   3 -12    2.30   13.95
  17   3 -13    0.71    5.08
  17   3 -13    3.85    5.78
  17   3 -14  199.81   51.44
  17   3 -14  101.47   26.96
  17   3 -15  358.28   39.25
  17   3 -16  140.72   20.51
 -17  -3  17    0.56    3.75
  17   3 -17    2.25    3.55
  17   3 -18    1.63    6.02
 -17  -3  18    0.86    1.85
  17   2  -1   -0.12    8.76
  17   2  -1   41.00    7.98
  17   2  -2    2.85   41.68
  17   2  -2  200.56   25.31
  17   2  -3   17.13    6.90
  17   2  -3   14.56   11.94
  17   2  -4   36.42   11.07
  17   2  -4   42.40   15.58
  17   2  -5   77.65   26.77
  17   2  -5   73.07   19.71
  17   2  -6   15.45    7.59
  17   2  -6   12.55    6.32
  17   2  -7  121.63   18.74
  17   2  -7  109.36   25.63
  17   2  -8  193.47   24.91
  17   2  -8  171.51   21.76
  17   2  -9    3.78    5.62
  17   2  -9    0.39    6.44
  17   2 -10    7.10    6.62
  17   2 -10   12.92   16.09
  17   2 -11    3.48    5.55
  17   2 -11    3.78    6.94
  17   2 -12   51.85   12.33
  17   2 -12   51.47   12.32
  17   2 -13  318.67   32.81
  17   2 -13  225.64   38.60
  17   2 -14  280.19   73.74
  17   2 -14  146.75   33.86
  17   2 -15  180.56   63.32
  17   2 -16   16.86    7.16
  17   2 -17    2.21    6.11
  17   1  -1  343.39   23.40
  17   1  -1   -1.19   70.19
  17   1  -2  198.17   28.06
  17   1  -2  225.13   30.80
  17   1  -3   72.62   28.88
  17   1  -3   87.22   20.45
  17   1  -4   25.09    9.21
  17   1  -4   24.56    7.81
  17   1  -5    9.64    7.02
  17   1  -5   10.13    5.92
  17   1  -6    7.85    6.81
  17   1  -6    9.19   11.45
  17   1  -7  128.58   21.09
  17   1  -7  151.36   28.60
  17   1  -8  652.59   64.59
  17   1  -8  657.52   53.81
  17   1  -9   63.18   13.39
  17   1  -9   62.00   12.83
  17   1 -10   29.64    9.95
  17   1 -10   33.70   11.87
  17   1 -11    4.75    3.85
  17   1 -11    5.85   15.48
  17   1 -12  298.53   32.45
  17   1 -12  345.88  112.15
  17   1 -13  370.65   39.45
  17   1 -13  326.96   43.50
  17   1 -14   89.64   15.02
  17   1 -14   57.91   23.69
  17   1 -15   21.88    9.38
  17   1 -16   21.33    9.32
  17   1 -17    1.33    5.90
  17   0  -1   -0.39    5.59
  17   0  -1    4.47    4.64
  17   0  -2    5.32    6.77
  17   0  -2    6.61   10.34
  17   0  -3   36.90   11.56
  17   0  -3   25.29   14.36
  17   0  -4    7.78    5.72
  17   0  -4    7.75    4.60
  17   0  -5  230.19   25.14
  17   0  -5  231.71   80.86
  17   0  -6  649.87   62.50
  17   0  -6  611.02   51.52
  17   0  -7  211.37   28.54
  17   0  -7  231.36   24.98
  17   0  -8   26.32    9.52
  17   0  -8   30.03   18.03
  17   0  -9    3.80    7.03
  17   0  -9    8.04    3.45
  17   0 -10   30.79   10.02
  17   0 -10   35.59   10.38
  17   0 -11  438.23   46.76
  17   0 -11  445.16   40.22
  17   0 -12  215.72   74.38
  17   0 -12  209.19   35.08
  17   0 -13    2.17    5.43
  17   0 -13    3.99   16.04
  17   0 -14    2.70    5.78
  17   0 -14    6.66   17.09
  17   0 -15  131.19   46.30
  17   0 -16  304.89   35.53
  17   0 -17  257.11   90.00
  17  -1  -1   18.62    8.15
  17  -1  -1    9.15   11.57
  17  -1  -2    3.75    4.88
  17  -1  -2    3.78    3.87
  17  -1  -3    7.65    6.79
  17  -1  -3    9.19    5.91
  17  -1  -4  115.24   18.95
  17  -1  -4  115.11   16.53
  17  -1  -5   58.59   13.43
  17  -1  -5   55.44   18.73
  17  -1  -6   65.04   13.01
  17  -1  -6   48.33   18.38
  17  -1  -7   46.40   11.19
  17  -1  -7   35.34   16.52
  17  -1  -8  128.14   20.01
  17  -1  -8  125.67   27.24
  17  -1  -9   31.87   10.20
  17  -1  -9   34.83   10.16
  17  -1 -10   92.74   16.77
  17  -1 -10   90.65   15.53
  17  -1 -11  105.51   17.92
  17  -1 -11  108.95   17.12
  17  -1 -12  252.31   83.71
  17  -1 -12  227.11   37.16
  17  -1 -13   42.52   11.81
  17  -1 -13   36.17   14.52
  17  -1 -14    5.11    5.53
  17  -1 -14    6.53   18.64
  17  -1 -15   30.62   11.01
  17  -2  -1  165.59   60.10
  17  -2  -1  175.15   29.21
  17  -2  -2   36.77   11.82
  17  -2  -2   39.17    9.62
  17  -2  -3  209.48   24.23
  17  -2  -3  221.29   75.37
  17  -2  -4  260.25   32.17
  17  -2  -4  258.15   27.41
  17  -2  -5   91.12   16.94
  17  -2  -5   79.64   21.51
  17  -2  -6    3.49    7.38
  17  -2  -6    6.43    5.43
  17  -2  -7   28.06   10.58
  17  -2  -7   28.11    8.66
  17  -2  -8  161.82   23.51
  17  -2  -8  160.68   29.15
  17  -2  -9  576.34  208.33
  17  -2  -9  615.08   54.12
  17  -2 -10  531.06   46.86
  17  -2 -10  552.99  188.83
  17  -2 -11  105.44   18.08
  17  -2 -11  110.29   17.47
  17  -2 -12    2.89    5.94
  17  -2 -12    3.75   18.28
  17  -2 -13   39.66   10.91
  17  -2 -13   37.29   12.45
  17  -2 -14    0.36    8.75
  17  -2 -14    2.61    5.05
  17  -2 -15    7.41    9.20
  17  -2 -16  155.78   54.88
  17  -3  -1  382.34   43.86
  17  -3  -1  409.88   36.71
  17  -3  -2   45.16   10.76
  17  -3  -2   54.74   18.22
  17  -3  -3   19.43    7.10
  17  -3  -3   11.19   12.82
  17  -3  -4   58.30   13.63
  17  -3  -4   54.67   11.44
  17  -3  -5   17.22    6.66
  17  -3  -5   10.49   13.08
  17  -3  -6   10.76    6.73
  17  -3  -6   16.74    6.68
  17  -3  -7  272.58   32.21
  17  -3  -7  248.17   27.18
  17  -3  -8  703.06   57.36
  17  -3  -8  721.97  248.10
  17  -3  -9   89.79   34.25
  17  -3  -9  102.51   26.94
  17  -3 -10   11.50    9.04
  17  -3 -10   13.52    5.80
  17  -3 -11   64.28   14.53
  17  -3 -11   75.42   26.19
  17  -3 -12   85.31   15.95
  17  -3 -12   82.31   28.20
  17  -3 -13  443.42  141.23
  17  -3 -13  365.60   49.99
  17  -3 -14    4.01    5.61
  17  -3 -14    7.51   22.65
  17  -3 -15   68.03   24.76
  17  -4  -1   65.56   12.39
  17  -4  -1   66.21   23.80
  17  -4  -2   86.73   29.26
  17  -4  -2   77.80   21.43
  17  -4  -3   44.99   17.52
  17  -4  -3   49.50   17.54
  17  -4  -4    5.31    7.53
  17  -4  -4    4.48    5.58
  17  -4  -5   64.33   13.71
  17  -4  -5   52.04   19.15
  17  -4  -6   19.48    9.67
  17  -4  -6   25.01    8.42
  17  -4  -7    3.05    5.66
  17  -4  -7   -0.20    4.28
  17  -4  -8   99.11   16.19
  17  -4  -8   84.00   32.79
  17  -4  -9  311.52  108.07
  17  -4  -9  306.65   40.74
  17  -4 -10   13.65    7.71
  17  -4 -10   14.45   20.28
  17  -4 -11  119.92   20.10
  17  -4 -11  128.30   31.32
  17  -4 -12  142.36   22.52
  17  -4 -12  147.86   33.52
  17  -4 -13   91.53   18.31
  17  -4 -13  111.85   36.27
  17  -4 -14   42.79   14.03
  17  -4 -14   44.20   16.48
  17  -4 -15   61.53   15.94
  17  -5  -1  195.05   25.92
  17  -5  -1  166.20   29.64
  17  -5  -2   12.66    8.88
  17  -5  -2   10.37    6.35
  17  -5  -3    1.22    7.06
  17  -5  -3    2.22    5.09
  17  -5  -4   51.87   20.75
  17  -5  -4   61.25   19.68
  17  -5  -5  352.03   34.88
  17  -5  -5  386.03  128.47
  17  -5  -6  259.81   32.22
  17  -5  -6  263.64   36.46
  17  -5  -7  219.55   69.73
  17  -5  -7  179.26   31.81
  17  -5  -8   24.82    9.16
  17  -5  -8   19.33   16.53
  17  -5  -9   29.82   11.51
  17  -5  -9   40.56   22.06
  17  -5 -10  274.24   28.77
  17  -5 -10  233.21   89.02
  17  -5 -11  394.67   37.07
  17  -5 -11  342.43  128.84
  17  -5 -12  416.16   44.71
  17  -5 -12  392.76   39.51
  17  -5 -13  155.02   48.89
  17  -5 -13  121.06   34.04
  17  -5 -14  115.48   19.34
  17  -5 -14   76.61   32.18
  17  -6  -1   -0.08    5.48
  17  -6  -1    0.51   10.67
  17  -6  -2    3.97    6.52
  17  -6  -2    9.29   12.48
  17  -6  -3   91.74   31.16
  17  -6  -3   83.99   23.08
  17  -6  -4   45.22   10.98
  17  -6  -4   48.61   17.28
  17  -6  -5    4.88    4.75
  17  -6  -5    4.79   13.38
  17  -6  -6    3.46    7.34
  17  -6  -6    4.51    6.34
  17  -6  -7   30.06   10.95
  17  -6  -7   29.85    9.72
  17  -6  -8  431.28   47.24
  17  -6  -8  447.63   40.61
  17  -6  -9  310.89   32.38
  17  -6  -9  304.94  107.74
  17  -6 -10   26.24   10.82
  17  -6 -10   32.83   21.81
  17  -6 -11   38.44   15.77
  17  -6 -11   45.67   23.97
  17  -6 -12   15.02    9.81
  17  -6 -12   25.11   22.16
  17  -6 -13    6.20    8.84
  17  -6 -13    0.32   21.06
  17  -7  -1   73.88   13.77
  17  -7  -1   87.10   28.47
  17  -7  -2   67.03   14.33
  17  -7  -2   69.23   13.00
  17  -7  -3   12.51    6.25
  17  -7  -3   14.93   14.59
  17  -7  -4   77.10   28.38
  17  -7  -4   81.84   22.83
  17  -7  -5  284.58   30.96
  17  -7  -5  323.08  105.91
  17  -7  -6  367.03   40.15
  17  -7  -6  333.09   34.20
  17  -7  -7    2.04    6.75
  17  -7  -7   -2.19    6.03
  17  -7  -8   29.88    9.86
  17  -7  -8   31.72   11.98
  17  -7  -9   46.04   13.00
  17  -7  -9   53.89   13.18
  17  -7 -10  100.64   18.71
  17  -7 -10  101.85   17.76
  17  -7 -11   25.96   10.15
  17  -7 -11   23.45   22.54
  17  -7 -12   25.19   11.83
  17  -7 -12   22.47    9.97
  17  -7 -13   87.73   18.89
  17  -7 -13   94.30   32.41
  17  -8  -1  470.01   43.62
  17  -8  -1  536.50  174.39
  17  -8  -2  181.62   25.73
  17  -8  -2  189.64   22.50
  17  -8  -3   51.41   17.91
  17  -8  -3   47.19   19.64
  17  -8  -4    0.89    6.06
  17  -8  -4    3.80   13.53
  17  -8  -5  193.59   25.44
  17  -8  -5  174.04   22.92
  17  -8  -6    8.39    8.29
  17  -8  -6    9.06    7.10
  17  -8  -7   11.81    8.64
  17  -8  -7   13.15    7.61
  17  -8  -8  327.21   35.02
  17  -8  -8  388.71  124.73
  17  -8  -9   64.57   14.82
  17  -8  -9   56.28   25.46
  17  -8 -10   55.96   21.00
  17  -8 -10   58.20   26.22
  17  -8 -11   34.27   11.74
  17  -8 -11   30.05   24.27
  17  -8 -12    1.04    8.73
  17  -8 -12   10.22   21.83
  17  -9  -1  115.35   16.48
  17  -9  -1   87.90   36.46
  17  -9  -2  388.79   42.93
  17  -9  -2  378.34   44.20
  17  -9  -3    3.14    6.19
  17  -9  -3    5.18   13.68
  17  -9  -4    9.81    7.11
  17  -9  -4    7.13    6.88
  17  -9  -5  218.28   28.05
  17  -9  -5  200.76   34.33
  17  -9  -6  128.39   42.26
  17  -9  -6  111.57   27.47
  17  -9  -7    3.87    7.65
  17  -9  -7    3.54   13.91
  17  -9  -8   97.95   17.37
  17  -9  -8  120.90   38.80
  17  -9  -9   15.65    7.72
  17  -9  -9   15.43   21.11
  17  -9 -10  115.82   21.34
  17  -9 -10  132.28   20.14
  17  -9 -11    5.01    8.32
  17  -9 -11    3.91    9.49
  17 -10  -1   57.49   13.44
  17 -10  -1   55.25   20.52
  17 -10  -2   21.22    9.44
  17 -10  -2   24.22    8.90
  17 -10  -3   30.61   10.28
  17 -10  -3   26.12    9.53
  17 -10  -4  130.27   21.46
  17 -10  -4  144.53   29.25
  17 -10  -5   38.51   16.86
  17 -10  -5   52.94   20.25
  17 -10  -6   32.95   10.30
  17 -10  -6   34.91   12.77
  17 -10  -7   18.48    9.78
  17 -10  -7   20.42   16.73
  17 -10  -8   24.19   11.13
  17 -10  -8   22.71    9.42
  17 -10  -9   21.34   10.75
  17 -10  -9   16.30   21.81
  17 -10 -10   31.61   13.66
  17 -10 -10   37.10   23.98
  17 -10 -11   72.88   28.45
  17 -11  -1   51.68   13.49
  17 -11  -1   56.59   20.76
  17 -11  -2   49.32   17.65
  17 -11  -2   47.28   20.19
  17 -11  -3  171.85   22.08
  17 -11  -3  168.56   59.87
  17 -11  -4   62.74   14.07
  17 -11  -4   60.08   21.81
  17 -11  -5  164.43   25.41
  17 -11  -5  195.03   23.31
  17 -11  -6   16.66    8.52
  17 -11  -6   16.88   16.25
  17 -11  -7   92.15   28.22
  17 -11  -7   65.66   23.80
  17 -11  -8  107.90   17.76
  17 -11  -8  114.28   39.50
  17 -11  -9   12.04   10.19
  17 -11  -9   10.21    9.43
  17 -11 -10  131.84   21.01
  17 -12  -1   46.04   11.77
  17 -12  -1   48.99   17.37
  17 -12  -2    8.64    4.03
  17 -12  -2    0.65   13.81
  17 -12  -3   20.20    9.75
  17 -12  -3   30.07    9.41
  17 -12  -4   19.76    8.29
  17 -12  -4   20.18   16.50
  17 -12  -5   31.19   11.61
  17 -12  -5   44.16   19.42
  17 -12  -6    3.09    4.93
  17 -12  -6    5.63   14.32
  17 -12  -7   22.94   11.16
  17 -12  -7   17.33    9.00
  17 -12  -8    4.34    5.79
  17 -12  -8    4.58   18.28
  17 -13  -1  482.60   51.63
  17 -13  -1  469.21   52.40
  17 -13  -2  314.42   37.73
  17 -13  -2  301.06   43.19
  17 -13  -3   17.06   11.09
  17 -13  -3   25.15   10.19
  17 -13  -4    6.14    7.09
  17 -13  -4    7.41    9.41
  17 -13  -5   23.30   11.84
  17 -13  -5   27.96   11.40
  17 -13  -6   18.78   10.04
  17 -13  -6   25.45   22.99
  17 -13  -7  179.57   24.96
  17 -14  -1   53.69   15.06
  17 -14  -1   57.90   24.29
  17 -14  -2    1.92    7.62
  17 -14  -2    2.34    5.27
  17 -14  -3    9.61    9.63
  17 -14  -3    7.68    8.55
  17 -14  -4   20.73   10.62
  17 -14  -4   23.04   11.20
  17 -14  -5    5.34    9.17
 -16 -12  12    9.90    7.17
  16  12 -12   13.84    9.00
 -16 -12  13   54.53   20.11
  16  12 -13   57.37   20.41
 -16 -12  14   89.52   15.65
  16  12 -14   89.71   17.16
 -16 -12  15    9.59    6.75
  16  12 -15    8.07    8.36
 -16 -11   9    1.71    5.59
  16  11  -9   -2.22    3.67
  16  11 -10   37.41   11.48
 -16 -11  10   39.03   14.15
  16  11 -11  233.22   29.99
 -16 -11  11  234.09   81.77
 -16 -11  12   23.35    9.79
  16  11 -12   28.29   10.37
 -16 -11  13    0.52    5.16
  16  11 -13    2.66    7.30
 -16 -11  14   77.70   14.24
  16  11 -14   80.08   15.96
 -16 -11  15  150.64   20.71
  16  11 -15  143.88   22.34
 -16 -11  16  196.09   71.90
  16  11 -16  216.81   72.04
 -16 -11  17  168.77   22.65
  16  11 -17  161.95   24.14
 -16 -10   7   12.37    7.00
  16  10  -7    1.73    6.10
  16  10  -8    2.27    5.38
 -16 -10   8    4.41    3.77
 -16 -10   9   43.31   10.23
  16  10  -9   43.44   13.44
  16  10  -9   22.94   18.83
 -16 -10  10    6.12    3.28
  16  10 -10    5.24    3.66
 -16 -10  11  233.44   27.71
  16  10 -11  233.55   28.89
  16  10 -12   81.13   14.67
 -16 -10  12   72.83   27.09
 -16 -10  13    2.06    3.97
  16  10 -13    1.53    4.71
 -16 -10  14    2.91    4.02
  16  10 -14    0.90    4.78
 -16 -10  15   11.20    5.71
  16  10 -15   14.68    6.53
 -16 -10  16   25.95    9.10
  16  10 -16   36.10   10.88
 -16 -10  17   21.78    8.39
  16  10 -17   21.88   10.03
 -16 -10  18   48.35   11.25
  16  10 -18   38.79   12.59
  16   9  -5   39.66   17.01
 -16  -9   6   19.71    7.22
  16   9  -6   21.75    7.92
  16   9  -6    2.49    6.49
 -16  -9   7   12.54    6.13
  16   9  -7    1.15    4.53
  16   9  -7   11.90   14.76
 -16  -9   8   40.48    9.62
  16   9  -8   35.33   10.34
  16   9  -8   34.00   18.38
 -16  -9   9   76.07   13.39
  16   9  -9   87.63   14.56
  16   9  -9   68.66   13.79
 -16  -9  10  250.97   27.62
  16   9 -10  235.87   28.80
  16   9 -10  215.72   34.48
 -16  -9  11   26.04    9.35
  16   9 -11   30.85    9.56
  16   9 -11   19.24   17.43
 -16  -9  12   59.20   10.73
  16   9 -12   61.98   11.62
  16   9 -12   29.30   19.81
 -16  -9  13    8.67    5.12
  16   9 -13    5.96    5.72
 -16  -9  14   27.14    8.26
  16   9 -14   28.11    9.07
 -16  -9  15  171.66   22.41
  16   9 -15  173.15   23.50
 -16  -9  16   57.80   19.09
  16   9 -16   47.84   19.19
 -16  -9  17   15.51    6.93
  16   9 -17   18.16    7.69
 -16  -9  18   17.44    7.99
  16   9 -18   18.96    9.66
  16   8  -4    7.95   12.16
 -16  -8   5   -1.95    2.92
  16   8  -5    3.54    3.45
  16   8  -5    1.28   12.90
  16   8  -6    2.00    9.40
 -16  -8   6   40.05   12.16
  16   8  -6   50.82   17.41
  16   8  -7  192.97   22.68
  16   8  -7  211.75   70.65
  16   8  -8   74.31   14.19
  16   8  -8   75.94   13.30
  16   8  -9   15.82    6.61
  16   8  -9    7.85    6.76
  16   8 -10    7.88    4.56
  16   8 -10   10.41   14.43
 -16  -8  11  121.88   17.11
  16   8 -11  123.32   18.26
  16   8 -11  106.23   26.13
 -16  -8  12   43.18    9.14
  16   8 -12   39.88   10.02
  16   8 -12   28.44   21.00
 -16  -8  13  558.49   45.83
  16   8 -13  547.45   47.28
  16   8 -13  262.99   43.23
 -16  -8  14  189.74   65.46
  16   8 -14  183.53   65.53
 -16  -8  15   98.68   34.34
  16   8 -15   96.04   34.45
 -16  -8  16   17.58    6.73
  16   8 -16   14.84    6.68
 -16  -8  17   37.74   13.12
  16   8 -17   33.86   13.25
 -16  -8  18  100.64   16.47
  16   8 -18  100.15   18.09
  16   7  -2   81.96   14.25
  16   7  -3   36.66   15.66
  16   7  -4    0.63    6.68
  16   7  -4   12.02    6.04
  16   7  -5   17.19    6.40
  16   7  -5   -1.99    4.78
  16   7  -6    8.84    7.13
  16   7  -6    4.32    5.80
  16   7  -7  238.41   92.19
  16   7  -7  284.36   35.15
  16   7  -8  279.36   33.85
  16   7  -8  306.57   29.26
  16   7  -9    6.26    6.45
  16   7  -9    3.17    3.42
  16   7 -10    4.11    4.87
  16   7 -10    0.56   13.00
  16   7 -11    5.68    5.58
  16   7 -11    7.01   12.86
  16   7 -12   25.45    8.34
  16   7 -12   24.59   15.53
  16   7 -13  397.61  118.15
  16   7 -13  289.77   40.66
 -16  -7  14   37.92    9.12
  16   7 -14   37.16   10.02
 -16  -7  15    0.57    3.66
  16   7 -15    0.99    4.50
 -16  -7  16   30.15    8.47
  16   7 -16   32.25    9.29
 -16  -7  17   23.48    9.38
  16   7 -17   27.17    9.43
 -16  -7  18   27.52   11.17
  16   7 -18   33.42   11.84
 -16  -7  19    0.53   16.66
  16   7 -19  103.62   17.31
  16   6  -1   13.39    7.14
  16   6  -2    4.51    5.95
  16   6  -3    4.08   12.86
  16   6  -3   59.63   15.53
  16   6  -4   -1.33   11.02
  16   6  -4   94.11   11.12
  16   6  -5  146.69   21.40
  16   6  -5  147.16   27.45
  16   6  -6  121.49   45.78
  16   6  -6  137.00   26.38
  16   6  -7  131.65   47.56
  16   6  -7  138.07   26.93
  16   6  -8   38.93   10.17
  16   6  -8   37.81   14.09
  16   6  -9  118.15   18.01
  16   6  -9  109.85   16.43
  16   6 -10    6.31    3.69
  16   6 -10    5.74   14.32
  16   6 -11   66.80   13.01
  16   6 -11   56.43   19.61
  16   6 -12  196.67   22.86
  16   6 -12  140.85   28.25
  16   6 -13   38.44   13.53
  16   6 -13   35.56   22.66
  16   6 -14   96.51   23.19
  16   6 -14   38.86   20.91
  16   6 -15   18.98    7.52
 -16  -6  15   15.64    6.68
 -16  -6  16   29.69    8.21
  16   6 -16   27.94    8.96
 -16  -6  17  102.62   15.98
  16   6 -17   99.00   16.80
 -16  -6  18    0.18    8.01
  16   6 -18   70.74   11.92
 -16  -6  19    0.83    4.92
  16   6 -19    4.43    4.33
  16   5  -1   25.11    8.43
  16   5  -2   -0.15    3.85
  16   5  -2    2.67    3.32
  16   5  -3    1.37    7.34
  16   5  -3   25.45    6.66
  16   5  -4   40.22   14.69
  16   5  -4   39.28   15.29
  16   5  -5    6.99    6.86
  16   5  -5    8.74    6.71
  16   5  -6   64.74   11.83
  16   5  -6   48.68   20.81
  16   5  -7    6.86    6.56
  16   5  -7    5.45    3.98
  16   5  -8  185.45   25.68
  16   5  -8  199.48   22.17
  16   5  -9  366.77  117.89
  16   5  -9  315.46   38.85
  16   5 -10  112.56   37.97
  16   5 -10  103.61   24.49
  16   5 -11  157.51   21.72
  16   5 -11  140.95   27.07
  16   5 -12  145.84   19.69
  16   5 -12  117.42   25.81
  16   5 -13    0.82    4.28
  16   5 -13   -2.26   11.19
  16   5 -14  269.02   24.92
  16   5 -14  114.14   28.85
  16   5 -15  446.46  155.78
 -16  -5  16    0.59    3.86
  16   5 -16    2.06    4.89
 -16  -5  17    1.01    3.93
  16   5 -17   -1.07    5.65
 -16  -5  18    1.76   13.48
  16   5 -18   80.53   14.05
 -16  -5  19   -1.98    3.85
  16   5 -19    0.39    7.54
  16   4  -1    0.45    4.18
  16   4  -1    6.62    3.80
  16   4  -2   32.28    7.13
  16   4  -2    0.08    7.66
  16   4  -3   22.09    9.53
  16   4  -3   29.12    7.73
  16   4  -4  268.56   31.91
  16   4  -4  246.22   26.02
  16   4  -5  149.88   47.44
  16   4  -5  124.03   24.53
  16   4  -6   43.37   10.33
  16   4  -6   46.23   16.26
  16   4  -7   11.69    6.49
  16   4  -7    4.80    6.42
  16   4  -8   17.06    8.07
  16   4  -8   23.58    7.96
  16   4  -9  195.09   26.01
  16   4  -9  194.02   30.59
  16   4 -10  258.39   27.35
  16   4 -10  292.50   95.38
  16   4 -11    3.58    5.54
  16   4 -11    4.31   11.78
  16   4 -12  143.99   44.69
  16   4 -12  113.55   25.04
  16   4 -13   17.11    5.70
  16   4 -13    9.77   12.80
  16   4 -14  128.16   16.19
  16   4 -14   61.81   21.25
  16   4 -15  598.56  208.68
  16   4 -16  312.03  109.03
  16   4 -17   10.58    7.17
 -16  -4  17    8.98    4.42
 -16  -4  18   -1.16    3.63
  16   4 -18   -0.43    3.54
  16   3  -1   -1.76   16.49
  16   3  -1  173.90   15.68
  16   3  -2  104.51   12.18
  16   3  -2    5.07   22.26
  16   3  -3   59.01   21.12
  16   3  -3   58.16   17.52
  16   3  -4   57.00   12.89
  16   3  -4   56.99   10.98
  16   3  -5    1.97    4.35
  16   3  -5    2.07    3.44
  16   3  -6  215.64   27.22
  16   3  -6  201.67   29.79
  16   3  -7  516.72   53.02
  16   3  -7  519.37   43.67
  16   3  -8  234.69   30.19
  16   3  -8  256.13   26.18
  16   3  -9   33.20    9.42
  16   3  -9   25.98    9.11
  16   3 -10   36.33   14.17
  16   3 -10   40.15   18.26
  16   3 -11   11.28    6.70
  16   3 -11   10.19   15.04
  16   3 -12  523.41   52.00
  16   3 -12  488.62   48.25
  16   3 -13  327.95   34.22
  16   3 -13  259.28   36.92
  16   3 -14  263.76   26.82
  16   3 -14  158.48   30.37
  16   3 -15  102.23   21.05
  16   3 -15   20.41   17.14
  16   3 -16   21.50    8.51
 -16  -3  17    0.23    4.46
  16   3 -17   12.26    4.31
 -16  -3  18   -0.52   11.10
  16   3 -18  139.48   22.61
  16   2  -1   91.26   11.03
  16   2  -1   -2.98   18.66
  16   2  -2   24.60    9.44
  16   2  -2   27.05   13.42
  16   2  -3   58.87   13.67
  16   2  -3   63.09   17.83
  16   2  -4   23.95    9.33
  16   2  -4   30.04    8.11
  16   2  -5   68.74   14.11
  16   2  -5   70.01   18.82
  16   2  -6   41.17   10.81
  16   2  -6   39.02   15.62
  16   2  -7    3.42    6.16
  16   2  -7    6.14    6.52
  16   2  -8  107.66   40.78
  16   2  -8  122.34   25.93
  16   2  -9  257.34   31.42
  16   2  -9  265.32   35.99
  16   2 -10   30.38   12.20
  16   2 -10   34.67   18.45
  16   2 -11   52.06   19.19
  16   2 -11   54.16   20.93
  16   2 -12    3.29    3.05
  16   2 -12   -2.59   14.81
  16   2 -13  183.16   22.99
  16   2 -13  141.06   30.50
  16   2 -14   59.28   11.98
  16   2 -14   44.27   23.33
  16   2 -15   37.04    8.67
  16   2 -15   12.98   15.26
  16   2 -16  188.01   65.93
 -16  -2  17    1.38    7.99
  16   2 -17   74.62   12.82
 -16  -2  18    0.62    2.54
  16   2 -18    3.66    3.86
  16   1  -1   50.26   12.71
  16   1  -1   49.23   10.13
  16   1  -2    8.84    7.00
  16   1  -2    6.47   10.63
  16   1  -3  119.41   19.63
  16   1  -3  126.50   16.59
  16   1  -4   63.21   13.31
  16   1  -4   58.59   11.54
  16   1  -5   28.18    9.67
  16   1  -5   31.41   14.94
  16   1  -6  438.95  140.06
  16   1  -6  369.97   42.01
  16   1  -7  786.24   64.80
  16   1  -7  911.75  293.81
  16   1  -8   17.18    7.93
  16   1  -8   21.67   16.30
  16   1  -9    4.65    5.85
  16   1  -9    4.83    6.60
  16   1 -10   85.74   16.51
  16   1 -10  103.65   15.40
  16   1 -11  496.56   50.02
  16   1 -11  471.54   48.09
  16   1 -12  738.47   67.73
  16   1 -12  648.01   55.91
  16   1 -13   56.72   12.19
  16   1 -13   46.67   20.56
  16   1 -14   34.96    9.76
  16   1 -14   28.94   18.50
  16   1 -15   66.20   17.24
  16   1 -15   26.96   21.58
  16   1 -16  333.14   37.55
  16   1 -17  276.99   96.90
  16   1 -18  143.86   15.99
 -16  -1  18    0.26   23.60
  16   0  -1   27.81    8.14
  16   0  -1   30.70   11.18
  16   0  -2   11.94    6.22
  16   0  -2   15.61    6.14
  16   0  -3  120.44   20.16
  16   0  -3  130.90   25.10
  16   0  -4  211.10   27.25
  16   0  -4  199.28   30.80
  16   0  -5   90.59   14.60
  16   0  -5  100.86   33.75
  16   0  -6   23.45    8.84
  16   0  -6   19.22    7.40
  16   0  -7   12.29    7.81
  16   0  -7   15.43    6.59
  16   0  -8   14.60    7.99
  16   0  -8   14.89    6.45
  16   0  -9  381.16   42.20
  16   0  -9  384.53   42.46
  16   0 -10   39.70   11.11
  16   0 -10   43.21   19.34
  16   0 -11    3.50    3.46
  16   0 -11    2.10   13.74
  16   0 -12  197.18   25.00
  16   0 -12  173.27   22.14
  16   0 -13   46.77   11.16
  16   0 -13   38.66   10.73
  16   0 -14  113.76   35.52
  16   0 -14   88.32   26.08
  16   0 -15  119.45   16.76
  16   0 -15   54.65   25.15
  16   0 -16   14.02    8.53
  16   0 -17    4.64    6.76
  16  -1  -1    9.96    6.19
  16  -1  -1   15.37    6.43
  16  -1  -2   34.10   11.02
  16  -1  -2   28.95    8.69
  16  -1  -3   39.96   15.91
  16  -1  -3   45.09   16.76
  16  -1  -4  863.67   77.22
  16  -1  -4  763.32   62.56
  16  -1  -5  127.51   41.33
  16  -1  -5  109.23   24.05
  16  -1  -6   74.01   15.51
  16  -1  -6   80.96   13.38
  16  -1  -7   -0.09    4.45
  16  -1  -7    1.91    3.38
  16  -1  -8   14.26    7.16
  16  -1  -8    9.60   15.90
  16  -1  -9  369.60   43.25
  16  -1  -9  418.61   43.71
  16  -1 -10  384.30   41.74
  16  -1 -10  382.38   35.76
  16  -1 -11  109.90   17.12
  16  -1 -11  128.50   41.88
  16  -1 -12   48.69   11.83
  16  -1 -12   46.68   19.32
  16  -1 -13  233.67   27.89
  16  -1 -13  287.81   90.88
  16  -1 -14   10.78    8.73
  16  -1 -14    5.68   14.79
  16  -1 -15   44.19   10.84
  16  -1 -15   14.88   18.05
  16  -1 -16  196.38   68.90
  16  -1 -17    7.83    5.04
  16  -2  -1  165.50   20.96
  16  -2  -1  178.10   60.24
  16  -2  -2  176.35   24.55
  16  -2  -2  172.90   20.89
  16  -2  -3   15.79    9.07
  16  -2  -3   19.88    7.20
  16  -2  -4   25.33    9.68
  16  -2  -4   22.61   13.97
  16  -2  -5   21.56    9.37
  16  -2  -5   17.47    7.17
  16  -2  -6   97.27   16.75
  16  -2  -6   78.91   21.48
  16  -2  -7  457.54  152.54
  16  -2  -7  420.18   43.93
  16  -2  -8  707.55  239.35
  16  -2  -8  669.12   55.30
  16  -2  -9  267.03   97.60
  16  -2  -9  289.42   38.27
  16  -2 -10   51.34   12.70
  16  -2 -10   57.59   12.73
  16  -2 -11   22.68    9.84
  16  -2 -11   17.45    8.10
  16  -2 -12   48.69   12.74
  16  -2 -12   45.24   17.08
  16  -2 -13  263.06   30.61
  16  -2 -13  221.77   37.69
  16  -2 -14  254.48   28.87
  16  -2 -14  173.00   36.43
  16  -2 -15   20.30    9.03
  16  -2 -15    6.83   17.38
  16  -2 -16   34.97   11.26
  16  -3  -1  361.72   40.62
  16  -3  -1  361.72   34.06
  16  -3  -2   11.73    8.30
  16  -3  -2    8.01    5.94
  16  -3  -3   28.59   10.22
  16  -3  -3   26.75    8.18
  16  -3  -4   49.41   17.66
  16  -3  -4   46.95   17.67
  16  -3  -5    4.30    5.51
  16  -3  -5    3.91    4.52
  16  -3  -6  118.16   42.15
  16  -3  -6  120.21   25.23
  16  -3  -7   53.08   12.83
  16  -3  -7   50.89   11.24
  16  -3  -8  348.16   39.26
  16  -3  -8  350.90   33.38
  16  -3  -9    0.79    6.57
  16  -3  -9   -0.99    7.60
  16  -3 -10   12.83    7.50
  16  -3 -10   13.35   19.31
  16  -3 -11  141.89   21.61
  16  -3 -11  143.09   31.64
  16  -3 -12  415.19   44.47
  16  -3 -12  412.05   48.71
  16  -3 -13    1.50    7.88
  16  -3 -13    0.20   19.22
  16  -3 -14    8.60    9.21
  16  -3 -14   11.50   21.04
  16  -3 -15   17.58    7.21
  16  -3 -15   10.38   15.81
  16  -3 -16  108.62   38.45
  16  -4  -1   69.07   12.60
  16  -4  -1   72.37   25.37
  16  -4  -2   -0.48    4.20
  16  -4  -2   -1.33    4.22
  16  -4  -3   -0.96    6.76
  16  -4  -3    0.56    4.69
  16  -4  -4  342.35   38.13
  16  -4  -4  315.98   38.67
  16  -4  -5   64.42   14.72
  16  -4  -5   69.21   20.64
  16  -4  -6   61.42   13.78
  16  -4  -6   60.36   12.26
  16  -4  -7  213.22   27.62
  16  -4  -7  207.28   23.95
  16  -4  -8   -0.80    6.54
  16  -4  -8    1.08    5.69
  16  -4  -9    8.48    8.12
  16  -4  -9   10.82    8.50
  16  -4 -10   82.99   16.19
  16  -4 -10   97.06   26.96
  16  -4 -11   29.16   10.07
  16  -4 -11   35.25   11.31
  16  -4 -12  171.75   24.86
  16  -4 -12  168.05   22.73
  16  -4 -13  360.12  126.72
  16  -4 -13  365.16   47.62
  16  -4 -14   61.14   14.90
  16  -4 -14   51.53   26.98
  16  -4 -15   39.68   15.24
  16  -5  -1    1.02    5.09
  16  -5  -1    0.91    3.39
  16  -5  -2   30.74   10.44
  16  -5  -2   39.59    9.55
  16  -5  -3   56.36   19.86
  16  -5  -3   53.37   19.19
  16  -5  -4  326.21   36.57
  16  -5  -4  304.21   38.45
  16  -5  -5   37.32    9.69
  16  -5  -5   29.65   12.88
  16  -5  -6    3.92    7.11
  16  -5  -6    3.25   12.96
  16  -5  -7  375.26   41.40
  16  -5  -7  362.55   35.12
  16  -5  -8  178.01   25.19
  16  -5  -8  189.15   22.56
  16  -5  -9  679.02   56.60
  16  -5  -9  699.37  240.17
  16  -5 -10   15.56    7.55
  16  -5 -10   17.92   19.75
  16  -5 -11   19.86    9.59
  16  -5 -11   25.09   20.77
  16  -5 -12    0.40    4.26
  16  -5 -12   -2.06   18.83
  16  -5 -13   30.10   11.79
  16  -5 -13   37.47   24.29
  16  -5 -14   72.93   16.84
  16  -5 -14   75.02   29.99
  16  -6  -1    3.38    5.74
  16  -6  -1    0.66    5.18
  16  -6  -2   52.16   13.12
  16  -6  -2   59.78   19.66
  16  -6  -3   84.12   16.17
  16  -6  -3   92.96   14.91
  16  -6  -4   38.66   10.64
  16  -6  -4   35.64    9.98
  16  -6  -5   14.71    7.61
  16  -6  -5   11.65    7.54
  16  -6  -6   43.43   12.36
  16  -6  -6   49.50   11.39
  16  -6  -7  213.63   27.55
  16  -6  -7  204.86   33.41
  16  -6  -8  177.69   25.10
  16  -6  -8  172.82   31.17
  16  -6  -9   84.67   17.26
  16  -6  -9  106.01   27.67
  16  -6 -10  573.94   60.21
  16  -6 -10  615.28   51.38
  16  -6 -11   11.24    8.96
  16  -6 -11   20.76   10.25
  16  -6 -12   21.69   10.15
  16  -6 -12   23.02   11.18
  16  -6 -13   40.66   14.92
  16  -6 -13   36.97   25.37
  16  -6 -14   73.85   28.67
  16  -6 -14   84.35   31.68
  16  -7  -1  323.67  100.80
  16  -7  -1  259.98   36.97
  16  -7  -2  363.94   40.59
  16  -7  -2  359.78   41.57
  16  -7  -3    7.16    6.45
  16  -7  -3    4.22   13.43
  16  -7  -4  110.62   18.74
  16  -7  -4  118.08   26.16
  16  -7  -5   15.39    7.74
  16  -7  -5   14.90    6.60
  16  -7  -6    6.92    6.24
  16  -7  -6    4.35   13.81
  16  -7  -7    6.43    5.27
  16  -7  -7    9.32   14.39
  16  -7  -8  209.61   27.29
  16  -7  -8  199.50   33.63
  16  -7  -9   83.67   16.93
  16  -7  -9   97.08   27.93
  16  -7 -10   43.85   12.99
  16  -7 -10   42.15   23.75
  16  -7 -11   96.72   18.29
  16  -7 -11  103.25   17.90
  16  -7 -12  109.69   42.64
  16  -7 -12  130.62   32.32
  16  -7 -13  376.68   37.03
  16  -7 -13  331.73  123.92
  16  -8  -1   21.11    8.37
  16  -8  -1   20.90    8.53
  16  -8  -2  112.26   19.16
  16  -8  -2  118.00   17.25
  16  -8  -3   63.66   14.41
  16  -8  -3   74.29   21.91
  16  -8  -4  105.91   18.11
  16  -8  -4  105.57   25.61
  16  -8  -5   91.31   16.15
  16  -8  -5   78.64   14.66
  16  -8  -6   21.67    8.87
  16  -8  -6   19.05   16.09
  16  -8  -7    4.32    6.89
  16  -8  -7   -3.70   13.25
  16  -8  -8    4.30    7.53
  16  -8  -8    3.92   13.90
  16  -8  -9    8.23    8.71
  16  -8  -9    6.50    8.98
  16  -8 -10    4.52    8.70
  16  -8 -10    4.22    5.34
  16  -8 -11    7.94    7.20
  16  -8 -11   19.74   20.47
  16  -8 -12   91.15   16.66
  16  -8 -12   66.60   28.45
  16  -8 -13    8.54   21.82
  16  -9  -1  101.92   34.08
  16  -9  -1   91.09   24.26
  16  -9  -2  150.62   22.87
  16  -9  -2  153.53   29.50
  16  -9  -3    1.04    5.77
  16  -9  -3   -0.22   13.07
  16  -9  -4    8.41    7.13
  16  -9  -4    6.64    6.72
  16  -9  -5   84.60   28.91
  16  -9  -5   78.02   23.29
  16  -9  -6  354.65   34.53
  16  -9  -6  352.52  123.56
  16  -9  -7  422.23   44.88
  16  -9  -7  402.66   38.54
  16  -9  -8   55.87   13.68
  16  -9  -8   43.53   20.31
  16  -9  -9   69.98   15.58
  16  -9  -9   57.80   14.23
  16  -9 -10  342.21   40.95
  16  -9 -10  364.37   46.92
  16  -9 -11  154.44   61.53
  16  -9 -11  194.36   36.86
  16  -9 -12    6.09    9.35
  16 -10  -1   69.13   14.61
  16 -10  -1   68.55   22.14
  16 -10  -2   51.06   12.48
  16 -10  -2   46.59   11.68
  16 -10  -3  172.42   24.79
  16 -10  -3  176.84   22.01
  16 -10  -4  239.68   79.12
  16 -10  -4  213.71   35.02
  16 -10  -5   30.44    9.89
  16 -10  -5   35.40   12.39
  16 -10  -6   68.91   13.91
  16 -10  -6   78.56   26.29
  16 -10  -7    4.66    6.22
  16 -10  -7    0.50    5.93
  16 -10  -8   63.79   21.34
  16 -10  -8   52.79   21.70
  16 -10  -9  284.06   36.02
  16 -10  -9  304.58   31.94
  16 -10 -10  124.25   21.63
  16 -10 -10  122.36   19.86
  16 -10 -11   -3.05    8.90
  16 -11  -1    8.71    4.62
  16 -11  -1    6.67   14.22
  16 -11  -2   48.35   17.47
  16 -11  -2   47.37   19.82
  16 -11  -3   18.32    8.19
  16 -11  -3   11.94    7.92
  16 -11  -4  171.13   22.73
  16 -11  -4  190.65   63.36
  16 -11  -5  221.64   26.13
  16 -11  -5  238.68   80.46
  16 -11  -6   10.30    7.49
  16 -11  -6   11.67    7.40
  16 -11  -7   16.95    9.63
  16 -11  -7   17.77    8.46
  16 -11  -8   12.57    9.76
  16 -11  -8    9.76   15.89
  16 -11  -9    3.26    9.01
  16 -11  -9    4.65   19.66
  16 -11 -10  188.90   38.72
  16 -12  -1  407.00   39.17
  16 -12  -1  433.07  146.44
  16 -12  -2   48.65   12.61
  16 -12  -2   47.09   20.00
  16 -12  -3    4.68    6.32
  16 -12  -3    3.56    6.31
  16 -12  -4    8.86    7.28
  16 -12  -4    9.68   14.70
  16 -12  -5   22.51    9.38
  16 -12  -5   21.75   16.68
  16 -12  -6  316.85  108.34
  16 -12  -6  303.10   41.65
  16 -12  -7  151.07   21.51
  16 -12  -7  161.23   55.03
  16 -12  -8  123.64   21.94
  16 -12  -8  126.22   29.45
  16 -12  -9   86.71   28.96
  16 -13  -1    1.98    5.46
  16 -13  -1   -1.88   13.12
  16 -13  -2   84.09   16.53
  16 -13  -2   87.87   24.45
  16 -13  -3   31.16    9.78
  16 -13  -3   29.84   11.67
  16 -13  -4   31.17    9.88
  16 -13  -4   28.71   11.56
  16 -13  -5   29.05   10.99
  16 -13  -5   21.08    9.10
  16 -13  -6  137.76   19.83
  16 -13  -6  132.73   47.88
  16 -13  -7   16.04    9.81
  16 -13  -7    8.22   22.38
  16 -13  -8   23.15   22.72
  16 -14  -1  169.58   66.55
  16 -14  -1  207.88   33.93
  16 -14  -2   -0.33    5.70
  16 -14  -2    0.30    3.45
  16 -14  -3    3.70    6.00
  16 -14  -3   -1.90    3.69
  16 -14  -4   25.78   12.89
  16 -14  -4   39.52   24.82
  16 -14  -5   57.39   15.63
  16 -14  -5   71.33   15.56
  16 -14  -6  110.61   19.65
  16 -14  -7   16.90   10.72
  16 -15  -1   63.37   16.02
  16 -15  -1   61.05   25.79
  16 -15  -2   12.26   10.28
  16 -15  -2   18.68    8.06
  16 -15  -3   33.75   17.25
  16 -15  -3   57.37   25.78
  16 -15  -4  190.18   38.39
  16 -15  -5   50.72   14.64
  16 -16  -1   10.34   10.09
 -15 -13  11   10.29    4.72
  15  13 -11    8.24    5.27
 -15 -13  12    2.52    3.49
  15  13 -12   -0.84    4.50
 -15 -13  13   13.71    7.81
  15  13 -13   20.93    7.78
  15  13 -14   41.93   12.23
 -15 -13  14   41.08   15.20
 -15 -13  15    2.78    5.62
  15  13 -15    3.32    7.34
 -15 -13  16    2.06    5.58
  15  13 -16   -0.64    7.31
  15  12  -9   -0.27    6.19
 -15 -12   9    4.80    3.25
 -15 -12  10   27.84    9.39
  15  12 -10   31.65   10.30
 -15 -12  11  245.27   29.27
  15  12 -11  256.87   30.97
 -15 -12  12  215.17   26.71
  15  12 -12  228.30   28.11
 -15 -12  13    4.66    3.53
  15  12 -13   -0.81    4.66
 -15 -12  14   22.10    8.48
  15  12 -14   21.12    9.96
 -15 -12  15  152.60   52.33
  15  12 -15  144.41   52.47
 -15 -12  16  224.72   76.45
  15  12 -16  210.60   76.56
 -15 -12  17  132.80   19.03
  15  12 -17  118.10   20.33
 -15 -11   7   18.54    7.57
  15  11  -7   -4.10    5.70
  15  11  -7   16.17   14.36
 -15 -11   8    2.20    5.76
  15  11  -8    1.32    6.23
  15  11  -8    1.94    5.71
  15  11  -9    7.82    7.13
  15  11  -9    3.79    6.34
 -15 -11   9    5.49    4.12
 -15 -11  10   12.84    6.00
  15  11 -10   17.52    6.89
  15  11 -10    7.15   17.17
 -15 -11  11    2.45    4.18
  15  11 -11    2.21    4.91
 -15 -11  12  216.49   75.44
  15  11 -12  214.61   75.52
 -15 -11  13   -0.51    2.54
  15  11 -13    5.82    3.05
 -15 -11  14    0.16    2.53
  15  11 -14    5.39    3.11
 -15 -11  15  110.38   38.94
  15  11 -15  110.87   39.04
 -15 -11  16   79.70   14.03
  15  11 -16   68.10   15.33
 -15 -11  17    7.84    6.43
  15  11 -17    5.49    7.84
 -15 -11  18   12.57    7.15
  15  11 -18   12.37    8.63
  15  10  -5   22.33    8.44
 -15 -10   6    1.58    3.65
  15  10  -6   -0.54    3.48
  15  10  -6    3.08   13.32
  15  10  -7    0.44    5.31
 -15 -10   7    6.21    3.87
  15  10  -7    4.65   14.00
 -15 -10   8   85.22   14.76
  15  10  -8   76.34   28.50
  15  10  -8   78.47   22.85
  15  10  -9  175.62   23.40
 -15 -10   9  164.82   59.52
  15  10  -9  170.45   30.16
 -15 -10  10   62.23   21.15
  15  10 -10   68.70   21.26
  15  10 -10   48.49   20.53
 -15 -10  11   54.80   10.33
  15  10 -11   50.72   16.24
  15  10 -11   29.82   18.24
 -15 -10  12    2.45    2.57
  15  10 -12    1.79    3.03
  15  10 -12    3.40   18.37
 -15 -10  13   25.14    8.23
  15  10 -13   30.62    8.97
 -15 -10  14   71.46   24.19
  15  10 -14   63.94   24.29
 -15 -10  15  285.48   31.61
  15  10 -15  272.98   32.84
  15  10 -16   73.01   14.72
 -15 -10  16   80.25   27.32
  15  10 -17    7.07    5.96
 -15 -10  17    6.67    3.58
 -15 -10  18   75.77   13.74
  15  10 -18   62.16   14.87
 -15 -10  19    8.60    3.81
  15  10 -19    2.56    5.05
  15   9  -3   36.89   16.17
 -15  -9   4   -1.79    6.21
  15   9  -4    2.17    3.40
  15   9  -4    4.16   12.82
 -15  -9   5    3.01    5.20
  15   9  -5    1.05    5.24
  15   9  -5    3.27   13.06
 -15  -9   6   48.81    9.70
  15   9  -6   50.43    9.97
  15   9  -6    1.57   13.08
 -15  -9   7  229.39   26.73
  15   9  -7  213.12   27.82
  15   9  -7  225.98   24.35
  15   9  -8   97.54   15.14
 -15  -9   8   93.75   34.35
  15   9  -8  102.00   34.46
 -15  -9   9   68.55   24.52
  15   9  -9   70.10   24.64
  15   9  -9   68.95   21.33
 -15  -9  10   71.14   12.51
  15   9 -10   65.60   13.59
  15   9 -10   67.35   21.36
  15   9 -11   -1.72    4.55
 -15  -9  11   -0.64    2.23
  15   9 -11    0.66   13.35
 -15  -9  12  113.23   15.64
  15   9 -12  109.81   16.59
  15   9 -12   76.25   23.13
 -15  -9  13  207.86   60.52
  15   9 -13  178.90   60.58
  15   9 -13  131.31   30.74
 -15  -9  14  194.30   23.80
  15   9 -14  179.24   24.66
 -15  -9  15    0.01    2.31
  15   9 -15    1.04    2.76
 -15  -9  16    7.62    4.05
  15   9 -16    9.75    4.40
 -15  -9  17   -0.64    2.33
  15   9 -17    2.82    2.85
 -15  -9  18   86.62   14.35
  15   9 -18   78.30   15.30
 -15  -9  19    7.94    7.80
  15   9 -19   43.14   10.05
  15   8  -2   43.18   10.73
 -15  -8   3    7.68    5.96
  15   8  -3    0.09    4.01
  15   8  -3    8.77   10.32
 -15  -8   4    6.02    5.30
  15   8  -4    0.10    3.58
  15   8  -4    2.03   13.19
  15   8  -5    2.86    6.18
 -15  -8   5    2.86    3.53
  15   8  -5    9.61   12.90
  15   8  -6   19.96    8.65
  15   8  -6   15.19   13.87
  15   8  -7   21.21    7.80
  15   8  -7   20.89    8.22
  15   8  -8   20.82    7.81
  15   8  -8   21.87    8.29
  15   8  -9   23.45    8.52
  15   8  -9   24.85   15.04
  15   8 -10  245.66   29.21
  15   8 -10  237.96   33.48
 -15  -8  11   35.18    8.73
  15   8 -11   36.42    9.61
  15   8 -11   32.45   17.56
 -15  -8  12   59.78   11.17
  15   8 -12   64.69   12.17
  15   8 -12   45.26   19.36
 -15  -8  13   24.94    7.33
  15   8 -13   23.97    7.55
  15   8 -13    8.80   13.33
 -15  -8  14   32.95    8.62
  15   8 -14   33.21    9.41
 -15  -8  15   32.72    8.68
  15   8 -15   34.15    9.51
 -15  -8  16  103.30   15.28
  15   8 -16   83.70   15.99
 -15  -8  17    4.68    3.03
  15   8 -17    4.26    3.44
 -15  -8  18   32.36    8.73
  15   8 -18   27.86   11.36
 -15  -8  19    2.33    7.43
  15   8 -19   39.48    8.21
  15   7  -1    4.14   14.24
  15   7  -2    8.24    5.10
 -15  -7   2    9.86    3.96
  15   7  -2   -1.82    4.60
  15   7  -3    0.86    6.06
  15   7  -3    1.29    9.24
  15   7  -4  166.02   14.80
  15   7  -4   -0.40   32.06
  15   7  -5  491.73   40.97
  15   7  -5  466.90  167.64
  15   7  -6  505.77   52.76
  15   7  -6  541.63   44.00
  15   7  -7  437.17  156.48
  15   7  -7  457.82   43.86
  15   7  -8   54.02   11.39
  15   7  -8   54.17   19.42
  15   7  -9    8.68    6.10
  15   7  -9   10.86   14.06
  15   7 -10   31.99    8.96
  15   7 -10   25.36    8.41
  15   7 -11  430.91   41.31
  15   7 -11  343.21   40.00
  15   7 -12  520.23   47.85
  15   7 -12  416.47   43.82
  15   7 -13  282.97   88.64
  15   7 -13  229.63   33.98
 -15  -7  14  113.82   29.25
  15   7 -14  103.49   29.34
  15   7 -14   34.01   18.91
 -15  -7  15   12.68    5.04
  15   7 -15   11.06    5.33
 -15  -7  16  110.40   16.42
  15   7 -16  104.49   17.29
  15   7 -17  196.05   27.12
 -15  -7  17  232.04   75.31
  15   7 -18  198.22   26.13
 -15  -7  18  186.20   67.07
 -15  -7  19   -0.41    3.65
  15   7 -19   -0.85    7.22
  15   6  -1    1.22    6.79
  15   6  -1    3.00    9.31
  15   6  -2    2.88    6.51
  15   6  -2    6.53    4.95
  15   6  -3   -1.28    5.30
  15   6  -3    9.00    4.68
  15   6  -4    8.76    6.65
  15   6  -4    7.39   10.19
  15   6  -5   -0.90    4.67
  15   6  -5    2.36    8.91
  15   6  -6  100.86   38.19
  15   6  -6  114.10   24.44
  15   6  -7  125.76   45.40
  15   6  -7  131.59   25.86
  15   6  -8   64.13   13.93
  15   6  -8   81.54   13.06
  15   6  -9  106.13   15.69
  15   6  -9  108.95   37.90
  15   6 -10   95.89   32.77
  15   6 -10   89.91   21.98
  15   6 -11    4.37    2.88
  15   6 -11   -1.53   10.89
  15   6 -12   60.26   11.36
  15   6 -12   39.91   17.14
  15   6 -13   29.14    8.07
  15   6 -13   16.07   12.97
  15   6 -14  112.10   17.59
 -15  -6  15  661.21  224.21
  15   6 -15  621.01  224.27
 -15  -6  16   71.87   12.68
  15   6 -16   67.78   13.50
 -15  -6  17    9.99    5.27
  15   6 -17    4.81    5.78
 -15  -6  18   -0.75    5.15
  15   6 -18   20.65    5.78
 -15  -6  19   -0.39    3.55
  15   6 -19   -2.10    7.41
  15   5  -1   -1.40    3.40
  15   5  -1    5.25    8.90
  15   5  -2   -0.07    3.57
  15   5  -2    8.17    9.69
  15   5  -3  203.98   27.72
  15   5  -3  222.94   30.49
  15   5  -4  206.74   26.28
  15   5  -4  188.37   21.70
  15   5  -5    1.05    3.37
  15   5  -5    5.08    9.49
  15   5  -6   56.26   21.50
  15   5  -6   62.49   19.61
  15   5  -7  202.53   72.71
  15   5  -7  211.12   30.82
  15   5  -8   15.00    7.49
  15   5  -8   17.45   14.60
  15   5  -9  759.20   71.41
  15   5  -9  736.44   54.88
  15   5 -10  263.03   30.38
  15   5 -10  242.32   32.87
  15   5 -11   -2.16    3.00
  15   5 -11    5.21   10.74
  15   5 -12  194.94   63.74
  15   5 -12  170.67   28.55
  15   5 -13   24.89    9.03
  15   5 -13   22.41   13.56
  15   5 -14    0.23    4.36
  15   5 -14   -0.44    9.86
  15   5 -15  187.32   65.65
 -15  -5  16  393.40   39.42
  15   5 -16  356.46  131.59
 -15  -5  17  108.11   40.09
  15   5 -17  120.98   40.22
 -15  -5  18    0.21    4.73
  15   5 -18   14.41    8.30
 -15  -5  19   -1.11    4.25
  15   5 -19    5.87    8.10
  15   4  -1    1.61    7.39
  15   4  -1   24.75   11.88
  15   4  -2   81.39   12.91
  15   4  -2   77.35   28.43
  15   4  -3   50.67   17.89
  15   4  -3   47.98   16.30
  15   4  -4   35.80   13.47
  15   4  -4   36.89   14.82
  15   4  -5   91.57   13.98
  15   4  -5  101.55   33.89
  15   4  -6  212.17   70.42
  15   4  -6  193.02   28.73
  15   4  -7  329.12   39.36
  15   4  -7  372.78   32.84
  15   4  -8 1210.99  415.92
  15   4  -8 1182.38   68.60
  15   4  -9   39.48   15.66
  15   4  -9   45.36   16.49
  15   4 -10   22.93    8.35
  15   4 -10   20.86   13.69
  15   4 -11  216.05   78.46
  15   4 -11  230.40   30.83
  15   4 -12  230.98   24.43
  15   4 -12  232.72   81.11
  15   4 -13  645.66   57.61
  15   4 -13  529.92   48.22
  15   4 -14  230.15   60.09
  15   4 -14  119.65   26.79
  15   4 -15    1.22    2.82
 -15  -4  16    2.40    2.59
  15   4 -16    3.25    3.05
 -15  -4  17   15.84    6.50
  15   4 -17   14.04    7.84
 -15  -4  18    0.99    8.88
  15   4 -18   89.08   12.22
 -15  -4  19    0.93   17.40
  15   4 -19  292.74   46.11
  15   3  -1    9.25    6.91
  15   3  -1    6.41    5.20
  15   3  -2   11.25    6.13
  15   3  -2   20.48    6.69
  15   3  -3   12.07    7.04
  15   3  -3    9.19    5.66
  15   3  -4   49.91   10.33
  15   3  -4   57.91   19.26
  15   3  -5   38.04   10.03
  15   3  -5   29.15    8.29
  15   3  -6   12.29    5.25
  15   3  -6    9.70   10.99
  15   3  -7  243.02   28.43
  15   3  -7  215.97   23.97
  15   3  -8   81.19   15.42
  15   3  -8   89.52   22.44
  15   3  -9    5.81    3.11
  15   3  -9   -2.30   13.19
  15   3 -10    2.96    5.03
  15   3 -10    0.82   12.90
  15   3 -11  102.08   16.89
  15   3 -11   96.41   23.72
  15   3 -12  215.21   26.05
  15   3 -12  184.39   31.10
  15   3 -13   22.53    8.07
  15   3 -13   18.74   14.75
  15   3 -14  117.74   31.92
  15   3 -14   65.73   20.65
  15   3 -15   11.49    3.34
  15   3 -15   -2.17    7.48
  15   3 -16   98.90   16.74
 -15  -3  17    0.60    8.68
  15   3 -17   86.39   11.80
 -15  -3  18   -0.43    5.13
  15   3 -18   20.76    7.77
 -15  -3  19   -0.19    2.56
  15   2  -1  146.84   22.54
  15   2  -1  165.22   18.84
  15   2  -2    4.58    5.79
  15   2  -2    2.28    9.61
  15   2  -3   16.15    6.51
  15   2  -3   16.39    6.89
  15   2  -4    3.21    5.86
  15   2  -4    5.22    4.59
  15   2  -5  324.11   36.34
  15   2  -5  309.56   30.15
  15   2  -6  329.09   38.35
  15   2  -6  353.08   32.40
  15   2  -7  472.58  151.75
  15   2  -7  403.04   42.53
  15   2  -8   97.72   16.58
  15   2  -8   95.14   15.15
  15   2  -9   31.04    9.57
  15   2  -9   29.62    9.42
  15   2 -10  231.27   27.89
  15   2 -10  214.48   24.36
  15   2 -11   30.17    9.52
  15   2 -11   31.57   16.64
  15   2 -12  351.84   38.91
  15   2 -12  334.51   40.12
  15   2 -13   23.39    7.92
  15   2 -13   16.72   15.46
  15   2 -14   28.14    9.66
  15   2 -14   22.61   16.34
  15   2 -15    1.00    4.37
  15   2 -15   -0.63   11.47
  15   2 -16  146.51   21.31
  15   2 -17  294.34   21.78
 -15  -2  17    1.88   45.95
 -15  -2  18   -1.52   21.49
  15   2 -18  137.43   22.05
  15   1  -1    1.95    3.57
  15   1  -1    1.91    9.51
  15   1  -2  382.68   35.66
  15   1  -2  426.16  140.16
  15   1  -3  409.94   42.03
  15   1  -3  365.55   40.18
  15   1  -4   71.71   13.95
  15   1  -4   67.07   19.15
  15   1  -5  261.24   26.88
  15   1  -5  267.87   92.42
  15   1  -6  514.96   50.28
  15   1  -6  461.77   41.63
  15   1  -7  126.92   19.28
  15   1  -7  120.76   16.68
  15   1  -8  587.86  215.42
  15   1  -8  643.29   51.95
  15   1  -9  430.90   44.26
  15   1  -9  394.84   37.16
  15   1 -10   30.67    9.73
  15   1 -10   35.51   12.31
  15   1 -11  131.75   18.03
  15   1 -11  131.21   46.27
  15   1 -12  108.14   39.36
  15   1 -12  114.56   25.54
  15   1 -13   16.84    7.30
  15   1 -13   18.92   16.03
  15   1 -14  154.34   20.58
  15   1 -14  121.02   28.07
  15   1 -15  379.36  102.53
  15   1 -15  202.09   38.29
  15   1 -16   56.17   20.28
 -15  -1  17   -1.19    3.66
  15   1 -17    2.15    6.07
 -15  -1  18   -1.73    4.93
  15   1 -18   15.02    4.72
  15   0  -1   29.15    9.70
  15   0  -1   29.35   14.03
  15   0  -2   19.10    9.13
  15   0  -2   14.67   12.71
  15   0  -3   51.59   12.82
  15   0  -3   51.92   10.65
  15   0  -4  178.63   24.93
  15   0  -4  177.81   28.52
  15   0  -5  116.81   18.52
  15   0  -5  114.24   16.14
  15   0  -6   24.69    9.26
  15   0  -6   27.26    7.94
  15   0  -7   54.25   12.04
  15   0  -7   49.64   10.33
  15   0  -8   97.06   14.53
  15   0  -8  102.99   35.28
  15   0  -9  227.10   77.67
  15   0  -9  217.42   31.74
  15   0 -10   65.99   13.42
  15   0 -10   62.71   12.08
  15   0 -11   27.80    9.49
  15   0 -11   21.63   15.17
  15   0 -12    1.58    5.38
  15   0 -12    0.34   11.40
  15   0 -13  120.19   18.09
  15   0 -13  142.03   45.99
  15   0 -14    9.82    5.96
  15   0 -14    0.02   12.56
  15   0 -15  171.89   44.38
  15   0 -15   78.36   26.36
  15   0 -16  136.23   20.61
  15   0 -17    0.09    6.21
 -15   0  17    0.53    2.36
  15  -1  -1  420.37   37.93
  15  -1  -1  436.44  149.28
  15  -1  -2 1438.56  122.34
  15  -1  -2 1304.32   98.02
  15  -1  -3  677.68  232.00
  15  -1  -3  656.33   53.04
  15  -1  -4   95.87   14.69
  15  -1  -4  102.17   34.90
  15  -1  -5    7.76    4.61
  15  -1  -5    2.94   10.44
  15  -1  -6   17.24    7.22
  15  -1  -6   31.19    9.53
  15  -1  -7 1686.45  141.25
  15  -1  -7 1545.48   81.45
  15  -1  -8 1091.02   94.50
  15  -1  -8  974.23   65.33
  15  -1  -9    4.05    5.83
  15  -1  -9    4.65   11.82
  15  -1 -10   88.55   14.56
  15  -1 -10   88.82   31.44
  15  -1 -11   55.66   12.52
  15  -1 -11   58.24   11.75
  15  -1 -12   21.85    8.78
  15  -1 -12   21.20    8.48
  15  -1 -13   16.25    7.01
  15  -1 -13    9.43   15.77
  15  -1 -14  228.71   26.72
  15  -1 -14  159.03   33.25
  15  -1 -15   52.69   14.55
  15  -1 -15   24.21   18.48
  15  -1 -16   18.38    8.49
 -15   1  17    1.30    3.55
  15  -1 -17   13.62    4.91
  15  -2  -1   43.09    9.73
  15  -2  -1   40.48   15.58
  15  -2  -2  596.98   49.15
  15  -2  -2  604.49  209.35
  15  -2  -3   10.45    8.32
  15  -2  -3   13.38    6.18
  15  -2  -4    5.53    5.68
  15  -2  -4    6.94    4.78
  15  -2  -5  233.44   28.67
  15  -2  -5  216.29   31.47
  15  -2  -6  349.55   34.29
  15  -2  -6  407.01  131.12
  15  -2  -7    3.29    7.00
  15  -2  -7    3.81    9.69
  15  -2  -8  527.37   51.67
  15  -2  -8  481.26   46.41
  15  -2  -9   11.90    5.93
  15  -2  -9   14.54   15.53
  15  -2 -10  666.50   64.26
  15  -2 -10  651.50   53.98
  15  -2 -11  124.73   19.20
  15  -2 -11  120.81   27.19
  15  -2 -12   49.35   18.10
  15  -2 -12   50.73   20.34
  15  -2 -13  130.55   19.82
  15  -2 -13  152.73   50.03
  15  -2 -14   22.25   10.82
  15  -2 -14   26.74   18.42
  15  -2 -15   47.82   14.64
  15  -2 -15   29.08   21.10
  15  -2 -16   93.28   16.90
  15  -3  -1   14.10    8.28
  15  -3  -1    9.69    6.29
  15  -3  -2    5.73    7.32
  15  -3  -2    3.30   10.50
  15  -3  -3   64.27   24.88
  15  -3  -3   73.24   19.67
  15  -3  -4   74.94   15.25
  15  -3  -4   76.08   13.02
  15  -3  -5   29.81   10.46
  15  -3  -5   25.77    8.44
  15  -3  -6   51.32   12.68
  15  -3  -6   48.40   18.17
  15  -3  -7  202.75   24.49
  15  -3  -7  257.53   79.99
  15  -3  -8   13.25    8.82
  15  -3  -8   17.27   12.64
  15  -3  -9  191.02   25.10
  15  -3  -9  173.25   31.02
  15  -3 -10   50.34   11.69
  15  -3 -10   46.72   11.37
  15  -3 -11  268.48   94.40
  15  -3 -11  271.31   37.75
  15  -3 -12  841.80   80.20
  15  -3 -12  865.02   65.58
  15  -3 -13   -0.19    6.09
  15  -3 -13    0.32    4.58
  15  -3 -14   19.33    9.51
  15  -3 -14    4.08   16.30
  15  -3 -15    1.78    7.44
  15  -3 -15    6.86   20.75
  15  -3 -16   21.64    9.46
  15  -4  -1  130.21   47.43
  15  -4  -1  138.29   25.54
  15  -4  -2   88.78   16.84
  15  -4  -2  106.00   22.64
  15  -4  -3  724.65  253.86
  15  -4  -3  731.30   55.80
  15  -4  -4  269.93   95.32
  15  -4  -4  274.55   35.28
  15  -4  -5  147.62   54.37
  15  -4  -5  160.46   28.00
  15  -4  -6  119.08   19.30
  15  -4  -6  118.69   16.98
  15  -4  -7    3.59    7.05
  15  -4  -7    3.79   12.77
  15  -4  -8   73.93   23.43
  15  -4  -8   56.77   20.63
  15  -4  -9  337.93   36.98
  15  -4  -9  302.28   39.53
  15  -4 -10    9.75    4.82
  15  -4 -10    6.00   17.83
  15  -4 -11   -0.24    5.11
  15  -4 -11   -0.42   17.08
  15  -4 -12  218.48   29.20
  15  -4 -12  238.18   27.07
  15  -4 -13  198.25   68.73
  15  -4 -13  193.19   36.99
  15  -4 -14  200.09   67.91
  15  -4 -14  186.32   38.28
  15  -4 -15  516.86   52.50
  15  -4 -15  471.97   56.83
  15  -5  -1   60.38   11.57
  15  -5  -1   55.28   20.92
  15  -5  -2  345.01   40.19
  15  -5  -2  379.68   40.57
  15  -5  -3   11.41    5.25
  15  -5  -3   12.50   13.68
  15  -5  -4   70.00   14.79
  15  -5  -4   78.62   21.53
  15  -5  -5  123.18   18.63
  15  -5  -5  109.96   25.43
  15  -5  -6   12.03    8.12
  15  -5  -6   11.79    7.04
  15  -5  -7  595.55   59.92
  15  -5  -7  611.09   53.32
  15  -5  -8  523.68  180.71
  15  -5  -8  512.73   49.75
  15  -5  -9  357.81  120.33
  15  -5  -9  331.67   41.38
  15  -5 -10   34.51   11.02
  15  -5 -10   35.56   21.89
  15  -5 -11  325.27  119.11
  15  -5 -11  355.97   44.48
  15  -5 -12   43.75   12.46
  15  -5 -12   50.12   24.50
  15  -5 -13    3.00    8.89
  15  -5 -13   -3.73    4.87
  15  -5 -14  135.88   22.32
  15  -5 -14  130.92   33.98
  15  -5 -15    1.89    9.18
  15  -5 -15   -1.69    4.98
  15  -6  -1  114.07   18.44
  15  -6  -1  107.63   16.05
  15  -6  -2  593.88   48.15
  15  -6  -2  558.24  201.55
  15  -6  -3  113.46   19.29
  15  -6  -3  127.24   17.50
  15  -6  -4   69.38   13.53
  15  -6  -4   79.20   26.43
  15  -6  -5   29.49    9.54
  15  -6  -5   30.04    9.21
  15  -6  -6   41.51   11.18
  15  -6  -6   45.52   18.65
  15  -6  -7  109.27   18.54
  15  -6  -7  107.35   16.40
  15  -6  -8  690.80   66.78
  15  -6  -8  680.26   55.89
  15  -6  -9  412.30   43.07
  15  -6  -9  378.69   36.96
  15  -6 -10  146.15   52.72
  15  -6 -10  153.13   31.90
  15  -6 -11   99.89   16.94
  15  -6 -11   91.60   34.05
  15  -6 -12  346.30   39.81
  15  -6 -12  344.65   45.81
  15  -6 -13  286.73  102.20
  15  -6 -13  297.32   44.21
  15  -6 -14  226.84   79.12
  15  -6 -14  223.64   41.47
  15  -7  -1  185.64   62.08
  15  -7  -1  169.76   29.81
  15  -7  -2  168.36   24.62
  15  -7  -2  186.45   30.64
  15  -7  -3   14.58    7.82
  15  -7  -3   15.80    7.72
  15  -7  -4   10.48    5.32
  15  -7  -4   10.97   14.10
  15  -7  -5  399.33   42.39
  15  -7  -5  378.30   43.32
  15  -7  -6   20.08    7.88
  15  -7  -6   12.13    7.61
  15  -7  -7  105.61   16.81
  15  -7  -7  114.25   38.85
  15  -7  -8   58.11   18.58
  15  -7  -8   43.87   19.56
  15  -7  -9  467.28   47.58
  15  -7  -9  426.61   40.59
  15  -7 -10   51.35   18.56
  15  -7 -10   49.19   23.57
  15  -7 -11  267.23   33.00
  15  -7 -11  268.16   41.28
  15  -7 -12  468.43   53.68
  15  -7 -12  556.42   56.34
  15  -7 -13    3.51    9.43
  15  -7 -13   -0.33    5.38
  15  -7 -14   48.95   15.30
  15  -8  -1   18.79    8.36
  15  -8  -1   15.45   15.09
  15  -8  -2  183.06   25.09
  15  -8  -2  180.73   22.03
  15  -8  -3   33.69   10.45
  15  -8  -3   35.82    9.90
  15  -8  -4  171.38   21.80
  15  -8  -4  183.06   62.10
  15  -8  -5  982.88  323.93
  15  -8  -5  882.94   65.96
  15  -8  -6  533.84   54.59
  15  -8  -6  525.75   45.76
  15  -8  -7   86.46   14.44
  15  -8  -7   75.04   28.81
  15  -8  -8   30.48    9.43
  15  -8  -8   24.77   10.93
  15  -8  -9   66.40   14.85
  15  -8  -9   63.94   22.35
  15  -8 -10   29.60   11.65
  15  -8 -10   37.62   12.02
  15  -8 -11  578.35   48.03
  15  -8 -11  481.33  184.87
  15  -8 -12  265.37   37.10
  15  -8 -12  348.20   46.85
  15  -8 -13   12.79   10.88
  15  -8 -13   10.34   10.88
  15  -9  -1  192.69   70.17
  15  -9  -1  206.68   32.76
  15  -9  -2   55.74   12.87
  15  -9  -2   48.57   11.62
  15  -9  -3  149.86   20.17
  15  -9  -3  158.25   54.10
  15  -9  -4  420.22   45.85
  15  -9  -4  428.05   45.76
  15  -9  -5  509.60   53.03
  15  -9  -5  511.57   44.59
  15  -9  -6  381.81  128.22
  15  -9  -6  353.74   43.01
  15  -9  -7   86.76   32.00
  15  -9  -7   93.34   24.65
  15  -9  -8   45.03   11.73
  15  -9  -8   47.47   17.26
  15  -9  -9  101.26   17.24
  15  -9  -9  107.20   37.10
  15  -9 -10   20.36   10.75
  15  -9 -10   19.33    9.00
  15  -9 -11   40.24   12.69
  15  -9 -11   26.04   13.04
  15  -9 -12   73.40   38.62
  15  -9 -12  143.42   33.45
  15  -9 -13   20.35   24.76
  15 -10  -1   37.47   10.80
  15 -10  -1   38.35   18.31
  15 -10  -2   56.57   13.02
  15 -10  -2   57.94   20.58
  15 -10  -3  146.70   22.65
  15 -10  -3  156.84   29.34
  15 -10  -4  291.69   34.17
  15 -10  -4  276.91   29.49
  15 -10  -5  258.26   31.41
  15 -10  -5  244.55   36.45
  15 -10  -6    1.79    4.26
  15 -10  -6   10.01   14.42
  15 -10  -7   23.27    9.28
  15 -10  -7   21.22   16.87
  15 -10  -8   83.15   16.29
  15 -10  -8   66.85   14.39
  15 -10  -9    7.45    9.11
  15 -10  -9    8.54   15.54
  15 -10 -10   81.37   33.05
  15 -10 -10  103.03   30.12
  15 -10 -11    4.61    8.68
  15 -10 -11    1.36   20.73
  15 -10 -12   12.49   23.00
  15 -11  -1    1.16    6.26
  15 -11  -1    9.72    4.00
  15 -11  -2  342.26   37.90
  15 -11  -2  313.14   32.58
  15 -11  -3  509.70   53.24
  15 -11  -3  510.26   50.44
  15 -11  -4  174.59   24.56
  15 -11  -4  171.54   21.79
  15 -11  -5   93.57   35.61
  15 -11  -5  106.57   25.70
  15 -11  -6   42.18   12.32
  15 -11  -6   54.40   20.56
  15 -11  -7  239.12   29.68
  15 -11  -7  204.58   25.93
  15 -11  -8  660.78   64.66
  15 -11  -8  620.04   59.22
  15 -11  -9  259.25   35.33
  15 -11  -9  306.45   31.71
  15 -11 -10   21.54   12.59
  15 -11 -10   38.46   12.41
  15 -11 -11    2.05   20.93
  15 -12  -1  102.54   16.36
  15 -12  -1  103.70   36.50
  15 -12  -2  127.84   20.12
  15 -12  -2  126.64   18.31
  15 -12  -3   40.88   14.98
  15 -12  -3   40.23   18.90
  15 -12  -4   -0.09    5.85
  15 -12  -4    2.00    3.59
  15 -12  -5  193.91   26.67
  15 -12  -5  190.92   23.66
  15 -12  -6   73.01   15.47
  15 -12  -6   59.14   13.54
  15 -12  -7   77.43   16.51
  15 -12  -7   76.93   24.27
  15 -12  -8   -0.70    8.47
  15 -12  -8   -2.06    5.93
  15 -12  -9  114.26   18.11
  15 -12  -9   72.96   33.76
  15 -12 -10   18.36   22.78
  15 -13  -1  192.23   25.59
  15 -13  -1  178.76   22.82
  15 -13  -2    5.99    6.15
  15 -13  -2   -0.37   13.18
  15 -13  -3  427.69   48.24
  15 -13  -3  471.33   41.40
  15 -13  -4   23.03    9.35
  15 -13  -4   22.36   16.87
  15 -13  -5   30.84   11.57
  15 -13  -5   28.71   18.29
  15 -13  -6    6.93    8.46
  15 -13  -6    2.79    6.73
  15 -13  -7   34.03   17.61
  15 -13  -7   59.65   21.36
  15 -13  -8    2.58    6.07
  15 -13  -8   -6.06    5.85
  15 -13  -9   20.72   21.43
  15 -14  -1    6.19    5.15
  15 -14  -1   13.29   14.77
  15 -14  -2   51.81   13.12
  15 -14  -2   57.89   12.37
  15 -14  -3  192.66   27.55
  15 -14  -3  214.30   34.85
  15 -14  -4  246.24   32.11
  15 -14  -4  249.39   38.16
  15 -14  -5   78.23   16.70
  15 -14  -5   70.38   23.85
  15 -14  -6    5.23    8.85
  15 -14  -6    8.48    7.16
  15 -14  -7   -2.74   19.32
  15 -14  -8   -0.66   19.88
  15 -15  -1  135.63   21.74
  15 -15  -1  138.99   29.31
  15 -15  -2   21.39    9.47
  15 -15  -2   27.65    9.28
  15 -15  -3  145.28   23.81
  15 -15  -3  154.10   35.08
  15 -15  -4    2.60    4.80
  15 -15  -4   -2.11   18.81
  15 -15  -5   41.32   12.26
  15 -15  -5   24.28   13.09
  15 -15  -6   42.90   24.84
  15 -16  -1    8.10    6.41
  15 -16  -1    4.80   20.94
  15 -16  -2   87.49   18.85
  15 -16  -2  111.32   18.52
  15 -16  -3   24.56   11.82
  15 -16  -4    1.57    8.45
 -14 -14  11    1.21    5.02
  14  14 -11   -1.36    5.60
 -14 -14  12   30.13    9.32
  14  14 -12   30.52   10.75
  14  14 -13   49.47   12.63
 -14 -14  13   41.32   16.35
 -14 -14  14   48.64   11.48
  14  14 -14   52.84   12.96
 -14 -14  15    8.89    4.84
  14  14 -15   10.16    5.29
 -14 -14  16   11.67    7.10
  14  14 -16   14.23    5.47
  14  13  -8   -1.03    5.75
 -14 -13   9    0.23    5.73
  14  13  -9   -0.22    5.67
 -14 -13  10    5.58    6.42
  14  13 -10    5.14    4.36
 -14 -13  11  100.28   33.41
  14  13 -11   87.77   33.49
 -14 -13  12   60.24   22.03
  14  13 -12   63.79   22.14
 -14 -13  13  117.82   17.59
  14  13 -13  120.03   18.63
 -14 -13  14    1.69    5.67
  14  13 -14    4.29    7.34
 -14 -13  15    8.07    6.29
  14  13 -15    6.15    7.80
 -14 -13  16   40.42   10.14
  14  13 -16   36.86   11.45
 -14 -13  17  101.28   34.60
  14  13 -17   93.67   34.71
  14  12  -6   14.84   18.06
 -14 -12   7   -1.22    5.81
  14  12  -7    0.22    7.11
  14  12  -7    0.45    3.77
 -14 -12   8   14.63    7.70
  14  12  -8   16.03   18.65
 -14 -12   9   37.28   10.41
  14  12  -9   47.13   11.48
  14  12  -9   35.57   21.83
 -14 -12  10    2.14    4.31
  14  12 -10    2.45    5.20
  14  12 -10    4.82   16.20
 -14 -12  11    0.75    3.71
  14  12 -11   -0.38    4.54
  14  12 -11    0.87   13.02
 -14 -12  12    2.28    4.22
  14  12 -12    2.35    4.98
 -14 -12  13    2.26    3.88
  14  12 -13    0.25    4.69
 -14 -12  14   42.21    9.70
  14  12 -14   39.28   10.52
 -14 -12  15  246.02   27.91
  14  12 -15  223.33   28.99
 -14 -12  16    5.32    3.23
  14  12 -16    6.29    3.63
 -14 -12  17  153.81   21.59
  14  12 -17  166.05   23.13
 -14 -12  18   44.85   10.72
  14  12 -18   42.05   12.22
  14  11  -4   45.74   10.52
  14  11  -5   -0.72    9.61
 -14 -11   5   37.25   11.49
  14  11  -5   47.09   16.66
 -14 -11   6    4.04    4.00
  14  11  -6    1.32    4.07
  14  11  -6    5.96   12.29
  14  11  -7   -0.08    7.79
 -14 -11   7   27.96    7.13
  14  11  -7   18.54   14.41
  14  11  -8    7.07    6.75
 -14 -11   8   14.64    5.58
  14  11  -8   13.16    5.89
 -14 -11   9   88.48   14.25
  14  11  -9   81.07   15.03
  14  11  -9   80.46   14.11
 -14 -11  10   88.97   14.46
  14  11 -10   82.74   15.28
  14  11 -10   87.96   15.25
 -14 -11  11   32.77   11.48
  14  11 -11   29.01   11.63
  14  11 -11   31.57   20.07
 -14 -11  12    9.64    5.19
  14  11 -12    8.92    5.95
  14  11 -12    5.56    6.33
 -14 -11  13    6.76    4.77
  14  11 -13    4.59    5.58
 -14 -11  14    1.52    3.92
  14  11 -14    2.12    4.88
 -14 -11  15  133.43   44.51
  14  11 -15  118.07   44.59
 -14 -11  16    3.69    4.31
  14  11 -16    3.25    5.19
 -14 -11  17    1.34    3.81
  14  11 -17    0.33    4.65
 -14 -11  18   56.53   11.87
  14  11 -18   50.00   13.28
  14  11 -19   70.27   15.42
 -14 -11  19   95.76   29.99
  14  10  -2   57.39   11.47
  14  10  -3   86.58   13.96
 -14 -10   4   39.10   10.46
  14  10  -4   -1.07    9.95
  14  10  -4   55.42    9.92
  14  10  -5    1.13    8.89
 -14 -10   5   33.49   10.31
  14  10  -5   40.38   16.65
 -14 -10   6    2.65    5.96
  14  10  -6    1.91    5.96
  14  10  -6    4.63    3.21
 -14 -10   7  146.92   19.72
  14  10  -7  129.83   20.34
  14  10  -7  136.91   18.06
  14  10  -8   59.81   12.50
 -14 -10   8   49.16   20.50
  14  10  -8   64.10   20.12
 -14 -10   9   13.47    6.29
  14  10  -9   14.78    6.84
  14  10  -9   15.49   15.30
 -14 -10  10    9.59    4.71
  14  10 -10   13.62    5.01
  14  10 -10   10.00   13.30
 -14 -10  11   19.66    6.63
  14  10 -11   15.36    7.26
  14  10 -11   16.76   16.41
 -14 -10  12  227.74   25.95
  14  10 -12  244.97   74.75
  14  10 -12  174.60   33.34
 -14 -10  13  135.99   16.17
  14  10 -13  130.07   17.16
  14  10 -13   49.69   22.16
 -14 -10  14  352.47   37.31
  14  10 -14  348.73   38.59
 -14 -10  15   76.67   13.08
  14  10 -15   68.40   13.96
  14  10 -16    8.42    5.99
 -14 -10  16    6.33    3.62
 -14 -10  17   12.31    5.72
  14  10 -17    9.64    6.52
 -14 -10  18  126.42   18.27
  14  10 -18  118.96   43.32
 -14 -10  19  115.92   17.24
  14  10 -19  105.41   18.37
  14   9  -1   58.29   21.59
  14   9  -2  129.83   16.99
 -14  -9   3   23.78    8.54
  14   9  -3   29.02    7.11
  14   9  -3   -1.22    7.49
 -14  -9   4   69.46   12.40
  14   9  -4   97.27   12.28
  14   9  -4    2.63   21.38
  14   9  -5    0.34    6.10
  14   9  -5   16.39    6.99
 -14  -9   5   14.07    5.06
  14   9  -6   50.76   12.01
 -14  -9   6   53.59   19.24
  14   9  -6   56.70   19.12
 -14  -9   7   25.42   10.37
  14   9  -7   28.59   10.55
  14   9  -7   30.33   16.36
  14   9  -8  108.19   17.39
 -14  -9   8  102.14   38.05
  14   9  -8  114.20   24.18
 -14  -9   9    0.66    2.46
  14   9  -9    3.22    2.98
  14   9  -9    3.35   13.00
 -14  -9  10   26.62    7.78
  14   9 -10   24.21    8.67
  14   9 -10   30.98    8.87
 -14  -9  11   89.55   29.98
  14   9 -11   81.35   30.07
  14   9 -11   83.02   22.07
 -14  -9  12   79.76   27.06
  14   9 -12   93.10   27.18
  14   9 -12   59.36   21.12
 -14  -9  13   70.54   11.80
  14   9 -13   65.10   12.56
  14   9 -13   47.90   19.83
 -14  -9  14   51.40   18.36
  14   9 -14   51.28   18.48
 -14  -9  15    0.39    2.46
  14   9 -15    3.22    2.90
 -14  -9  16   36.90   13.73
  14   9 -16   39.04   13.88
 -14  -9  17   25.56    7.85
  14   9 -17   27.01    8.75
 -14  -9  18   14.02    6.04
  14   9 -18   16.14    6.32
 -14  -9  19    1.86   11.94
  14   9 -19   70.67   12.81
  14   8  -1   12.75   11.17
 -14  -8   2   11.51    6.76
  14   8  -2   18.72    5.95
  14   8  -2    0.09    5.16
 -14  -8   3    6.01    3.06
  14   8  -3    0.17    3.07
  14   8  -3   -2.16    9.39
 -14  -8   4  241.36   23.61
  14   8  -4   -0.68   63.54
  14   8  -4  271.99   29.50
  14   8  -5  296.98   99.02
  14   8  -5  271.70   34.76
  14   8  -6  288.21   27.77
  14   8  -6  274.44   98.55
  14   8  -7  108.44   17.76
  14   8  -7  117.98   23.63
  14   8  -8   26.69    8.83
  14   8  -8   30.75    8.54
  14   8  -9  122.48   43.00
  14   8  -9  121.87   24.23
  14   8 -10  161.82   21.93
  14   8 -10  154.90   27.17
 -14  -8  11  178.39   22.23
  14   8 -11  191.50   23.45
  14   8 -11  159.09   20.36
 -14  -8  12  581.29  180.92
  14   8 -12  543.22  180.98
  14   8 -12  436.99   45.09
 -14  -8  13  421.83   39.42
  14   8 -13  467.43   40.90
  14   8 -13  260.42   37.57
 -14  -8  14  108.08   15.84
  14   8 -14   98.36   16.70
 -14  -8  15   37.70    9.43
  14   8 -15   43.45   10.29
 -14  -8  16  314.44   33.89
  14   8 -16  294.03  106.57
 -14  -8  17  250.22   27.27
  14   8 -17  200.77   28.20
 -14  -8  18  628.38   57.49
  14   8 -18  545.64   58.74
 -14  -8  19   -0.88    5.28
  14   8 -19   24.10    8.93
 -14  -7   1    3.49    5.67
  14   7  -1    3.09    4.09
  14   7  -1    7.33    9.99
  14   7  -2   -0.53    8.96
  14   7  -2   53.49    8.51
  14   7  -3   12.36   13.03
  14   7  -3  116.67   19.69
  14   7  -4   59.93   11.12
  14   7  -4   63.34   22.13
  14   7  -5    2.50    4.22
  14   7  -5    3.15    3.66
  14   7  -6   29.08    9.03
  14   7  -6   32.79    9.08
  14   7  -7    2.71    4.65
  14   7  -7    1.31   12.55
  14   7  -8   79.43   14.19
  14   7  -8   71.00   20.54
  14   7  -9  265.53   30.83
  14   7  -9  264.15   26.46
  14   7 -10    6.66    5.62
  14   7 -10    6.53    5.46
  14   7 -11   36.77    9.18
  14   7 -11   27.93    8.40
  14   7 -12    0.21    3.07
  14   7 -12    6.36   10.72
 -14  -7  13   18.17    6.42
  14   7 -13   22.68    7.42
  14   7 -13    9.26   11.46
 -14  -7  14  214.42   76.13
  14   7 -14  221.82   76.20
  14   7 -15  168.71   23.15
 -14  -7  15  173.37   60.01
 -14  -7  16  186.32   23.63
  14   7 -16  187.78   65.54
 -14  -7  17    8.66    5.48
  14   7 -17    9.97    4.59
 -14  -7  18    0.51    2.79
  14   7 -18    6.34    4.73
 -14  -7  19    2.88    6.24
  14   7 -19   33.39    9.83
  14   6  -1   -2.70    4.90
  14   6  -1   17.83   10.91
  14   6  -2    8.01   18.36
  14   6  -2   86.23   17.12
  14   6  -3   14.72    8.20
  14   6  -3   23.64    6.78
  14   6  -4  126.17   44.53
  14   6  -4  126.63   23.48
  14   6  -5   49.14   11.73
  14   6  -5   55.97   10.52
  14   6  -6   15.16    6.92
  14   6  -6   12.66   11.06
  14   6  -7    0.19    4.51
  14   6  -7   -0.01   12.44
  14   6  -8    0.58    2.86
  14   6  -8    1.95   11.18
  14   6  -9  371.35   39.39
  14   6  -9  348.19   38.43
  14   6 -10   11.22    6.41
  14   6 -10   15.91    5.72
  14   6 -11  109.85   17.37
  14   6 -11  113.77   22.87
  14   6 -12  189.15   63.84
  14   6 -12  176.28   27.41
  14   6 -13   48.39   14.21
  14   6 -13   31.00   13.82
 -14  -6  14    6.56    4.41
  14   6 -14    3.97    5.05
  14   6 -14    1.18    6.85
 -14  -6  15   86.87   31.91
  14   6 -15   94.96   32.01
 -14  -6  16  397.92  133.59
  14   6 -16  364.38  133.64
 -14  -6  17  124.19   43.17
  14   6 -17  121.09   43.25
 -14  -6  18   -0.59    3.98
  14   6 -18    6.56    7.74
 -14  -6  19    1.87    5.11
  14   6 -19   16.21    8.89
  14   5  -1  244.12   18.76
  14   5  -1    5.60   50.70
  14   5  -2   38.68   11.12
  14   5  -2   43.94    9.31
  14   5  -3   -0.33    5.84
  14   5  -3    2.30    8.82
  14   5  -4   14.99    7.20
  14   5  -4   13.22    6.07
  14   5  -5  210.73   73.82
  14   5  -5  210.75   29.36
  14   5  -6   90.28   13.45
  14   5  -6   88.85   31.78
  14   5  -7  203.79   25.86
  14   5  -7  194.30   21.81
  14   5  -8  325.90   36.40
  14   5  -8  309.58   35.51
  14   5  -9  186.54   23.64
  14   5  -9  161.47   26.83
  14   5 -10  400.34   42.21
  14   5 -10  390.94   39.44
  14   5 -11    4.03    5.44
  14   5 -11    7.22   10.45
  14   5 -12  130.93   18.04
  14   5 -12  105.15   22.63
  14   5 -13  745.72   64.31
  14   5 -13  601.33   50.38
  14   5 -14  283.96   79.91
  14   5 -14  182.22   28.86
 -14  -5  15    9.30    4.46
  14   5 -15   11.09    4.76
  14   5 -16   58.19   12.29
 -14  -5  16   56.87   20.48
 -14  -5  17  102.16   16.00
  14   5 -17  104.05   36.37
 -14  -5  18   -0.22   16.14
  14   5 -18  266.48   21.23
 -14  -5  19   -1.37   13.59
  14   5 -19  201.77   31.74
  14   4  -1    3.77    6.58
  14   4  -1    5.59    4.68
  14   4  -2  109.79   18.54
  14   4  -2  113.65   22.34
  14   4  -3   13.42    7.01
  14   4  -3   13.81    6.13
  14   4  -4  751.00   59.31
  14   4  -4  815.20  271.09
  14   4  -5  427.65   45.18
  14   4  -5  425.46   40.46
  14   4  -6   89.98   13.92
  14   4  -6  105.72   34.20
  14   4  -7  812.09   78.36
  14   4  -7  852.98   56.53
  14   4  -8  714.32   68.62
  14   4  -8  714.37   52.69
  14   4  -9  838.65   64.48
  14   4  -9  867.40  296.56
  14   4 -10  210.29   26.63
  14   4 -10  205.68   22.51
  14   4 -11   88.58   15.15
  14   4 -11   80.59   19.93
  14   4 -12  167.70   21.97
  14   4 -12  151.98   25.71
  14   4 -13  201.04   62.00
  14   4 -13  156.49   26.43
  14   4 -14   63.30   16.81
  14   4 -14   31.50   14.62
  14   4 -15   20.98    7.99
 -14  -4  16   58.55   11.07
  14   4 -16   50.75   11.94
 -14  -4  17    8.86    5.78
  14   4 -17   12.78    7.25
 -14  -4  18    1.46    8.52
  14   4 -18   85.10   13.03
  14   4 -19   13.30    8.86
 -14  -4  19    0.18    3.40
  14   3  -1   30.72    9.33
  14   3  -1   24.47   13.32
  14   3  -2    2.79    5.57
  14   3  -2    1.76    4.25
  14   3  -3  156.27   22.01
  14   3  -3  156.64   18.44
  14   3  -4   15.71    7.07
  14   3  -4    9.56    5.67
  14   3  -5  292.15   32.57
  14   3  -5  270.81   27.22
  14   3  -6  909.89  284.51
  14   3  -6  741.36   55.99
  14   3  -7  152.22   19.59
  14   3  -7  187.74   59.13
  14   3  -8   -0.58    3.10
  14   3  -8    0.74   12.73
  14   3  -9   12.71    6.50
  14   3  -9    9.06   13.93
  14   3 -10  298.01   30.38
 -14  -3  10  193.39   36.29
  14   3 -10  316.69   34.55
  14   3 -10  192.08   30.77
  14   3 -11   28.11    8.10
 -14  -3  11   14.50   14.50
  14   3 -11   29.40   14.99
  14   3 -11   11.24   11.31
  14   3 -12   33.82   10.02
  14   3 -12   31.45   15.17
  14   3 -12   16.99   12.60
  14   3 -13    4.05    3.70
  14   3 -13    8.17   11.24
  14   3 -14   72.28   19.69
  14   3 -14   39.26   15.68
  14   3 -15   98.77   16.20
  14   3 -16   15.69    7.37
 -14  -3  16   10.06    5.25
 -14  -3  17   41.72   15.91
  14   3 -17  188.90   18.83
 -14  -3  18    0.35   10.44
  14   3 -18   63.64   11.55
 -14  -3  19   -1.15    2.96
  14   3 -19    9.51    5.46
  14   2  -1   47.98   12.08
  14   2  -1   52.59   10.03
  14   2  -2  508.38   52.69
  14   2  -2  527.30   45.07
  14   2  -3  407.10   36.72
  14   2  -3  433.96  146.23
  14   2  -4  259.22   27.19
  14   2  -4  297.92   96.67
  14   2  -5    3.38    5.53
  14   2  -5    3.40    4.17
  14   2  -6  107.03   15.47
  14   2  -6  117.61   39.48
  14   2  -7   21.36    7.29
  14   2  -7   29.72    9.72
  14   2  -8  290.69   32.15
 -14  -2   8  198.52   35.75
  14   2  -8  328.08   34.43
  14   2  -9  847.57   68.80
 -14  -2   9  560.98   58.41
  14   2  -9  889.82   56.10
  14   2  -9  581.29   50.68
  14   2 -10   31.26    9.21
 -14  -2  10   22.09   15.87
  14   2 -10   44.89   15.86
  14   2 -10   20.30   12.64
  14   2 -11    7.63    5.62
 -14  -2  11    1.00   10.76
  14   2 -11    5.73    3.30
  14   2 -11    1.12    8.13
  14   2 -12   31.24    8.75
  14   2 -12   30.41   14.99
  14   2 -12   16.83   11.85
  14   2 -13  220.60   27.41
  14   2 -13  211.56   31.76
  14   2 -14  163.61   51.38
  14   2 -14  128.89   26.50
  14   2 -15  662.07  167.35
  14   2 -15  296.15   43.38
  14   2 -16  269.00   94.07
 -14  -2  17   -0.09    4.85
  14   2 -17   19.71    7.46
 -14  -2  18   -1.57    6.50
  14   2 -18   45.01   11.01
  14   1  -1   81.73   15.45
  14   1  -1   87.15   19.94
  14   1  -2    8.43    5.04
  14   1  -2    3.83    4.10
  14   1  -3   29.11    9.51
  14   1  -3   31.74   14.45
  14   1  -4  375.15   35.82
  14   1  -4  436.64  140.67
  14   1  -5   36.37   10.20
  14   1  -5   38.61   14.53
  14   1  -6  173.55   23.08
  14   1  -6  164.70   26.79
 -14  -1   7  139.78   24.60
  14   1  -7  296.44   28.91
  14   1  -7  256.30   31.32
 -14  -1   8  215.33   29.96
  14   1  -8  333.29   33.56
  14   1  -8  305.56   34.46
  14   1  -9   26.02    8.53
  14   1  -9   39.60    8.55
 -14  -1   9   14.85   14.49
  14   1  -9   13.30   11.54
  14   1 -10   35.47    9.32
 -14  -1  10   20.34   15.42
  14   1 -10   41.23   15.74
  14   1 -10   20.36   12.61
  14   1 -11  169.65   19.13
 -14  -1  11   75.68   25.34
  14   1 -11  161.54   24.78
  14   1 -11   84.25   22.02
  14   1 -12  121.16   18.98
  14   1 -12  125.31   24.48
  14   1 -13  411.80   43.05
  14   1 -13  384.25   41.83
  14   1 -14    1.85    5.02
  14   1 -14    4.29   13.79
  14   1 -15  228.34   24.68
  14   1 -15  136.02   30.39
  14   1 -16  137.71   28.83
  14   1 -16   21.46   19.20
 -14  -1  17    0.37    2.78
  14   1 -17    8.87    4.14
 -14  -1  18   -1.36    7.34
  14   1 -18   57.70   12.13
  14   0  -1 1613.22  115.40
  14   0  -1 1704.12  575.81
  14   0  -2 4029.79  343.20
  14   0  -2 4203.69  270.22
  14   0  -3  579.54   59.10
  14   0  -3  611.69   49.68
  14   0  -4   79.12   13.40
  14   0  -4   93.05   30.44
  14   0  -5  190.94   25.00
  14   0  -5  179.40   21.07
  14   0  -6  305.94   28.74
  14   0  -6  284.52  103.53
  14   0  -7 1249.78  109.58
 -14   0   7  931.18   74.02
  14   0  -7 1427.20   70.70
 -14   0   8  580.02   59.37
  14   0  -8  901.04   70.89
  14   0  -8  835.17   54.93
  14   0  -8  632.31   51.46
 -14   0   9    1.93    5.34
  14   0  -9    3.11    5.69
  14   0  -9    9.40   11.34
  14   0  -9    3.19    8.50
 -14   0  10   -0.24    4.80
  14   0 -10    2.88    4.99
  14   0 -10    7.47    3.25
  14   0 -10    0.00    7.98
  14   0 -11    9.71    6.38
  14   0 -11   12.70    5.23
  14   0 -12    6.62    5.57
  14   0 -12    4.00    5.49
  14   0 -13  181.26   59.08
  14   0 -13  156.64   28.87
  14   0 -14  163.91   49.35
  14   0 -14  117.07   26.95
  14   0 -15  176.77   20.23
  14   0 -15   81.16   27.13
  14   0 -16   26.66    8.45
  14   0 -16    5.74   12.80
 -14   0  17    0.18    6.20
  14   0 -17   39.41    7.63
 -14   0  18   -0.77    7.13
  14   0 -18   48.86    8.98
  14  -1  -1   29.00   10.18
  14  -1  -1   30.49   14.60
  14  -1  -2  126.34   20.42
  14  -1  -2  140.46   24.94
  14  -1  -3   92.56   15.92
  14  -1  -3   81.02   20.40
  14  -1  -4  131.07   17.73
  14  -1  -4  152.77   49.64
  14  -1  -5   12.19    5.89
  14  -1  -5   14.52    5.68
  14  -1  -6    3.59    5.26
 -14   1   6    2.94   10.34
  14  -1  -6    9.21    9.73
  14  -1  -7   89.56   13.40
  14  -1  -7   75.34   11.50
 -14   1   7   45.45   19.54
  14  -1  -7   48.10   16.39
 -14   1   8  462.47   51.54
  14  -1  -8  716.33   59.93
  14  -1  -8  486.62   47.72
  14  -1  -8  745.75   50.89
 -14   1   9    8.82    6.61
  14  -1  -9   20.05    7.38
  14  -1  -9   17.19   12.99
  14  -1  -9    9.01   10.10
  14  -1 -10 1133.89  107.45
  14  -1 -10 1255.11   87.66
  14  -1 -11   91.55   16.45
  14  -1 -11   99.27   24.05
  14  -1 -12   87.50   15.06
  14  -1 -12   78.19   22.74
  14  -1 -13  101.79   17.26
  14  -1 -13  103.17   16.36
  14  -1 -14    3.62    7.88
  14  -1 -14    1.84    6.17
  14  -1 -15    8.82    7.41
  14  -1 -15    7.22   15.40
  14  -1 -16  132.97   32.75
  14  -1 -16   45.13   25.94
 -14   1  17   -0.49    9.06
  14  -1 -17   94.44   15.64
  14  -2  -1  397.64   43.60
  14  -2  -1  413.17   36.30
  14  -2  -2  489.01   49.71
  14  -2  -2  473.84   40.98
  14  -2  -3  181.34   21.59
  14  -2  -3  206.57   67.58
  14  -2  -4   19.87    8.98
  14  -2  -4   18.19    6.78
  14  -2  -5  276.90   26.89
  14  -2  -5  259.87   94.13
  14  -2  -6  113.64   18.86
  14  -2  -6  136.34   16.91
 -14   2   7  132.58   23.36
  14  -2  -7  240.69   25.78
  14  -2  -7  156.12   21.23
  14  -2  -7  256.79   30.21
  14  -2  -8  230.78   25.11
  14  -2  -8  161.36   20.93
 -14   2   8  129.51   30.88
  14  -2  -8  240.71   30.17
  14  -2  -9  505.98   50.33
  14  -2  -9  472.65   42.46
  14  -2 -10   49.06   11.47
  14  -2 -10   46.05   18.76
  14  -2 -11  166.72   62.33
  14  -2 -11  188.67   30.68
  14  -2 -12  404.27   42.68
  14  -2 -12  392.42   44.28
  14  -2 -13    1.20    5.99
  14  -2 -13    5.24    4.66
  14  -2 -14   55.48   13.19
  14  -2 -14   37.85   19.64
  14  -2 -15    5.14    4.43
  14  -2 -15    3.02   14.41
  14  -2 -16   66.82   20.62
  14  -2 -16   44.88   22.75
 -14   2  17   -4.67   11.82
  14  -2 -17   77.84   12.40
  14  -3  -1   19.87    8.48
  14  -3  -1   24.56   13.39
  14  -3  -2  154.66   52.10
  14  -3  -2  142.96   25.98
  14  -3  -3   60.66   12.93
  14  -3  -3   51.12   11.05
  14  -3  -4  147.72   21.06
  14  -3  -4  136.20   17.77
  14  -3  -5  173.93   20.32
  14  -3  -5  172.99   60.84
  14  -3  -6    2.13    4.83
  14  -3  -6    3.85    9.57
  14  -3  -7   58.01   12.41
  14  -3  -7   59.84   18.10
  14  -3  -8   10.55    5.95
  14  -3  -8   10.29    4.81
  14  -3  -9  373.53   37.41
  14  -3  -9  457.63  144.68
  14  -3 -10 1156.08  106.00
  14  -3 -10 1190.99   86.88
  14  -3 -11  190.13   63.72
  14  -3 -11  173.36   31.87
  14  -3 -12    1.48    4.46
  14  -3 -12    0.68   16.77
  14  -3 -13    9.05    6.19
  14  -3 -13   13.14   18.63
  14  -3 -14   62.42   20.13
  14  -3 -14   47.28   24.44
  14  -3 -15  676.48  222.79
  14  -3 -15  596.71   61.57
  14  -3 -16   69.28   14.20
  14  -3 -16   51.10   14.46
  14  -4  -1  791.54   72.94
  14  -4  -1  728.30   55.54
  14  -4  -2  103.02   18.01
  14  -4  -2  120.06   15.91
  14  -4  -3   66.92   13.69
  14  -4  -3   68.96   19.88
  14  -4  -4  870.19   78.51
  14  -4  -4  806.45   59.21
  14  -4  -5  451.24  144.75
  14  -4  -5  381.94   42.36
  14  -4  -6    2.36    4.19
  14  -4  -6    4.11    9.90
  14  -4  -7  170.26   22.35
  14  -4  -7  135.42   19.03
  14  -4  -8   67.85   24.15
  14  -4  -8   66.74   19.58
  14  -4  -9   84.60   30.61
  14  -4  -9   87.44   21.75
  14  -4 -10  129.12   20.03
  14  -4 -10  131.91   28.93
  14  -4 -11   64.27   13.60
  14  -4 -11   71.17   14.18
  14  -4 -12   12.77    7.73
  14  -4 -12   17.85    7.29
  14  -4 -13   55.53   19.13
  14  -4 -13   48.43   20.88
  14  -4 -14   15.34    9.80
  14  -4 -14   12.64    9.82
  14  -4 -15    5.28    4.80
  14  -4 -15    2.93   21.07
  14  -5  -1   27.49    8.30
  14  -5  -1   22.93    9.84
  14  -5  -2   25.70    8.84
  14  -5  -2   22.82    8.25
  14  -5  -3  159.65   23.23
  14  -5  -3  176.02   29.03
  14  -5  -4   20.50    7.17
  14  -5  -4   14.39   12.51
  14  -5  -5  348.09   38.00
  14  -5  -5  336.47   39.22
  14  -5  -6   58.07   13.04
  14  -5  -6   68.39   19.28
  14  -5  -7  147.96   19.36
  14  -5  -7  157.35   53.63
  14  -5  -8  169.08   59.62
  14  -5  -8  170.41   28.96
  14  -5  -9   20.36    9.22
  14  -5  -9   19.37   13.44
  14  -5 -10   78.30   26.72
  14  -5 -10   71.14   22.28
  14  -5 -11   69.80   14.58
  14  -5 -11   65.82   24.60
  14  -5 -12    8.19    5.72
  14  -5 -12   10.93   19.08
  14  -5 -13  307.03   36.83
  14  -5 -13  324.79   44.92
  14  -5 -14  152.10   24.07
  14  -5 -14  157.38   36.02
  14  -5 -15  207.33   25.77
  14  -5 -15  157.29   63.36
  14  -6  -1  214.64   28.76
  14  -6  -1  231.52   24.68
  14  -6  -2  136.53   18.40
  14  -6  -2  141.03   48.78
  14  -6  -3   97.99   34.57
  14  -6  -3   97.31   23.63
  14  -6  -4  278.83   33.90
  14  -6  -4  300.64   37.18
  14  -6  -5 1750.84  154.31
  14  -6  -5 1785.96   89.11
  14  -6  -6  694.04   67.44
  14  -6  -6  704.66   56.35
  14  -6  -7  437.99   39.92
  14  -6  -7  450.82  155.05
  14  -6  -8    2.59    7.40
  14  -6  -8    9.25    6.36
  14  -6  -9    5.57    6.29
  14  -6  -9    5.52    4.61
  14  -6 -10  560.99  204.51
  14  -6 -10  612.22   56.06
  14  -6 -11  149.58   22.90
  14  -6 -11  161.99   21.77
  14  -6 -12  399.32   45.88
  14  -6 -12  456.82   49.91
  14  -6 -13    4.44    8.60
  14  -6 -13    4.55   21.15
  14  -6 -14   95.99   37.88
  14  -6 -14  116.46   33.35
  14  -6 -15   29.64   12.13
  14  -7  -1   89.25   16.91
  14  -7  -1  101.32   23.68
  14  -7  -2    3.41    5.72
  14  -7  -2    2.21    5.74
  14  -7  -3   10.43    6.82
  14  -7  -3    4.37    6.25
  14  -7  -4  388.14   41.51
  14  -7  -4  368.65   35.24
  14  -7  -5  493.40   49.39
  14  -7  -5  455.75   41.49
  14  -7  -6  538.00   55.39
  14  -7  -6  549.62   50.40
  14  -7  -7   52.79   12.24
  14  -7  -7   54.68   11.76
  14  -7  -8   28.98    9.15
  14  -7  -8   22.22   10.15
  14  -7  -9  214.96   27.59
  14  -7  -9  209.91   24.81
  14  -7 -10  205.37   74.09
  14  -7 -10  217.29   37.39
  14  -7 -11  265.61   33.59
  14  -7 -11  285.37   42.21
  14  -7 -12   68.44   25.81
  14  -7 -12   74.96   28.28
  14  -7 -13   25.87   11.40
  14  -7 -13   19.70   23.69
  14  -7 -14  135.03   36.03
  14  -8  -1    2.09    5.41
  14  -8  -1   -0.32    5.55
  14  -8  -2  103.63   16.91
  14  -8  -2   92.01   15.29
  14  -8  -3  549.86  188.87
  14  -8  -3  534.15   50.16
  14  -8  -4 1019.87   93.57
  14  -8  -4 1009.46   68.04
  14  -8  -5  454.06   45.79
  14  -8  -5  397.32   38.29
  14  -8  -6   69.85   14.48
  14  -8  -6   73.56   21.91
  14  -8  -7  118.06   18.73
  14  -8  -7  111.51   17.34
  14  -8  -8    9.22    8.12
  14  -8  -8   10.63    7.35
  14  -8  -9   42.44   12.44
  14  -8  -9   41.74   19.51
  14  -8 -10   16.49    8.78
  14  -8 -10   23.48   21.75
  14  -8 -11    2.95    7.34
  14  -8 -11    0.40   20.06
  14  -8 -12    3.57    7.83
  14  -8 -12    0.75   20.72
  14  -8 -13    3.96    9.32
  14  -8 -13   -2.61   21.43
  14  -8 -14   88.93   32.89
  14  -9  -1   67.41   14.22
  14  -9  -1   71.46   13.11
  14  -9  -2  331.13   31.92
  14  -9  -2  316.51  113.28
  14  -9  -3   12.63    7.18
  14  -9  -3   10.06    7.11
  14  -9  -4    1.58    5.86
  14  -9  -4    5.83    3.67
  14  -9  -5   19.44    8.13
  14  -9  -5   15.21    8.12
  14  -9  -6   51.15   12.13
  14  -9  -6   61.02   20.21
  14  -9  -7  223.22   28.89
  14  -9  -7  229.97   26.07
  14  -9  -8  498.92   47.86
  14  -9  -8  609.19  193.29
  14  -9  -9   24.17    9.61
  14  -9  -9   21.15   17.07
  14  -9 -10    9.49    7.27
  14  -9 -10   18.22   21.23
  14  -9 -11   12.83    9.12
  14  -9 -11   11.68   21.37
  14  -9 -12   16.61   10.35
  14  -9 -12    5.17    6.88
  14  -9 -13  110.39   19.84
  14 -10  -1   87.75   15.86
  14 -10  -1   79.29   22.89
  14 -10  -2  780.35   75.82
  14 -10  -2  814.44   62.92
  14 -10  -3  602.79   52.56
  14 -10  -3  669.57  221.44
  14 -10  -4    3.56    3.58
  14 -10  -4    2.13   13.14
  14 -10  -5  122.73   19.98
  14 -10  -5  129.57   18.26
  14 -10  -6   53.58   12.78
  14 -10  -6   51.28   12.14
  14 -10  -7  290.87   33.75
  14 -10  -7  263.34   29.51
  14 -10  -8  571.73   57.93
  14 -10  -8  564.56   49.53
  14 -10  -9    5.75    6.45
  14 -10  -9    0.48    5.18
  14 -10 -10    1.82    8.48
  14 -10 -10   -0.70    5.40
  14 -10 -11    5.15    5.40
  14 -10 -11    3.55   15.14
  14 -10 -12   12.86   10.43
  14 -11  -1  147.08   19.63
  14 -11  -1  150.73   52.34
  14 -11  -2   33.97    9.58
  14 -11  -2   22.56    9.07
  14 -11  -3    7.42    6.68
  14 -11  -3    7.95    4.54
  14 -11  -4    6.17    6.68
  14 -11  -4    6.80   14.17
  14 -11  -5  352.61   40.66
  14 -11  -5  360.42   34.97
  14 -11  -6  564.73   55.77
  14 -11  -6  504.21   46.65
  14 -11  -7    6.38    8.07
  14 -11  -7    2.75   14.28
  14 -11  -8   13.84    9.39
  14 -11  -8   18.19    8.35
  14 -11  -9   13.46    8.29
  14 -11  -9   20.36   16.62
  14 -11 -10   72.67   18.84
  14 -11 -10  110.58   17.57
  14 -11 -11  182.18   37.62
  14 -12  -1  150.27   20.27
  14 -12  -1  157.84   54.12
  14 -12  -2    7.11    6.78
  14 -12  -2   10.41    6.93
  14 -12  -3  429.82   46.42
  14 -12  -3  437.56   40.07
  14 -12  -4  249.20   30.24
  14 -12  -4  227.83   27.05
  14 -12  -5  111.00   19.27
  14 -12  -5  108.54   26.77
  14 -12  -6  210.92   26.84
  14 -12  -6  166.32   32.94
  14 -12  -7   50.24   13.81
  14 -12  -7   47.35   11.92
  14 -12  -8    9.94    8.63
  14 -12  -8    4.15    7.01
  14 -12  -9   12.14   11.59
  14 -12  -9   26.75    9.05
  14 -12 -10  246.61   29.19
  14 -12 -11    8.06   20.73
  14 -13  -1   26.51    9.51
  14 -13  -1   28.22    9.25
  14 -13  -2   52.32   12.21
  14 -13  -2   58.78   20.06
  14 -13  -3   81.13   27.23
  14 -13  -3   71.56   23.29
  14 -13  -4    7.15    6.75
  14 -13  -4    7.34   14.68
  14 -13  -5   59.17   14.05
  14 -13  -5   46.43   20.76
  14 -13  -6   20.03    9.95
  14 -13  -6   12.81   16.07
  14 -13  -7    3.09    8.64
  14 -13  -7   10.35    7.06
  14 -13  -8  108.05   17.10
  14 -13  -8   94.26   36.27
  14 -13  -9   16.56   10.89
  14 -13 -10   37.13   24.07
  14 -14  -1   86.92   28.30
  14 -14  -1   72.24   23.40
  14 -14  -2  155.35   20.63
  14 -14  -2  146.16   53.09
  14 -14  -3  116.82   43.33
  14 -14  -3  128.37   28.35
  14 -14  -4   49.15   13.45
  14 -14  -4   38.30   19.89
  14 -14  -5    3.18    7.87
  14 -14  -5    0.19   13.62
  14 -14  -6  224.17   25.96
  14 -14  -6  208.91   76.23
  14 -14  -7  280.01  104.96
  14 -14  -7  317.46   42.16
  14 -14  -8    1.97   18.84
  14 -15  -1    1.30    6.22
  14 -15  -1    6.77    4.03
  14 -15  -2   46.86   11.56
  14 -15  -2   38.97   15.84
  14 -15  -3  165.35   56.55
  14 -15  -3  155.60   31.72
  14 -15  -4    4.34    4.95
  14 -15  -4   -4.71   13.79
  14 -15  -5  169.10   22.04
  14 -15  -5  156.30   57.52
  14 -15  -6   21.89   21.72
  14 -15  -7   34.17   23.27
  14 -16  -1   67.35   24.59
  14 -16  -1   69.39   21.48
  14 -16  -2    7.27    8.85
  14 -16  -2    1.72    5.46
  14 -16  -3    1.72    8.60
  14 -16  -3    1.27    8.34
  14 -16  -4   15.90   10.91
  14 -16  -4   25.93   10.82
  14 -16  -5  298.13   44.81
  14 -17  -1    6.50    8.79
  14 -17  -1   11.42   21.24
  14 -17  -2    5.36   19.76
  14 -17  -3   85.22   28.72
 -13 -15  11    2.07    5.13
  13  15 -11    1.60    5.76
 -13 -15  12   18.70    7.91
  13  15 -12   20.34    8.20
 -13 -15  13   53.90   11.25
  13  15 -13   42.38   11.65
 -13 -15  14   84.97   31.06
  13  15 -14   91.08   31.12
  13  15 -15    4.96    6.17
 -13 -15  15    8.24    4.17
  13  15 -16   13.24    7.75
 -13 -15  16   18.01    6.72
  13  14  -8   -0.95    5.88
  13  14  -9   -0.61    6.96
 -13 -14   9   18.21    5.19
 -13 -14  10    8.91    6.33
  13  14 -10    0.89    4.04
 -13 -14  11   46.38   16.36
  13  14 -11   44.24   16.46
 -13 -14  12   89.39   32.47
  13  14 -12   95.13   32.55
 -13 -14  13   74.77   13.68
  13  14 -13   85.33   14.69
 -13 -14  14    6.20    5.58
  13  14 -14   19.84    6.02
 -13 -14  15   75.05   24.22
  13  14 -15   58.94   24.25
 -13 -14  16   17.65    7.44
  13  14 -16   19.27    7.52
 -13 -14  17  131.34   18.72
  13  14 -17  125.29   19.53
  13  13  -6   10.32   16.01
 -13 -13   7   35.63    9.09
  13  13  -7   -0.73    8.27
  13  13  -7   25.96    8.69
 -13 -13   8  138.30   15.96
  13  13  -8  109.87   15.18
  13  13  -9   46.65   11.30
 -13 -13   9   43.97   14.85
  13  13  -9   31.63   18.36
 -13 -13  10   10.12    5.44
  13  13 -10   13.62    6.42
  13  13 -10    3.66    7.09
 -13 -13  11    3.35    4.14
  13  13 -11    1.74    4.83
  13  13 -11    0.96   12.70
 -13 -13  12    0.40    3.70
  13  13 -12    0.59    4.44
 -13 -13  13   21.54    7.31
  13  13 -13   22.40    8.26
 -13 -13  14  143.86   51.38
  13  13 -14  149.63   51.47
 -13 -13  15  170.95   23.45
  13  13 -15  205.45   24.89
 -13 -13  16    6.13    4.88
  13  13 -16    5.95    5.44
 -13 -13  17   14.30    6.93
  13  13 -17   11.36    7.18
  13  13 -18   35.08   10.51
 -13 -13  18   40.68   14.04
  13  12  -4   14.01    8.35
 -13 -12   5    1.85    6.11
  13  12  -5   -4.85    3.95
  13  12  -5    0.46   15.38
 -13 -12   6    4.43    5.92
  13  12  -6    0.11    6.19
  13  12  -6   -0.63   15.86
  13  12  -7   35.97   10.17
 -13 -12   7   42.75   10.96
  13  12  -7    2.57   10.86
 -13 -12   8    2.98    6.10
  13  12  -8    3.62    7.38
  13  12  -8    5.83    4.30
 -13 -12   9   18.16    6.77
  13  12  -9   17.95    7.42
  13  12  -9   15.04   18.25
 -13 -12  10   19.68    7.03
  13  12 -10   30.66    8.10
  13  12 -10   12.80   15.81
  13  12 -11    3.15    5.31
  13  12 -11    3.91    5.98
 -13 -12  11    4.54    2.82
 -13 -12  12    5.13    4.48
  13  12 -12    2.17    5.22
  13  12 -12    4.68   11.79
 -13 -12  13   65.25   25.13
  13  12 -13   77.98   25.26
 -13 -12  14   -0.89    3.63
  13  12 -14    0.14    4.43
 -13 -12  15  232.52   28.04
  13  12 -15  251.33   29.36
 -13 -12  16   15.76    6.16
  13  12 -16   15.10    6.15
 -13 -12  17    7.73    3.69
  13  12 -17    6.52    3.93
  13  12 -18  108.54   17.87
 -13 -12  18  106.26   37.82
 -13 -12  19   19.01    7.58
  13  12 -19   14.73    7.78
  13  11  -3  146.22   27.03
 -13 -11   4   45.45   10.67
  13  11  -4   49.34    9.51
  13  11  -4    1.45   12.79
 -13 -11   5   34.75    9.61
  13  11  -5    1.19   10.59
  13  11  -5   42.04   15.74
 -13 -11   6   23.22    8.24
  13  11  -6   -1.10    7.67
  13  11  -6   26.02   14.31
 -13 -11   7   43.71   10.75
  13  11  -7   40.91   11.49
  13  11  -7   42.20   17.22
 -13 -11   8  156.16   54.79
  13  11  -8  157.78   54.87
  13  11  -8  155.12   27.69
  13  11  -9   52.23   11.98
  13  11  -9   55.58   11.32
 -13 -11   9   55.17   19.45
  13  11 -10   32.51   10.18
 -13 -11  10   36.59   11.89
  13  11 -10   27.34   12.02
 -13 -11  11   23.12    7.19
  13  11 -11   23.03    8.00
  13  11 -11   18.99   15.64
 -13 -11  12   98.98   30.29
  13  11 -12  105.67   30.40
  13  11 -12   58.12   20.34
 -13 -11  13  614.98  161.65
  13  11 -13  577.84  161.72
  13  11 -13  237.77   40.27
 -13 -11  14  571.05   55.25
  13  11 -14  570.75   56.80
 -13 -11  15   49.64   19.38
  13  11 -15   60.17   19.53
 -13 -11  16   21.90    6.96
  13  11 -16   13.76    7.28
 -13 -11  17    4.38    2.80
  13  11 -17    3.23    3.20
 -13 -11  18   96.81   14.74
  13  11 -18   77.14   15.35
 -13 -11  19  393.30  129.08
  13  11 -19  340.08  129.13
  13  10  -1   41.60   10.66
  13  10  -2    8.67   10.83
 -13 -10   3   -0.48    6.16
  13  10  -3   -1.97    4.02
  13  10  -3    4.88    9.41
  13  10  -4    0.23    6.20
 -13 -10   4    2.38    3.75
  13  10  -4    2.84   12.72
 -13 -10   5   37.14    9.14
  13  10  -5   36.95    8.62
  13  10  -5   -4.47    9.48
  13  10  -6   62.49   11.61
 -13 -10   6   56.06   20.91
  13  10  -6   55.63   20.92
 -13 -10   7    5.83    5.33
  13  10  -7    9.67    6.76
  13  10  -7   12.79    4.53
  13  10  -8   90.36   14.62
 -13 -10   8   94.96   33.54
  13  10  -8  100.98   33.62
  13  10  -9   85.68   14.08
 -13 -10   9   89.83   30.64
  13  10  -9   84.38   30.72
 -13 -10  10   19.38    6.91
  13  10 -10   19.98    7.78
  13  10 -10   20.63   15.71
 -13 -10  11  309.96  103.60
  13  10 -11  317.59  103.66
  13  10 -11  265.30   35.82
 -13 -10  12  183.95   56.00
  13  10 -12  162.96   56.07
  13  10 -12  132.24   26.90
 -13 -10  13    7.96    3.98
  13  10 -13   16.09    4.43
  13  10 -13    3.52   10.32
 -13 -10  14   11.82    5.40
  13  10 -14    7.49    6.21
 -13 -10  15   16.50    6.58
  13  10 -15   19.16    7.47
 -13 -10  16  214.77   25.75
  13  10 -16  213.29   27.04
 -13 -10  17  145.45   50.31
  13  10 -17  140.74   50.39
 -13 -10  18    5.16    4.63
  13  10 -18    4.67    5.34
 -13 -10  19   60.22   11.47
  13  10 -19   51.95   12.60
 -13 -10  20   -1.14    5.36
  13  10 -20   18.85    7.67
  13   9  -1    9.03    5.46
 -13  -9   2    7.87    6.74
  13   9  -2   -3.94    4.18
  13   9  -2    5.74    9.66
 -13  -9   3   32.73    9.30
  13   9  -3   -0.87    8.01
  13   9  -3   41.23   13.84
  13   9  -4  108.77   19.75
 -13  -9   4  137.66   47.95
  13   9  -4  157.89   24.87
 -13  -9   5  173.16   22.59
  13   9  -5  168.50   62.34
  13   9  -5  189.93   28.89
 -13  -9   6  191.92   23.74
  13   9  -6  168.80   24.76
  13   9  -6  215.48   30.01
 -13  -9   7  228.12   79.15
  13   9  -7  209.80   79.21
  13   9  -7  238.21   31.76
  13   9  -8    2.60    5.27
  13   9  -8    4.26    5.79
 -13  -9   8    5.15    2.81
  13   9  -9   37.37    9.36
 -13  -9   9   33.62   12.73
  13   9  -9   33.96   12.86
 -13  -9  10    2.62    4.05
  13   9 -10    3.05    4.81
  13   9 -10    1.21    5.49
 -13  -9  11   30.41    8.04
  13   9 -11   30.91    8.83
  13   9 -11   27.46   15.49
 -13  -9  12  569.81   52.70
  13   9 -12  579.16   54.01
  13   9 -12  471.06   45.58
 -13  -9  13   46.11    9.57
  13   9 -13   55.65   10.49
  13   9 -13   23.78   13.86
 -13  -9  14   11.11    5.97
  13   9 -14   19.77    6.25
 -13  -9  15    4.78    3.21
  13   9 -15    6.67    3.63
 -13  -9  16  325.82   34.41
  13   9 -16  305.92   35.72
 -13  -9  17  248.77   88.14
  13   9 -17  256.51   88.22
 -13  -9  18  270.51   90.06
  13   9 -18  241.79   90.12
 -13  -9  19   -3.45   13.47
  13   9 -19   88.48   14.31
 -13  -9  20    0.71    3.80
  13   9 -20    1.82    5.82
  13   8  -1   41.97    8.00
 -13  -8   1   31.96    9.87
  13   8  -1   -2.43    9.64
 -13  -8   2  107.13   14.59
  13   8  -2  125.73   13.63
  13   8  -2   -1.86   28.79
  13   8  -3  781.78   58.89
 -13  -8   3  763.15  266.36
  13   8  -3  745.30  266.42
 -13  -8   4  241.38   27.50
  13   8  -4  236.22   28.90
  13   8  -4  231.98   24.34
  13   8  -5    4.91    6.41
  13   8  -5    2.58    4.53
  13   8  -6    1.26    4.77
  13   8  -6    1.66   10.82
  13   8  -7    1.41    4.55
  13   8  -7    1.89   10.81
  13   8  -8  552.09   54.77
  13   8  -8  549.53   45.15
  13   8  -9  649.10   59.28
  13   8  -9  571.36   48.84
 -13  -8  10  379.92  125.97
  13   8 -10  354.20  126.02
  13   8 -10  349.02   38.18
 -13  -8  11  319.86   34.47
  13   8 -11  340.91   35.85
  13   8 -11  310.65   35.65
 -13  -8  12  178.91   21.62
  13   8 -12  185.05   22.93
  13   8 -12  145.78   26.11
 -13  -8  13    0.77    3.70
  13   8 -13    1.21    4.38
  13   8 -13   -0.02    7.44
 -13  -8  14    5.87    4.67
  13   8 -14    6.44    5.45
 -13  -8  15  106.71   16.22
  13   8 -15  105.03   37.37
 -13  -8  16  109.27   16.52
  13   8 -16  111.21   17.55
  13   8 -17   43.69   10.96
 -13  -8  17   45.13   16.02
 -13  -8  18    1.36    4.06
  13   8 -18   -0.75    7.05
 -13  -8  19    2.97   12.58
  13   8 -19   74.15   13.46
 -13  -8  20    1.09    6.88
  13   8 -20   51.55   10.03
  13   7  -1   -0.99    7.84
 -13  -7   1   20.94    7.34
  13   7  -1   31.22   12.61
  13   7  -2    2.38    6.49
  13   7  -2    1.58    4.22
  13   7  -3   93.59   16.09
  13   7  -3   90.91   20.50
  13   7  -4   32.31    9.93
  13   7  -4   31.02   13.71
  13   7  -5   84.18   15.08
  13   7  -5   93.36   19.87
  13   7  -6    4.19    5.20
  13   7  -6    5.50    9.09
  13   7  -7   57.43   12.31
  13   7  -7   65.89   18.37
  13   7  -8   26.89    8.48
  13   7  -8   24.51   13.95
  13   7  -9   89.51   15.02
  13   7  -9   88.21   13.62
  13   7 -10  102.42   16.08
  13   7 -10   95.56   21.00
  13   7 -11  228.41   74.02
  13   7 -11  197.44   28.78
  13   7 -12    9.43    6.00
 -13  -7  12    5.47   10.56
  13   7 -12   12.02   10.34
  13   7 -12    3.59    8.60
 -13  -7  13  307.80   43.70
  13   7 -13  550.46  140.72
  13   7 -13  357.29   37.67
  13   7 -13  211.71   35.72
 -13  -7  14  125.92   41.49
  13   7 -14  108.24   41.56
 -13  -7  15  476.95   47.85
  13   7 -15  490.87   49.21
 -13  -7  16  419.44   42.64
  13   7 -16  415.47   43.92
 -13  -7  17  104.68   16.11
  13   7 -17  106.69   17.33
 -13  -7  18    0.85    2.55
  13   7 -18   -1.40    4.50
 -13  -7  19    0.47   15.24
  13   7 -19   94.53   16.06
 -13  -7  20   -0.30    5.62
  13   7 -20   31.77    6.62
  13   6  -1  186.02   25.46
  13   6  -1  208.27   28.63
  13   6  -2   14.09    7.25
  13   6  -2   14.17   10.92
  13   6  -3  176.19   23.74
  13   6  -3  175.59   19.94
  13   6  -4   45.54   10.89
  13   6  -4   45.79   15.45
  13   6  -5  131.18   45.67
  13   6  -5  128.78   23.41
  13   6  -6    4.89    3.53
  13   6  -6    5.80    8.59
  13   6  -7  565.31   54.88
  13   6  -7  531.35   44.81
  13   6  -8  104.46   37.17
  13   6  -8  106.14   22.04
  13   6  -9  160.12   18.61
  13   6  -9  145.91   53.89
  13   6 -10    4.02    4.82
 -13  -6  10   -2.15   10.07
  13   6 -10    3.23    9.59
 -13  -6  11  140.68   30.30
  13   6 -11  203.16   60.50
  13   6 -11  169.36   26.44
 -13  -6  12  265.96   40.32
  13   6 -12  381.12  107.20
  13   6 -12  325.62   33.88
  13   6 -12  248.02   33.50
  13   6 -13  527.27   42.44
 -13  -6  13  315.54   43.44
  13   6 -13  427.27   37.40
  13   6 -13  305.71   35.97
 -13  -6  14  322.61   34.18
  13   6 -14  314.61   35.77
 -13  -6  15    2.06    3.98
  13   6 -15    2.52    4.79
 -13  -6  16  268.52   30.58
  13   6 -16  278.76   32.23
  13   6 -17   16.74    9.35
 -13  -6  17   16.56    6.61
 -13  -6  18   85.34   77.81
  13   6 -18  398.46   78.14
 -13  -6  19    2.28   55.42
  13   6 -19  352.42   55.90
 -13  -6  20   -0.66    4.55
  13   6 -20   10.17    4.46
  13   5  -1   -2.11    3.57
  13   5  -1    0.09    3.29
  13   5  -2   18.69    6.95
  13   5  -2   27.12    8.84
  13   5  -3  332.89   30.94
  13   5  -3  329.11  115.72
  13   5  -4  734.51   68.54
  13   5  -4  697.41   51.96
  13   5  -5   77.76   14.14
  13   5  -5   70.62   12.04
  13   5  -6  908.46   80.28
  13   5  -6  821.97   64.18
  13   5  -7  382.23   35.01
  13   5  -7  422.06  139.39
 -13  -5   8  242.05   39.89
  13   5  -8  395.15  119.80
  13   5  -8  374.86   36.49
 -13  -5   9  106.63   18.60
  13   5  -9  149.20   20.29
  13   5  -9  154.55   24.23
 -13  -5  10  113.98   25.95
  13   5 -10  170.68   50.89
  13   5 -10  146.34   24.33
 -13  -5  11  437.74   49.72
  13   5 -11  562.20  174.27
  13   5 -11  549.64   43.59
  13   5 -11  439.36   42.70
 -13  -5  12  287.79   40.84
  13   5 -12  385.30  113.16
  13   5 -12  348.29   35.31
  13   5 -12  271.71   34.07
  13   5 -13   75.34   11.24
 -13  -5  13   33.91   17.13
  13   5 -13   43.61   14.42
  13   5 -13   36.82   14.03
  13   5 -14    7.02    5.55
 -13  -5  15   37.44    8.97
  13   5 -15   38.71   10.00
 -13  -5  16   53.44   18.47
  13   5 -16   49.49   18.59
 -13  -5  17  332.07   36.97
  13   5 -17  357.42  120.10
 -13  -5  18    0.92   11.61
  13   5 -18   71.95   12.61
 -13  -5  19   -0.03    9.13
  13   5 -19   97.98   13.81
  13   4  -1  451.35  164.13
  13   4  -1  484.40   42.94
  13   4  -2   25.53    9.87
  13   4  -2   26.33   13.08
  13   4  -3   99.63   35.24
  13   4  -3   99.97   20.77
  13   4  -4    9.74    6.16
  13   4  -4   10.63   10.28
  13   4  -5    6.44    4.92
  13   4  -5    7.57    3.72
  13   4  -6  215.92   26.88
  13   4  -6  215.36   28.88
 -13  -4   7  231.69   28.71
  13   4  -7  312.25   27.37
  13   4  -7  281.05   97.46
  13   4  -8  127.67   18.83
 -13  -4   8   92.52   24.78
  13   4  -8  146.98   23.79
  13   4  -9  211.07   21.82
 -13  -4   9  166.41   30.03
  13   4  -9  211.74   69.10
  13   4 -10  426.05   42.86
  13   4 -10  411.25   35.23
 -13  -4  10  347.48   43.92
 -13  -4  11   57.39   20.90
  13   4 -11   91.39   25.48
  13   4 -11   78.83   18.48
  13   4 -11   57.67   17.18
  13   4 -12  321.07   31.77
 -13  -4  12  241.90   36.33
  13   4 -12  297.43   32.45
  13   4 -12  233.62   30.93
  13   4 -13   33.64    8.50
 -13  -4  13   20.29   13.62
  13   4 -13   24.19   11.30
  13   4 -14    8.10    5.30
  13   4 -14    2.64    5.73
 -13  -4  15  225.49   26.06
  13   4 -15  211.92   76.76
 -13  -4  16    0.69    3.88
  13   4 -16    0.18    5.57
 -13  -4  17  138.44   18.66
  13   4 -17  121.82   46.18
  13   4 -18  136.32   21.35
  13   4 -19   34.60   10.23
 -13  -4  19    2.59    6.58
  13   3  -1   73.74   14.20
  13   3  -1   65.24   11.46
  13   3  -2  380.73   43.37
  13   3  -2  432.99   39.50
  13   3  -3   46.97   18.16
  13   3  -3   53.17   16.04
  13   3  -4   50.89   18.03
  13   3  -4   49.54   15.61
  13   3  -5    7.47    5.39
 -13  -3   5    4.49    9.29
  13   3  -5    7.34    8.87
 -13  -3   6  130.42   19.18
  13   3  -6  159.31   21.24
  13   3  -6  155.30   24.78
  13   3  -7   54.94   10.90
  13   3  -7   44.57    9.39
 -13  -3   7   37.75   16.56
  13   3  -8   19.77    7.00
 -13  -3   8   10.96   11.57
  13   3  -8   14.75   10.24
 -13  -3   9  927.62   74.72
  13   3  -9 1030.83   90.23
  13   3  -9  999.58   73.91
  13   3 -10  125.19   18.85
 -13  -3  10  109.28   26.18
  13   3 -10  152.10   24.83
  13   3 -10  112.36   22.15
 -13  -3  11   11.33    6.83
  13   3 -11   24.58    6.40
  13   3 -11   17.31   12.94
  13   3 -11    8.99    9.73
 -13  -3  12   61.53   21.83
  13   3 -12   99.01   29.80
  13   3 -12  108.94   20.84
  13   3 -12   65.90   18.11
 -13  -3  13    2.20    9.58
  13   3 -13    1.85    2.92
  13   3 -13    4.22    8.80
  13   3 -13    2.23    7.59
  13   3 -14  171.24   17.97
  13   3 -14   85.04   20.49
  13   3 -14   92.85   21.01
  13   3 -15  295.56   33.62
 -13  -3  16  328.86   34.22
  13   3 -16  293.97   35.19
 -13  -3  17   79.99   29.11
  13   3 -17   85.20   29.29
 -13  -3  18    2.11    2.38
  13   3 -18   -0.59    4.79
  13   3 -19   -2.91    8.16
 -13  -3  19    1.30    2.57
  13   2  -1  487.14   51.68
  13   2  -1  522.98   42.37
  13   2  -2  564.86   57.44
  13   2  -2  589.45   47.17
  13   2  -3   67.69   13.46
  13   2  -3   73.44   11.99
  13   2  -4   12.16    6.38
  13   2  -4   11.74    5.42
 -13  -2   5   55.19   13.38
  13   2  -5   77.92   13.72
 -13  -2   5   61.97   19.60
  13   2  -5   80.77   18.06
  13   2  -6  616.09   53.01
 -13  -2   6  405.06  181.28
 -13  -2   6  475.25   48.30
  13   2  -6  579.98   45.62
 -13  -2   7  127.51   18.33
  13   2  -7  166.91   20.37
 -13  -2   7  114.07   49.93
  13   2  -7  157.36   24.52
 -13  -2   8  813.14  103.81
  13   2  -8 1420.00  104.40
  13   2  -8 1234.91   83.92
 -13  -2   8 1132.18   71.27
  13   2  -9    3.21    5.00
 -13  -2   9    5.92   10.70
  13   2  -9    5.04   11.71
  13   2  -9    4.37    8.83
  13   2 -10  277.86   30.49
 -13  -2  10  227.00   36.28
  13   2 -10  314.43   33.78
  13   2 -10  210.79   30.53
  13   2 -11   23.26    7.85
  13   2 -11   20.69    6.65
 -13  -2  11   16.72   13.37
  13   2 -11   31.94   14.35
  13   2 -12  399.60   39.96
 -13  -2  12  303.41   42.92
  13   2 -12  438.86   39.74
  13   2 -12  313.16   36.17
  13   2 -13  337.69   94.70
  13   2 -13  296.70   34.42
  13   2 -13  199.53   31.01
  13   2 -14  511.47   42.78
  13   2 -14  430.55   41.33
  13   2 -14  279.84   37.44
  13   2 -15   15.65    4.30
  13   2 -15    3.56    7.96
  13   2 -15    2.41    8.64
  13   2 -16  156.20   21.43
 -13  -2  16  145.12   52.60
  13   2 -17   35.30    8.52
 -13  -2  17   -0.79    5.97
 -13  -2  18    1.32    9.51
  13   2 -18  103.24   17.33
  13   1  -1 1377.50  130.02
  13   1  -1 1540.99   76.61
  13   1  -2  292.48  107.37
  13   1  -2  319.34   35.36
  13   1  -3    3.56    4.38
  13   1  -3    7.92    3.47
 -13  -1   4   20.51    8.96
  13   1  -4   34.01    9.16
 -13  -1   4   25.15   14.72
  13   1  -4   42.56   13.61
 -13  -1   5   65.37   14.45
 -13  -1   5   72.52   13.83
  13   1  -5   99.24   13.13
  13   1  -5   96.81   29.83
 -13  -1   6  147.10   22.63
 -13  -1   6  153.69   20.55
  13   1  -6  190.83   23.26
  13   1  -6  196.57   26.71
 -13  -1   7   23.36    8.87
 -13  -1   7   36.95    8.75
  13   1  -7   33.81   12.26
  13   1  -7   38.13   13.13
 -13  -1   8  323.86   39.79
 -13  -1   8  347.58   35.07
  13   1  -8  355.86   32.48
  13   1  -8  399.77  128.25
  13   1  -8  401.06   37.91
 -13  -1   9  644.33   70.85
  13   1  -9  657.85   56.74
 -13  -1   9  672.14   60.30
  13   1  -9  845.84  258.92
  13   1  -9  872.50   54.67
  13   1 -10    1.23    3.08
 -13  -1  10   -0.44    8.94
  13   1 -10   -1.16    2.50
  13   1 -10   -1.31    9.18
 -13  -1  11    0.21    9.37
  13   1 -11    3.23    2.48
  13   1 -11   -0.52    9.28
  13   1 -11    1.46    7.58
  13   1 -12   34.01    9.37
 -13  -1  12   24.93   15.82
  13   1 -12   41.35   14.67
  13   1 -12   30.30   13.56
  13   1 -13  850.64  260.93
  13   1 -13  837.83   56.74
  13   1 -13  604.04   51.51
  13   1 -14  764.78  203.29
  13   1 -14  629.71   50.19
  13   1 -14  390.04   45.75
  13   1 -15   96.48   14.36
  13   1 -15   47.41   18.60
 -13  -1  16   29.07    8.33
  13   1 -16   32.08    9.91
 -13  -1  17    2.52    2.57
  13   1 -17    3.25    3.99
  13   1 -18   26.87   10.09
 -13  -1  18   -1.69    4.65
  13   0  -1   47.02   11.74
  13   0  -1   60.70   17.44
  13   0  -2  324.49   37.62
  13   0  -2  351.46   37.11
 -13   0   3   63.89   14.14
  13   0  -3  102.70   14.72
  13   0  -3   89.32   13.04
 -13   0   3   68.18   20.77
 -13   0   4    1.48    4.28
  13   0  -4    3.52    4.88
  13   0  -4    1.10    3.75
 -13   0   4    4.22    9.42
 -13   0   5  411.30   47.52
  13   0  -5  566.06   48.60
  13   0  -5  516.54   39.86
 -13   0   5  374.07   44.12
 -13   0   6   30.78    9.24
 -13   0   6   29.29    8.89
  13   0  -6   43.48    9.77
  13   0  -6   40.15   14.01
 -13   0   7   36.95   10.39
 -13   0   7   42.90   10.76
  13   0  -7   45.93   10.64
  13   0  -7   52.98    9.51
 -13   0   8    0.63    3.71
 -13   0   8   -0.84    4.23
  13   0  -8    1.18    4.13
  13   0  -8   -0.11    3.51
  13   0  -8    0.65    6.90
 -13   0   9  122.70   21.17
 -13   0   9  150.24   20.35
  13   0  -9  200.17   22.14
  13   0  -9  170.92   25.81
  13   0  -9  141.44   24.31
 -13   0  10   11.58    7.01
  13   0 -10   20.30    7.33
  13   0 -10   24.61    6.99
  13   0 -10   14.05   10.92
  13   0 -11  227.75   26.24
  13   0 -11  177.82   21.97
 -13   0  11  182.94   33.52
  13   0 -11  251.71   31.61
 -13   0  12  479.52   49.34
  13   0 -12  615.62  197.43
  13   0 -12  689.17   51.15
  13   0 -12  482.95   45.58
  13   0 -13  137.74   19.40
  13   0 -13  152.37   26.25
  13   0 -13   93.43   22.14
  13   0 -14  110.21   34.75
  13   0 -14   85.30   23.59
  13   0 -15   17.41    7.64
  13   0 -15    8.45   13.29
 -13   0  16   91.69   27.82
  13   0 -16  105.69   28.03
  13   0 -16   30.78   20.18
  13   0 -17  891.69   45.12
 -13   0  17   -0.32  134.50
 -13   0  18   -1.06   32.45
  13   0 -18  218.67   33.08
  13  -1  -1   83.50   12.54
  13  -1  -1   63.26   26.40
 -13   1   2  124.58   65.76
  13  -1  -2  219.25   65.77
  13  -1  -2  214.19   28.20
 -13   1   3   26.13    8.64
  13  -1  -3   39.83    9.33
 -13   1   3   29.13   12.08
  13  -1  -3   35.65   13.37
 -13   1   4  298.50   36.19
 -13   1   4  251.13   31.53
  13  -1  -4  379.59   37.10
  13  -1  -4  386.62   36.53
 -13   1   5  335.45   39.57
 -13   1   5  274.98   34.19
  13  -1  -5  402.99   40.04
  13  -1  -5  452.41   38.87
 -13   1   6  141.91   22.06
 -13   1   6  172.09   20.93
  13  -1  -6  167.28   22.83
  13  -1  -6  182.56   26.49
  13  -1  -7   94.35   13.93
  13  -1  -7   70.36   11.89
 -13   1   7   63.26   25.08
 -13   1   7   70.94   20.55
  13  -1  -7   60.52   17.10
  13  -1  -8   25.44    7.97
 -13   1   8   23.15    8.62
 -13   1   8   19.78   13.78
  13  -1  -8   24.78   12.43
  13  -1  -8   20.79   11.28
 -13   1   9   28.36    9.65
  13  -1  -9   50.19   10.12
 -13   1   9   33.81   15.94
  13  -1  -9   50.65   15.22
  13  -1  -9   35.56   13.51
 -13   1  10   68.67   13.43
  13  -1 -10   78.04   13.44
  13  -1 -10   83.48   20.44
  13  -1 -10   52.77   16.81
 -13   1  11   -0.70    4.87
  13  -1 -11    3.41    4.54
  13  -1 -11    3.04   11.66
  13  -1 -11    2.20    8.86
  13  -1 -12   12.64    6.13
  13  -1 -12   16.63   12.99
  13  -1 -12    4.31   10.73
  13  -1 -13   89.73   15.92
  13  -1 -13   72.66   21.72
  13  -1 -14  283.80   31.28
  13  -1 -14  227.66   35.97
  13  -1 -15  217.63   67.27
  13  -1 -15  161.54   32.65
 -13   1  16   12.03    5.93
  13  -1 -16   24.52    6.72
  13  -1 -16    7.40   15.44
 -13   1  17    0.26    4.11
  13  -1 -17    3.04    3.99
  13  -2  -1  186.89   23.93
  13  -2  -1  172.04   20.19
 -13   2   2  121.61   19.54
  13  -2  -2  108.55   17.79
 -13   2   2  107.77   25.07
  13  -2  -2  158.60   46.41
  13  -2  -2  166.32   24.27
  13  -2  -3  639.83   54.79
 -13   2   3  481.95  190.33
 -13   2   3  387.30   46.91
  13  -2  -3  661.45   47.02
 -13   2   4  459.71   51.54
 -13   2   4  451.14   43.61
  13  -2  -4  562.14   52.17
  13  -2  -4  579.52   43.16
 -13   2   5   39.48    9.96
 -13   2   5   29.58    9.40
  13  -2  -5   46.86    9.22
  13  -2  -5   47.63   15.00
 -13   2   6  142.24   19.83
  13  -2  -6  169.28   18.76
  13  -2  -6  142.74   17.76
 -13   2   6  137.85   53.11
  13  -2  -6  165.89   53.15
  13  -2  -7   23.26    7.35
 -13   2   7   16.33    6.63
 -13   2   7   14.64   12.85
  13  -2  -7   15.70   11.73
  13  -2  -7   15.07   10.27
  13  -2  -8  136.09   17.68
 -13   2   8  120.75   52.21
 -13   2   8  139.32   27.34
  13  -2  -8  174.88   52.26
  13  -2  -8  175.71   26.35
 -13   2   9  346.16   45.96
 -13   2   9  394.81   46.16
  13  -2  -9  528.70  156.52
  13  -2  -9  563.99   45.14
  13  -2  -9  414.13   40.17
  13  -2 -10  221.93   24.36
  13  -2 -10  153.66   20.32
 -13   2  10  151.42   31.37
  13  -2 -10  214.83   30.21
  13  -2 -11  183.30   21.67
 -13   2  11  106.78   29.15
  13  -2 -11  201.57   29.32
  13  -2 -11  119.13   24.94
  13  -2 -12    7.07    5.58
  13  -2 -12    9.07   16.02
  13  -2 -13   23.22    9.90
  13  -2 -13   33.65   19.21
  13  -2 -14   90.12   29.39
  13  -2 -14   74.46   25.49
  13  -2 -15  407.60  135.62
  13  -2 -15  366.05   47.64
  13  -2 -16  274.43   22.01
 -13   2  16    1.50   45.93
  13  -2 -16  168.09   32.95
 -13   2  17   -0.19    3.49
  13  -2 -17   14.26    5.05
  13  -3  -1   67.33   13.27
  13  -3  -1   65.24   17.91
 -13   3   2   20.57    7.95
 -13   3   2   15.87    7.22
  13  -3  -2   32.97    8.53
  13  -3  -2   21.76    7.50
  13  -3  -2   35.03    7.67
 -13   3   3   65.24   12.67
 -13   3   3   62.04   26.26
  13  -3  -3   94.56   26.24
  13  -3  -3   54.79   26.11
  13  -3  -3   97.36   19.19
 -13   3   4   72.90   13.88
  13  -3  -4   84.02   14.50
  13  -3  -4   94.19   13.01
  13  -3  -4   68.13   11.85
 -13   3   4   81.44   28.25
 -13   3   5   43.85   11.38
 -13   3   5   40.73   11.00
  13  -3  -5   57.54   10.18
  13  -3  -5   53.42   17.19
  13  -3  -5   42.79   14.56
 -13   3   6   44.78   11.89
  13  -3  -6   71.27   11.73
  13  -3  -6   53.47   10.69
 -13   3   6   56.43   22.48
  13  -3  -6   89.76   22.50
  13  -3  -7   30.93    8.48
  13  -3  -7   32.67    8.09
 -13   3   7   22.76   10.16
 -13   3   7   25.39   14.39
  13  -3  -7   24.74   11.87
 -13   3   8  240.50   31.50
  13  -3  -8  322.70   32.16
 -13   3   8  232.98   35.99
  13  -3  -8  332.92   35.53
  13  -3  -8  243.96   31.48
 -13   3   9   90.82   16.56
  13  -3  -9  124.12   17.24
  13  -3  -9  125.61   15.77
  13  -3  -9   91.10   20.52
 -13   3  10    3.47    5.77
  13  -3 -10    9.67    5.68
  13  -3 -10   10.24    7.43
  13  -3 -10    5.61   10.20
  13  -3 -11   12.83    6.93
  13  -3 -11   20.09   15.95
  13  -3 -12   35.13   10.00
  13  -3 -12   39.77   13.86
  13  -3 -13  347.64   38.06
  13  -3 -13  325.08   41.72
  13  -3 -14   16.49    8.04
  13  -3 -14   13.04    6.97
  13  -3 -15   -2.89    3.80
  13  -3 -15   -0.64   14.24
  13  -3 -16    7.58    7.60
 -13   3  16    2.79    4.38
  13  -3 -16    4.69   16.14
  13  -4  -1  193.65   20.73
  13  -4  -1  158.69   62.37
 -13   4   2  492.99   61.76
  13  -4  -2  944.33   64.28
  13  -4  -2  470.61   60.65
  13  -4  -2  845.50   52.24
 -13   4   2  570.88   53.65
 -13   4   3  293.28   36.07
 -13   4   3  313.99   32.53
  13  -4  -3  383.84   37.40
  13  -4  -3  289.78   34.86
  13  -4  -3  293.44   29.56
  13  -4  -3  419.43   38.23
 -13   4   4    1.21    4.14
  13  -4  -4    3.20    4.12
  13  -4  -4    0.12    3.77
  13  -4  -4    0.31    4.20
  13  -4  -4   -0.74    3.52
 -13   4   4    3.75   10.93
 -13   4   5   12.77    7.36
  13  -4  -5   21.74    6.88
  13  -4  -5   15.40    6.11
 -13   4   5   17.79    7.07
  13  -4  -5   23.04    6.89
  13  -4  -5   14.76    6.77
 -13   4   6  445.77   42.35
  13  -4  -6  569.50   49.42
  13  -4  -6  546.36   41.46
  13  -4  -6  442.08   39.91
 -13   4   6  395.48  166.57
  13  -4  -7  412.01   31.85
 -13   4   7  306.98  113.87
 -13   4   7  255.27   38.73
  13  -4  -7  393.44  113.88
  13  -4  -7  277.60   33.79
 -13   4   8  165.23   33.10
  13  -4  -8  252.08   74.92
  13  -4  -8  266.42   32.00
  13  -4  -8  178.21   28.05
  13  -4  -9  125.46   16.73
  13  -4  -9   79.03   14.25
 -13   4   9   70.93   23.95
  13  -4  -9  130.96   23.15
  13  -4 -10    9.60    5.64
  13  -4 -10    5.99   13.04
  13  -4 -11    4.28    4.11
  13  -4 -11    2.30   12.76
  13  -4 -12  635.84  216.93
  13  -4 -12  607.44   56.14
  13  -4 -13  310.17   33.32
  13  -4 -13  339.47  113.80
  13  -4 -14  158.08   54.62
  13  -4 -14  151.88   31.91
  13  -4 -15   80.92   16.89
  13  -4 -15  113.60   18.84
  13  -4 -16    5.50    9.17
  13  -5  -1  278.42   94.99
  13  -5  -1  266.32   33.78
  13  -5  -2   11.37    6.72
  13  -5  -2   16.91    6.52
 -13   5   3  135.42   22.77
  13  -5  -3  141.88   22.07
  13  -5  -3  260.69   21.52
 -13   5   3  164.19   30.72
  13  -5  -3  214.61   61.80
  13  -5  -3  159.84   25.70
  13  -5  -4  373.92   35.87
  13  -5  -4  282.85   34.11
  13  -5  -4  407.20   31.11
 -13   5   4  292.45  110.11
 -13   5   4  293.36   40.15
  13  -5  -4  268.84   33.85
 -13   5   5  635.25   55.35
  13  -5  -5  768.40   65.52
  13  -5  -5  654.24   52.68
 -13   5   5  587.75  235.99
  13  -5  -5  586.62  235.94
  13  -5  -5  870.24   55.32
 -13   5   6  236.18   26.64
  13  -5  -6  224.27   24.11
 -13   5   6  216.83   85.15
  13  -5  -6  306.24   85.20
  13  -5  -6  191.93   85.09
  13  -5  -6  313.10   34.00
 -13   5   7   43.07   12.03
  13  -5  -7   85.56   12.77
  13  -5  -7   76.96   11.72
  13  -5  -7   39.50   15.99
  13  -5  -8   65.55   23.04
  13  -5  -8   63.68   18.96
  13  -5  -9   54.36   11.46
  13  -5  -9   42.50   17.00
  13  -5 -10  338.76  125.71
  13  -5 -10  382.13   42.85
  13  -5 -11   29.20    9.60
  13  -5 -11   30.77   11.54
  13  -5 -12  460.52   49.14
  13  -5 -12  474.01   42.62
  13  -5 -13  126.84   21.21
  13  -5 -13  147.59   33.10
  13  -5 -14  145.79   24.82
  13  -5 -14  200.16   37.40
  13  -5 -15    0.29    4.03
  13  -5 -15    5.56   23.02
  13  -6  -1  105.44   15.86
  13  -6  -1  104.89   37.11
  13  -6  -2    4.71    2.95
  13  -6  -2    2.77    9.92
  13  -6  -3  335.82   36.83
  13  -6  -3  316.53   31.22
  13  -6  -4  151.88   18.66
  13  -6  -4  132.43   50.12
  13  -6  -5  275.24   94.74
  13  -6  -5  267.25   34.98
  13  -6  -6  139.60   20.59
  13  -6  -6  142.03   18.69
  13  -6  -7   95.47   16.40
  13  -6  -7   98.72   15.13
  13  -6  -8  528.95   50.69
  13  -6  -8  454.40   43.31
  13  -6  -9   11.98    6.28
  13  -6  -9    8.30    5.82
  13  -6 -10   54.20   11.86
  13  -6 -10   49.90   18.81
  13  -6 -11   27.37   10.84
  13  -6 -11   21.51    9.73
  13  -6 -12   29.23   10.84
  13  -6 -12   14.92    8.79
  13  -6 -13   30.61   11.45
  13  -6 -13   38.85   24.14
  13  -6 -14  306.55  138.12
  13  -6 -14  488.69   52.59
  13  -6 -15  205.93   27.56
  13  -7  -1  176.73   23.33
  13  -7  -1  165.11   29.00
  13  -7  -2  128.64   20.35
  13  -7  -2  147.61   18.47
  13  -7  -3  468.55  162.72
  13  -7  -3  464.53   45.26
  13  -7  -4 1158.12   83.25
  13  -7  -4 1095.85  393.20
  13  -7  -5  801.81   77.88
  13  -7  -5  833.65   63.75
  13  -7  -6  324.38  104.68
  13  -7  -6  275.97   37.25
  13  -7  -7  103.34   15.52
  13  -7  -7   97.98   35.52
  13  -7  -8  123.45   17.28
  13  -7  -8   98.58   38.98
  13  -7  -9  210.05   24.26
  13  -7  -9  202.59   72.28
  13  -7 -10  287.31  111.28
  13  -7 -10  350.11   43.28
  13  -7 -11  224.11   29.37
  13  -7 -11  235.67   38.35
  13  -7 -12   18.48    9.73
  13  -7 -12   30.48   22.83
  13  -7 -13    1.61    5.37
  13  -7 -13   11.04   21.55
  13  -7 -14   26.69   25.34
  13  -8  -1 1652.61  140.76
  13  -8  -1 1562.89  113.16
  13  -8  -2  982.56   93.72
  13  -8  -2 1064.02   67.49
  13  -8  -3   38.63    9.97
  13  -8  -3   41.04   14.61
  13  -8  -4   90.04   14.85
  13  -8  -4   93.65   32.51
  13  -8  -5    4.29    5.67
  13  -8  -5    1.86    5.87
  13  -8  -6  201.00   26.15
  13  -8  -6  198.06   32.58
  13  -8  -7  108.06   16.52
  13  -8  -7   99.86   36.72
  13  -8  -8   33.55   10.22
  13  -8  -8   36.49   13.13
  13  -8  -9  616.91   60.21
  13  -8  -9  578.94   54.62
  13  -8 -10  200.12   28.32
  13  -8 -10  231.86   37.59
  13  -8 -11    1.25    7.91
  13  -8 -11   11.51   20.79
  13  -8 -12   21.60   10.81
  13  -8 -12    8.45    7.69
  13  -8 -13  172.01   33.35
  13  -8 -13  343.23   44.49
  13  -8 -14  121.59   20.81
  13  -9  -1   61.63   12.90
  13  -9  -1   57.86   12.20
  13  -9  -2  465.77  163.38
  13  -9  -2  470.50   46.42
  13  -9  -3  212.29   27.59
  13  -9  -3  224.89   24.54
  13  -9  -4    6.97    6.00
  13  -9  -4    2.34    6.15
  13  -9  -5    3.08    6.01
  13  -9  -5    7.11   13.78
  13  -9  -6  536.52   55.49
  13  -9  -6  552.62   46.97
  13  -9  -7  568.74   48.49
  13  -9  -7  565.75  197.84
  13  -9  -8   22.41    9.43
  13  -9  -8   36.02   11.35
  13  -9  -9   34.71   11.98
  13  -9  -9   26.25   17.74
  13  -9 -10    2.06    5.11
  13  -9 -10    5.72   20.27
  13  -9 -11    4.23    8.14
  13  -9 -11    5.62    9.27
  13  -9 -12   17.99    8.69
  13  -9 -12   17.67   22.74
  13  -9 -13   15.63   23.53
  13 -10  -1  149.10   19.74
  13 -10  -1  161.55   54.47
  13 -10  -2   14.74    7.50
  13 -10  -2   14.86   14.81
  13 -10  -3    4.55    5.95
  13 -10  -3    5.15   13.45
  13 -10  -4  262.90   31.57
  13 -10  -4  261.85   28.30
  13 -10  -5  527.58   55.12
  13 -10  -5  554.74   52.01
  13 -10  -6  515.16   54.33
  13 -10  -6  543.49   46.15
  13 -10  -7    4.14    7.53
  13 -10  -7    5.95    6.44
  13 -10  -8   54.49   13.39
  13 -10  -8   54.30   20.53
  13 -10  -9   53.39   13.94
  13 -10  -9   48.88   20.35
  13 -10 -10   11.19    9.75
  13 -10 -10   11.38   21.13
  13 -10 -11   37.29   14.78
  13 -10 -11   82.10   15.13
  13 -10 -12  282.45   43.68
  13 -10 -13    6.74   22.70
  13 -11  -1   76.69   26.88
  13 -11  -1   73.99   21.95
  13 -11  -2    2.73    5.87
  13 -11  -2    6.20   13.54
  13 -11  -3  317.91   37.72
  13 -11  -3  350.83   41.64
  13 -11  -4  626.83   52.38
  13 -11  -4  623.55  217.99
  13 -11  -5   14.79    8.17
  13 -11  -5   19.12   15.89
  13 -11  -6  560.39  184.49
  13 -11  -6  499.95   51.45
  13 -11  -7    6.52    6.90
  13 -11  -7    7.63    5.23
  13 -11  -8   -0.78    6.93
  13 -11  -8   -1.14   13.08
  13 -11  -9   20.24    8.57
  13 -11  -9   18.65    8.97
  13 -11 -10   22.75   13.05
  13 -11 -10   40.95   23.62
  13 -11 -11   -3.59    8.52
  13 -11 -12    4.91    9.59
  13 -12  -1   94.45   30.39
  13 -12  -1   76.95   23.33
  13 -12  -2  160.20   22.50
  13 -12  -2  144.73   29.56
  13 -12  -3  175.73   62.50
  13 -12  -3  180.32   31.88
  13 -12  -4  438.46   45.18
  13 -12  -4  397.12   39.12
  13 -12  -5  249.71   30.70
  13 -12  -5  232.54   26.79
  13 -12  -6  119.65   18.51
  13 -12  -6  135.83   45.06
  13 -12  -7   19.01    7.25
  13 -12  -7   10.71   15.36
  13 -12  -8   -5.98    4.89
  13 -12  -8   -3.09   12.39
  13 -12  -9   13.95   11.68
  13 -12  -9   26.27   16.67
  13 -12 -10  128.14   20.01
  13 -12 -11   68.10   26.99
  13 -13  -1  812.17   74.62
  13 -13  -1  746.18   62.00
  13 -13  -2 1131.45  101.07
  13 -13  -2 1069.90   82.96
  13 -13  -3   27.69    9.07
  13 -13  -3   18.88    9.06
  13 -13  -4    1.95    6.10
  13 -13  -4    3.69    5.03
  13 -13  -5   17.29    9.17
  13 -13  -5   10.30    7.62
  13 -13  -6  441.00  147.57
  13 -13  -6  406.30   46.98
  13 -13  -7  144.45   23.09
  13 -13  -7  140.60   19.75
  13 -13  -8   17.42    8.16
  13 -13  -8   14.61    8.18
  13 -13  -9   27.64    9.54
  13 -13 -10   -5.13   16.28
  13 -14  -1   63.35   13.63
  13 -14  -1   74.45   24.71
  13 -14  -2    9.14    5.41
  13 -14  -2   10.90   15.04
  13 -14  -3   11.50    9.08
  13 -14  -3    6.74    7.08
  13 -14  -4  100.44   17.96
  13 -14  -4   81.46   15.51
  13 -14  -5   69.31   15.63
  13 -14  -5   61.88   13.58
  13 -14  -6   17.97   10.55
  13 -14  -6   16.84    8.29
  13 -14  -7    0.72    8.62
  13 -14  -7    3.49   13.39
  13 -14  -8   15.68   15.78
  13 -14  -9   24.26   10.69
  13 -15  -1  491.18   51.75
  13 -15  -1  486.14   44.05
  13 -15  -2    7.09    7.78
  13 -15  -2    3.22   14.44
  13 -15  -3  104.20   35.16
  13 -15  -3   93.11   25.64
  13 -15  -4  133.85   44.88
  13 -15  -4  119.83   28.16
  13 -15  -5  166.39   26.54
  13 -15  -5  189.73   22.89
  13 -15  -6  161.85   27.34
  13 -15  -6  195.55   33.15
  13 -15  -7   22.74   20.31
  13 -15  -8    6.16   18.04
  13 -16  -1  170.06   23.70
  13 -16  -1  143.69   21.26
  13 -16  -2    4.00    8.04
  13 -16  -2    5.36    6.62
  13 -16  -3  463.04   50.62
  13 -16  -3  465.71   42.76
  13 -16  -4   68.37   17.23
  13 -16  -4   79.40   15.51
  13 -16  -5   20.11   20.11
  13 -16  -6    8.34   18.20
  13 -17  -1   -0.74    4.66
  13 -17  -1    6.17   19.09
  13 -17  -2   68.05   17.15
  13 -17  -2   87.25   27.72
  13 -17  -3  457.58   52.76
  13 -17  -4  135.97   20.76
  13 -18  -1   26.30   22.06
  13 -18  -2  178.68   36.88
  12  16 -11   -0.85    5.30
 -12 -16  12    9.00    6.17
  12  16 -12    9.08    7.12
 -12 -16  13   55.77   12.09
  12  16 -13   59.49   12.49
 -12 -16  14   59.81   22.49
  12  16 -14   66.54   22.53
 -12 -16  15   45.57   10.68
  12  16 -15   43.36   10.98
 -12 -15   9    1.57    5.72
  12  15  -9    3.54    3.68
 -12 -15  10    4.92    5.75
  12  15 -10    0.00    5.75
 -12 -15  11   44.99   16.90
  12  15 -11   49.55   16.98
 -12 -15  12  165.33   59.53
  12  15 -12  175.61   59.60
 -12 -15  13   79.26   13.75
  12  15 -13   83.84   14.63
 -12 -15  14    5.31    3.50
  12  15 -14    1.47    3.53
 -12 -15  15    3.82    3.22
  12  15 -15   -2.06    2.41
 -12 -15  16   27.43   10.97
  12  15 -16   31.51   11.04
 -12 -15  17   94.53   15.54
  12  15 -17   94.85   16.19
  12  14  -6    9.93    6.77
 -12 -14   7   16.54    7.35
  12  14  -7   -1.76    5.43
  12  14  -7   14.92   14.91
  12  14  -8  259.98   23.49
 -12 -14   8  299.39   69.63
  12  14  -8    1.54   69.49
  12  14  -9  343.28   30.97
 -12 -14   9  471.45  109.11
  12  14  -9   80.77  109.02
 -12 -14  10  163.27   20.42
  12  14 -10  165.61   21.34
  12  14 -10  124.76   27.77
 -12 -14  11    2.60    4.36
  12  14 -11    4.86    4.94
  12  14 -11    1.57   12.93
 -12 -14  12  111.79   17.10
  12  14 -12  119.03   17.92
 -12 -14  13    4.66    4.52
  12  14 -13    2.72    4.90
 -12 -14  14  134.91   44.99
  12  14 -14  119.44   45.04
 -12 -14  15  195.76   72.50
  12  14 -15  221.87   72.58
 -12 -14  16   24.63    7.86
  12  14 -16   30.64    8.56
 -12 -14  17   18.03    7.36
  12  14 -17   18.33    7.39
 -12 -14  18    2.64    3.33
  12  14 -18    1.42    3.27
  12  13  -4   60.17   12.11
 -12 -13   5   18.28    8.17
  12  13  -5   20.23    7.68
  12  13  -5    4.34    6.65
 -12 -13   6   10.31    7.05
  12  13  -6   13.83    6.88
  12  13  -6    0.00    4.83
  12  13  -7    1.89    5.93
 -12 -13   7    2.03    3.82
  12  13  -7    6.04   13.15
 -12 -13   8    1.96    5.90
  12  13  -8    1.46    6.29
  12  13  -8    0.32    5.70
 -12 -13   9    8.13    3.62
  12  13  -9    7.51    3.97
  12  13  -9    5.84   13.38
 -12 -13  10   84.02   28.74
  12  13 -10   91.21   28.85
  12  13 -10   70.84   22.27
 -12 -13  11    4.55    2.84
  12  13 -11    4.83    3.24
  12  13 -11    3.07   11.94
 -12 -13  12  117.21   14.66
  12  13 -12  121.02   15.66
 -12 -13  12   57.26   27.33
  12  13 -12   49.99   21.13
 -12 -13  13   66.83   24.40
  12  13 -13   71.22   24.51
 -12 -13  14   29.77   10.98
  12  13 -14   29.93   11.13
 -12 -13  15   68.02   12.15
  12  13 -15   62.63   12.96
 -12 -13  16  215.39   77.43
  12  13 -16  229.15   77.51
 -12 -13  17    7.58    5.18
  12  13 -17    8.58    5.76
 -12 -13  18  114.17   16.58
  12  13 -18   89.80   36.38
  12  13 -19   35.20   10.53
 -12 -13  19   41.80   14.29
  12  12  -2  228.06   24.97
  12  12  -3  114.22   26.46
 -12 -12   4    3.10    6.27
  12  12  -4    1.94    6.72
  12  12  -4   -0.33    3.96
 -12 -12   5    2.94    4.06
  12  12  -5    0.14    3.98
  12  12  -5    8.67   15.97
 -12 -12   6    1.37    5.84
  12  12  -6    1.89    5.94
  12  12  -6    1.63    6.93
 -12 -12   7  486.15   46.92
  12  12  -7  435.75  161.21
  12  12  -7  459.46   46.42
 -12 -12   8  399.96   42.13
  12  12  -8  400.41   43.43
  12  12  -8  429.97   44.21
 -12 -12   9   11.46    5.55
  12  12  -9    8.63    4.58
  12  12  -9    7.86   15.22
 -12 -12  10   21.97    7.11
  12  12 -10   18.88    7.86
  12  12 -10   18.87   15.82
 -12 -12  11    0.95    3.86
  12  12 -11    1.70    4.72
  12  12 -11    2.05   10.95
 -12 -12  12  139.49   16.57
  12  12 -12  117.08   37.43
  12  12 -12   67.57   21.68
 -12 -12  13  247.33   64.56
 -12 -12  13   78.16   31.98
  12  12 -13  248.68   64.65
  12  12 -13  135.97   28.72
 -12 -12  14  175.45   22.21
  12  12 -14  174.36   23.37
 -12 -12  15   10.44    4.68
  12  12 -15   11.54    4.98
 -12 -12  16   36.68    9.26
  12  12 -16   42.06   10.11
 -12 -12  17   26.25    7.60
  12  12 -17   22.40    8.10
 -12 -12  18   36.13   12.15
  12  12 -18   29.52   12.22
 -12 -12  19  138.40   19.39
  12  12 -19  134.17   20.19
  12  11  -1    2.40    6.57
  12  11  -2    0.24    4.03
 -12 -11   3    2.49    6.28
  12  11  -3   -3.25    3.89
  12  11  -3    2.01    9.38
  12  11  -4   -0.52    6.10
  12  11  -4    1.82    4.99
 -12 -11   4    2.59    3.70
 -12 -11   5  108.17   27.78
  12  11  -5    9.37   27.70
  12  11  -5  103.33   21.25
  12  11  -6  220.84   28.09
 -12 -11   6  232.23   78.50
  12  11  -6  219.33   31.59
  12  11  -7   77.65   14.34
 -12 -11   7   76.33   27.13
  12  11  -7   76.15   20.45
 -12 -11   8   39.84    9.85
  12  11  -8   47.71   10.90
  12  11  -8   48.40   17.28
 -12 -11   9  176.32   22.64
  12  11  -9  183.82   24.10
  12  11  -9  181.77   21.02
 -12 -11  10  276.15   30.41
  12  11 -10  286.92   31.69
  12  11 -10  253.93   27.28
 -12 -11  11  824.41  269.61
  12  11 -11  820.52  269.68
  12  11 -11  683.99   55.08
 -12 -11  12  393.86  126.42
  12  11 -12  449.79  126.51
  12  11 -12  267.39   36.42
 -12 -11  13    5.46    4.77
  12  11 -13    5.62    5.70
 -12 -11  13    3.60   11.84
  12  11 -13    7.05   12.72
 -12 -11  14    6.82    4.91
  12  11 -14    8.38    5.83
 -12 -11  15  246.35   28.22
  12  11 -15  242.52   29.42
 -12 -11  16  674.35   64.37
  12  11 -16  697.49   65.86
 -12 -11  17  186.94   22.99
  12  11 -17  178.02   24.12
  12  11 -18   37.01   10.00
 -12 -11  18   37.89   13.62
 -12 -11  19    4.55    2.76
  12  11 -19    1.44    3.65
 -12 -11  20   -1.00    2.72
  12  11 -20    4.73    3.81
  12  10  -1    5.11   10.07
  12  10  -2    1.13    7.92
  12  10  -2   22.95    6.45
 -12 -10   2   16.00    6.58
  12  10  -3   -0.31    6.63
  12  10  -3    9.70    5.38
 -12 -10   3   10.92    4.61
 -12 -10   4   19.20    8.39
  12  10  -4   21.69    8.99
  12  10  -4   23.51   12.85
  12  10  -5    7.14    6.51
 -12 -10   5    6.97    4.47
  12  10  -5    8.27    4.57
 -12 -10   6  517.23  198.64
  12  10  -6  605.38  198.71
  12  10  -6  592.55   48.07
 -12 -10   7  287.78   32.16
  12  10  -7  280.51   33.16
  12  10  -7  309.54   35.49
 -12 -10   8  136.66   19.40
  12  10  -8  155.65   20.80
  12  10  -8  143.61   26.13
 -12 -10   9   51.58   10.61
  12  10  -9   51.73   11.40
  12  10  -9   53.83   18.66
  12  10 -10   22.76    8.33
 -12 -10  10   25.73    9.30
  12  10 -10   26.66    9.48
 -12 -10  11  627.48   58.14
  12  10 -11  626.05   59.17
  12  10 -11  563.15   48.67
 -12 -10  12  816.02  265.84
  12  10 -12  827.32  265.91
  12  10 -12  662.58   52.81
 -12 -10  13  357.10   31.48
  12  10 -13  408.80   33.08
 -12 -10  13  178.88   37.34
  12  10 -13  168.53   30.34
 -12 -10  14   13.67    5.35
  12  10 -14   12.25    5.64
 -12 -10  15   14.31    6.16
  12  10 -15   17.04    6.43
 -12 -10  16  120.85   18.30
  12  10 -16  137.02   19.33
 -12 -10  17  289.12   33.28
  12  10 -17  320.98  106.07
 -12 -10  18  107.96   16.26
  12  10 -18  107.03   17.26
 -12 -10  19   48.11   12.49
  12  10 -19  102.95   14.74
 -12 -10  20    1.48    2.40
  12  10 -20    2.57    3.53
  12   9  -1    2.69   10.67
 -12  -9   1   45.85   15.37
  12   9  -1   67.58   16.13
 -12  -9   2  163.04   19.18
  12   9  -2  194.17   17.02
  12   9  -2   -3.19   44.31
  12   9  -3  613.11   48.95
 -12  -9   3  635.07  213.69
  12   9  -3  586.67  213.72
 -12  -9   4  247.82   28.85
  12   9  -4  254.62   25.48
  12   9  -4  254.15   88.16
 -12  -9   5  275.80   29.50
  12   9  -5  254.62   89.80
  12   9  -5  240.77   31.82
 -12  -9   6   17.69    6.53
  12   9  -6   17.45    7.36
  12   9  -6   20.76   14.47
  12   9  -7   38.86    9.48
 -12  -9   7   40.57   14.10
  12   9  -7   37.41   14.22
 -12  -9   8  175.28   22.68
  12   9  -8  186.99   63.84
  12   9  -8  184.97   28.18
 -12  -9   9   41.76    9.59
  12   9  -9   47.37   10.42
  12   9  -9   43.48   16.69
 -12  -9  10  330.79   35.29
  12   9 -10  335.48   36.52
  12   9 -10  336.29   30.92
 -12  -9  11  451.31   43.81
  12   9 -11  465.32   45.09
  12   9 -11  396.69   41.05
 -12  -9  12   -2.57    2.26
  12   9 -12   -0.99    2.71
  12   9 -12   -0.66    9.33
 -12  -9  13   13.51    5.08
  12   9 -13   11.35    5.71
 -12  -9  13    4.96   10.96
  12   9 -13    3.42    7.06
  12   9 -13    3.39    8.91
 -12  -9  14   44.80    9.72
  12   9 -14   42.37   10.56
 -12  -9  15  358.59   36.76
  12   9 -15  332.78   38.29
  12   9 -16  670.02   68.28
 -12  -9  16  746.57  248.59
 -12  -9  17    1.51    2.77
  12   9 -17    5.87    3.19
 -12  -9  18   11.31    5.19
  12   9 -18   13.58    5.46
 -12  -9  19   -1.34    3.40
  12   9 -19    0.88    5.51
  12   9 -20  185.37   16.98
 -12  -9  20   -2.95   27.99
 -12  -8   1   31.85    9.04
  12   8  -1   50.35    8.48
  12   8  -1    6.47   11.49
 -12  -8   2  499.22   49.08
  12   8  -2  448.20   50.02
  12   8  -2  525.16   41.56
 -12  -8   3    1.03    4.45
  12   8  -3    2.11    5.95
  12   8  -3   -1.02    9.16
 -12  -8   4    6.69    5.68
  12   8  -4    9.28    4.90
  12   8  -4    9.74   10.45
  12   8  -5  111.11   15.04
  12   8  -5  112.53   39.37
  12   8  -6   44.18   10.08
  12   8  -6   34.28   13.71
  12   8  -7 1077.50   95.81
  12   8  -7 1041.53   77.35
  12   8  -8    4.91    3.19
  12   8  -8    3.50   10.52
  12   8  -9  184.87   64.07
  12   8  -9  181.23   27.48
 -12  -8  10   68.47   20.89
 -12  -8  10   34.89   18.81
  12   8 -10   58.06   20.99
  12   8 -10   64.72   17.56
 -12  -8  11    0.97    3.85
  12   8 -11    0.45    4.61
 -12  -8  11    1.76    9.42
  12   8 -11    1.27    9.21
 -12  -8  12   38.90   13.31
 -12  -8  12   29.20   16.56
  12   8 -12   44.42   13.45
  12   8 -12   33.10   14.62
 -12  -8  13  303.73   27.39
  12   8 -13  283.40   80.38
  12   8 -13  123.00   26.08
 -12  -8  14  320.49  110.29
  12   8 -14  310.33  110.36
 -12  -8  15  173.84   21.82
  12   8 -15  169.21   22.95
 -12  -8  16  349.93   37.78
  12   8 -16  368.47   39.14
 -12  -8  17    4.84    4.59
  12   8 -17    4.12    5.32
 -12  -8  18  124.84   18.67
  12   8 -18  141.58   46.70
 -12  -8  19    0.96   18.19
  12   8 -19  325.03   22.92
 -12  -8  20    0.42    3.67
  12   8 -20   -0.27    5.82
  12   7  -1  367.14   32.25
  12   7  -1  339.11  123.94
  12   7  -2   57.50   12.81
  12   7  -2   63.89   17.36
  12   7  -3   68.22   12.14
  12   7  -3   87.34   27.38
  12   7  -4   81.33   12.70
  12   7  -4   88.14   29.87
  12   7  -5   -1.42    3.95
  12   7  -5   -0.54    2.71
  12   7  -6    5.42    5.09
  12   7  -6    3.31    7.38
  12   7  -7  421.70   44.89
  12   7  -7  453.31   40.93
 -12  -7   8 1247.01   83.35
  12   7  -8 1731.43  552.15
  12   7  -8 1714.85   77.45
  12   7  -9   40.76    8.49
 -12  -7   9   18.16   15.17
  12   7  -9   39.38   12.50
  12   7 -10   13.80    5.83
  12   7 -10    7.47    5.16
 -12  -7  10    4.70   10.84
 -12  -7  11   84.58   23.45
  12   7 -11  138.41   40.93
  12   7 -11  120.54   21.59
 -12  -7  12  129.16   39.41
 -12  -7  12   92.74   24.33
  12   7 -12  142.77   39.51
  12   7 -12  106.59   20.88
  12   7 -12   85.35   20.12
  12   7 -13  342.05   33.54
 -12  -7  13  346.51  101.39
 -12  -7  13  126.85   35.37
 -12  -7  14  158.37   20.93
  12   7 -14  171.23   22.26
 -12  -7  15   23.74    7.46
  12   7 -15   26.81    8.25
 -12  -7  16   85.30   14.14
  12   7 -16   88.76   15.23
 -12  -7  17   52.52   18.19
  12   7 -17   48.65   18.32
 -12  -7  18  119.83   17.99
  12   7 -18  132.40   20.13
 -12  -7  19    0.35   16.52
  12   7 -19  281.29   44.03
  12   7 -20   70.33   11.19
 -12  -7  20   -1.60   10.91
  12   6  -1   36.78   10.69
  12   6  -1   42.03   14.57
  12   6  -2   17.71    6.27
  12   6  -2   16.54    7.33
  12   6  -3  114.85   17.59
  12   6  -3  114.07   21.92
  12   6  -4   26.86    6.71
  12   6  -4   15.46    8.34
  12   6  -5   64.63   12.90
  12   6  -5   68.15   11.24
  12   6  -6   33.34    8.48
  12   6  -6   29.68    7.05
 -12  -6   6   12.28   13.42
 -12  -6   7  744.90   67.17
  12   6  -7  959.95   81.32
  12   6  -7  913.25   57.22
  12   6  -8    3.31    4.81
 -12  -6   8    3.05   10.00
  12   6  -8    3.25    9.75
 -12  -6   9 1767.52  145.45
  12   6  -9 2146.73  179.61
  12   6  -9 2296.67   89.74
  12   6 -10   13.26    5.58
 -12  -6  10    6.98   10.75
  12   6 -10   14.11    5.16
 -12  -6  11 1091.62   72.81
  12   6 -11 1214.64  399.17
  12   6 -11 1124.96   64.44
 -12  -6  12  314.03   40.91
  12   6 -12  425.47  121.07
  12   6 -12  360.01   34.80
  12   6 -12  285.96   34.31
 -12  -6  13   68.99   10.21
  12   6 -13   78.93   11.27
 -12  -6  13   29.76   15.59
  12   6 -13   30.72   12.67
  12   6 -13   29.10   12.37
 -12  -6  14   71.22   12.18
  12   6 -14   65.00   12.98
 -12  -6  15   77.19   12.74
  12   6 -15   67.83   13.51
 -12  -6  16   24.48    8.90
  12   6 -16   22.81    9.10
 -12  -6  17  456.32   49.84
  12   6 -17  577.01   52.54
 -12  -6  18   15.16    7.28
  12   6 -18   33.15    9.63
  12   6 -19    9.28    8.06
 -12  -6  19   -0.52    2.73
 -12  -6  20    0.18    2.49
  12   6 -20    0.99    3.88
  12   5  -1  119.73   18.97
  12   5  -1  123.60   15.92
  12   5  -2   33.34    7.97
  12   5  -2   28.09   11.46
  12   5  -3   74.31   13.98
  12   5  -3   75.52   18.24
  12   5  -4   26.96    7.34
  12   5  -4   24.69    9.71
 -12  -5   5  535.00   60.24
  12   5  -5  852.24  269.47
  12   5  -5  894.62   53.67
 -12  -5   6   20.20    7.88
  12   5  -6   37.00    8.37
 -12  -5   6   16.52    9.78
  12   5  -6   29.83   11.98
 -12  -5   7   54.88   13.35
 -12  -5   7   66.89   12.81
  12   5  -7   77.02   25.58
  12   5  -7   84.83   17.43
 -12  -5   8   17.09    7.40
 -12  -5   8   17.86    7.21
  12   5  -8   18.51    7.35
  12   5  -8   24.73    6.81
 -12  -5   9  290.79  142.88
 -12  -5   9  395.86   43.03
  12   5  -9  440.85  142.89
  12   5  -9  479.74   38.87
  12   5 -10   22.40    7.76
 -12  -5  10   22.48   12.41
  12   5 -10   21.55   11.37
 -12  -5  11    5.94    9.44
  12   5 -11    2.02    2.94
  12   5 -11    3.77    7.69
  12   5 -11    3.90    7.41
  12   5 -12  848.27   72.81
 -12  -5  12  737.78   59.19
  12   5 -12  839.48   52.75
  12   5 -12  690.39   50.63
  12   5 -13  112.03   14.05
  12   5 -13   66.59   15.62
  12   5 -13   47.25   15.03
  12   5 -14  149.17   21.20
 -12  -5  14  160.18   54.44
 -12  -5  15 1059.58   95.46
  12   5 -15 1091.92  374.05
 -12  -5  16   75.92   12.59
  12   5 -16   62.91   13.34
 -12  -5  17  163.51   21.77
  12   5 -17  176.41   23.84
 -12  -5  18    1.83    8.30
  12   5 -18   48.32    9.46
 -12  -5  19    1.90   17.68
  12   5 -19  110.76   18.50
  12   4  -1   34.77   10.43
  12   4  -1   40.61   14.42
  12   4  -2   51.64   11.32
  12   4  -2   51.13    9.97
  12   4  -3   18.17    6.24
  12   4  -3   16.47    6.88
 -12  -4   4  752.81   80.95
 -12  -4   4  692.14   66.58
  12   4  -4  945.83  304.02
  12   4  -4 1035.74   56.87
 -12  -4   5   81.09   15.98
  12   4  -5  104.56   16.07
 -12  -4   5   89.28   21.98
  12   4  -5  107.54   20.18
 -12  -4   6   57.48   12.39
 -12  -4   6   51.61   11.53
  12   4  -6   69.20   10.81
  12   4  -6   58.94   21.40
 -12  -4   7  157.10   23.80
  12   4  -7  188.07   20.23
 -12  -4   7  187.21   29.73
  12   4  -7  206.39   64.78
 -12  -4   8  450.11   51.81
 -12  -4   8  506.63   44.45
  12   4  -8  567.55   52.01
  12   4  -8  536.42   43.52
 -12  -4   9   17.68    7.67
 -12  -4   9   22.62    7.29
  12   4  -9   19.61    7.56
  12   4  -9   26.76    7.32
 -12  -4  10   16.26    7.38
  12   4 -10   19.36    7.21
 -12  -4  10   18.82   13.55
  12   4 -10   22.76   12.14
  12   4 -10   20.54   10.83
 -12  -4  11  358.48   43.21
  12   4 -11  434.78  134.21
  12   4 -11  403.57   37.52
  12   4 -11  341.72   36.64
  12   4 -12    4.03    4.67
 -12  -4  12    3.12    8.33
  12   4 -12    2.74    6.49
  12   4 -12    1.69    5.77
  12   4 -13    0.85    2.67
  12   4 -13    0.74    5.94
  12   4 -13    2.50    5.32
  12   4 -14    2.00    4.55
 -12  -4  15  362.26  129.01
  12   4 -15  379.31  129.08
  12   4 -16  723.52   68.93
 -12  -4  16  720.40  251.47
 -12  -4  17  102.44   16.18
  12   4 -17  111.71   37.75
 -12  -4  18    0.61    4.57
  12   4 -18   13.03    5.38
 -12  -4  19   -2.02    2.52
  12   4 -19    5.33    4.99
  12   3  -1   51.05   19.34
  12   3  -1   56.15   16.23
 -12  -3   2  204.88   34.47
  12   3  -2  314.98   34.74
  12   3  -2  369.75   28.80
 -12  -3   3    9.02    6.07
  12   3  -3   14.76    5.81
 -12  -3   3   10.04    5.22
  12   3  -3   14.70    5.28
 -12  -3   4  320.56   39.45
 -12  -3   4  355.13   40.14
  12   3  -4  396.70  128.33
  12   3  -4  390.30   37.22
 -12  -3   5  199.12   26.37
  12   3  -5  235.87   26.59
 -12  -3   5  202.28   31.28
  12   3  -5  210.91   28.65
  12   3  -6  209.38   25.46
  12   3  -6  213.82   21.89
 -12  -3   6  188.63   70.63
 -12  -3   6  192.65   30.63
 -12  -3   7   41.29   18.24
 -12  -3   7   52.73   16.85
  12   3  -7   52.59   18.27
  12   3  -7   56.02   15.19
  12   3  -8  123.73   17.05
  12   3  -8  107.33   14.59
 -12  -3   8   91.24   37.02
 -12  -3   8   98.90   22.12
 -12  -3   9   41.51    9.96
  12   3  -9   48.84    9.51
 -12  -3   9   29.20   14.60
  12   3  -9   41.10   14.61
 -12  -3  10   87.36   15.27
  12   3 -10  105.68   15.77
 -12  -3  10   77.96   32.92
  12   3 -10  111.62   20.80
  12   3 -10   83.07   18.74
 -12  -3  11   63.88   14.61
 -12  -3  11   80.71   20.81
  12   3 -11   95.56   29.78
  12   3 -11  104.87   20.07
  12   3 -11   75.59   17.62
  12   3 -12  631.45   58.68
 -12  -3  12  558.33   53.21
  12   3 -12  645.88   48.28
  12   3 -12  551.29   45.16
  12   3 -13   69.92   12.26
  12   3 -13   66.70   16.72
  12   3 -13   47.17   14.64
  12   3 -14  170.09   22.45
 -12  -3  15    4.35    4.37
  12   3 -15    6.55    5.45
  12   3 -16   20.00    8.49
 -12  -3  16   19.73    7.63
 -12  -3  17    1.94    2.94
  12   3 -17    5.83    4.77
  12   3 -18  347.61  121.50
 -12  -3  19   -0.90   21.98
  12   3 -19  432.14   65.84
 -12  -2   1   18.59    8.17
  12   2  -1   26.16    8.03
  12   2  -1   26.78   12.41
 -12  -2   2  611.49   62.67
 -12  -2   2  556.92   52.62
  12   2  -2  693.88   51.32
  12   2  -2  723.69  226.38
 -12  -2   3  574.17   51.59
 -12  -2   3  579.06  220.81
  12   2  -3  677.85  220.83
  12   2  -3  690.42   49.63
 -12  -2   4  137.29   20.94
  12   2  -4  160.76   21.19
  12   2  -4  169.26   18.45
 -12  -2   4  144.48   26.69
 -12  -2   5   92.31   15.42
  12   2  -5  114.17   16.91
 -12  -2   5  102.82   37.35
  12   2  -5  112.98   21.03
 -12  -2   6   40.89   10.72
  12   2  -6   51.25   10.88
 -12  -2   6   48.47   16.52
  12   2  -6   53.02   15.11
 -12  -2   7    9.16    5.84
 -12  -2   7    8.80    5.72
  12   2  -7   11.12    6.27
  12   2  -7   16.61    9.39
  12   2  -8  592.14   56.89
 -12  -2   8  559.11  200.78
 -12  -2   8  581.73   50.03
  12   2  -8  572.27   46.37
 -12  -2   9  147.00   20.04
  12   2  -9  179.03   21.11
  12   2  -9  160.95   18.29
 -12  -2   9  124.15   53.96
  12   2  -9  154.66   23.96
 -12  -2  10    6.25    5.20
  12   2 -10    4.91    4.95
  12   2 -10   10.34    5.50
 -12  -2  10    5.20    9.81
  12   2 -10    7.19    7.87
 -12  -2  11   68.75   13.86
  12   2 -11   80.09   14.35
 -12  -2  11   63.11   28.58
  12   2 -11  102.29   19.62
  12   2 -11   82.43   17.80
 -12  -2  12   12.48   11.51
  12   2 -12   12.87    5.49
  12   2 -12   14.81   11.00
  12   2 -12   12.09    9.61
  12   2 -13 1395.66  114.09
  12   2 -13 1339.59   71.13
  12   2 -13 1148.80   66.14
  12   2 -14 1177.18  339.58
  12   2 -14 1046.11   61.83
  12   2 -14  753.77   56.39
  12   2 -15    4.21    5.84
 -12  -2  15    4.06    2.48
  12   2 -16   47.38   11.19
 -12  -2  16   42.34   16.02
 -12  -2  17  200.20   26.12
  12   2 -17  239.80   76.31
 -12  -2  18    0.95    4.44
  12   2 -18   23.54    6.61
 -12  -1   1  116.58   20.46
  12   1  -1  160.71   51.53
  12   1  -1  160.31   24.78
 -12  -1   2    0.63    4.27
 -12  -1   2    3.84    9.40
  12   1  -2    1.73    2.79
  12   1  -2    4.67    8.34
 -12  -1   3    3.81    4.73
  12   1  -3    3.82    5.01
  12   1  -3    4.53    4.35
 -12  -1   3    6.42    3.00
 -12  -1   4   84.73   14.05
  12   1  -4   86.88   13.17
 -12  -1   4   84.51   31.29
  12   1  -4   98.70   31.33
 -12  -1   5  626.59   66.06
 -12  -1   5  676.10   55.73
  12   1  -5  749.06  243.11
  12   1  -5  732.75   51.19
 -12  -1   6   89.92   15.08
  12   1  -6   91.70   15.24
 -12  -1   6   81.89   20.65
  12   1  -6   97.76   19.17
 -12  -1   7   96.22   16.02
  12   1  -7   95.69   16.01
 -12  -1   7   99.46   22.02
  12   1  -7  104.11   20.07
 -12  -1   8  405.95   43.40
 -12  -1   8  394.24   38.16
  12   1  -8  437.08   43.56
  12   1  -8  428.63   36.10
  12   1  -8  403.92   37.95
 -12  -1   9    5.27    4.97
 -12  -1   9    8.77    5.27
  12   1  -9    6.18    5.14
  12   1  -9    7.89    4.39
  12   1  -9    5.35    7.90
  12   1 -10   13.68    6.58
 -12  -1  10   11.47    6.22
 -12  -1  10   15.90   11.43
  12   1 -10   21.01   11.26
  12   1 -10   14.84    9.46
  12   1 -11  167.14   19.94
 -12  -1  11  147.72   63.71
 -12  -1  11  174.49   30.67
  12   1 -11  209.87   63.72
  12   1 -11  208.02   27.83
  12   1 -12 1416.28  123.85
  12   1 -12 1528.77   75.34
  12   1 -12 1279.46   69.89
  12   1 -13  337.43  109.27
  12   1 -13  335.68   36.21
  12   1 -13  273.81   34.70
  12   1 -14   41.06    9.91
  12   1 -14   28.15   14.08
  12   1 -14   23.54   13.03
  12   1 -15  233.97   33.15
  12   1 -15  143.50   30.18
 -12  -1  16  185.15   24.18
  12   1 -16  215.08   69.53
 -12  -1  17  172.15   90.51
  12   1 -17  373.91   90.78
 -12  -1  18   -1.25    7.57
  12   1 -18   65.84   11.52
 -12   0   1 1534.49  140.28
 -12   0   1 1392.62   84.25
  12   0  -1 1765.38  560.16
  12   0  -1 1715.87   79.71
  12   0  -2  807.04   58.63
 -12   0   2  701.64  264.89
 -12   0   2  718.92   58.05
  12   0  -2  806.01  264.91
  12   0  -3  275.39   30.21
  12   0  -3  265.03   25.33
 -12   0   3  240.45   88.83
 -12   0   3  232.83   33.78
 -12   0   4  160.44   21.11
  12   0  -4  197.43   23.72
  12   0  -4  177.11   19.97
 -12   0   4  188.97   63.36
 -12   0   5  162.83   23.25
 -12   0   5  166.61   20.87
  12   0  -5  190.12   20.12
  12   0  -5  204.61   63.55
 -12   0   6  158.25   22.32
 -12   0   6  155.89   20.15
  12   0  -6  183.14   22.86
  12   0  -6  181.90   19.47
 -12   0   7   43.65   10.25
 -12   0   7   41.90   16.24
  12   0  -7   46.11   16.32
  12   0  -7   47.71   14.68
  12   0  -7   46.11   14.21
 -12   0   8    4.60    4.84
  12   0  -8    8.17    4.86
 -12   0   8    3.25    2.70
  12   0  -8    2.91    7.99
  12   0  -8    3.45    7.47
 -12   0   9   75.05   14.29
 -12   0   9   76.34   13.71
  12   0  -9   82.66   14.30
  12   0  -9   87.24   19.01
  12   0  -9   80.97   17.80
  12   0 -10    5.56    5.52
  12   0 -10    7.98    4.77
 -12   0  10    5.16    3.98
 -12   0  10    7.74   10.41
  12   0 -10   15.40   11.60
  12   0 -11  131.14   17.54
 -12   0  11   93.12   40.18
 -12   0  11   99.85   24.65
  12   0 -11  138.65   23.82
  12   0 -11  106.67   21.19
  12   0 -12  894.67   82.91
  12   0 -12  996.40   62.87
  12   0 -12  819.28   56.21
  12   0 -13  187.33   62.10
  12   0 -13  202.46   29.31
  12   0 -13  150.28   26.89
  12   0 -14   14.04    5.39
  12   0 -14   12.92   11.95
  12   0 -14    4.32    8.81
  12   0 -15    3.18    3.65
  12   0 -15    4.40   10.54
 -12   0  16  165.33   18.86
  12   0 -16  158.48   46.26
  12   0 -16   51.01   25.05
 -12   0  17    0.88    5.53
  12   0 -17   30.69    7.24
 -12   0  18    4.11    3.00
  12   0 -18    2.31    5.36
  12  -1  -1  120.25   17.32
  12  -1  -1  123.10   15.04
 -12   1   1   92.92   38.26
 -12   1   1   94.89   23.22
 -12   1   2  230.75   28.32
 -12   1   2  218.07   25.01
  12  -1  -2  234.40   28.40
  12  -1  -2  247.30   24.21
 -12   1   3 1977.33  176.16
 -12   1   3 1804.23  141.17
  12  -1  -3 2112.21  176.36
  12  -1  -3 2277.34   88.87
 -12   1   4  821.47   69.16
  12  -1  -4  930.45   84.28
  12  -1  -4  950.83   68.13
 -12   1   4  958.43  319.11
  12  -1  -5  265.49   25.50
 -12   1   5  238.52   88.42
 -12   1   5  231.78   32.44
  12  -1  -5  275.86   88.45
 -12   1   6   10.15    5.67
  12  -1  -6    9.66    4.78
 -12   1   6   10.57    9.85
  12  -1  -6   13.26    5.12
  12  -1  -6   15.59   10.12
 -12   1   7   62.01   12.69
  12  -1  -7   77.16   12.98
  12  -1  -7   62.84   10.96
 -12   1   7   60.49   24.00
  12  -1  -7   75.79   17.90
  12  -1  -8  208.33   25.76
  12  -1  -8  221.06   22.63
  12  -1  -8  200.23   21.45
 -12   1   8  186.84   71.31
 -12   1   8  204.20   31.55
 -12   1   9  135.43   20.11
  12  -1  -9  146.76   20.38
 -12   1   9  145.96   26.74
  12  -1  -9  154.01   25.37
  12  -1  -9  146.69   23.34
 -12   1  10   99.87   17.29
  12  -1 -10  137.62   16.41
 -12   1  10  103.57   24.64
  12  -1 -10  132.85   40.39
  12  -1 -10  101.94   20.97
  12  -1 -11  835.90   66.34
 -12   1  11  543.41  239.93
 -12   1  11  632.59   58.45
  12  -1 -11  783.83   55.13
  12  -1 -11  654.30   49.86
  12  -1 -12   22.88    8.15
  12  -1 -12   13.09    6.59
  12  -1 -12   15.18   11.37
  12  -1 -13    4.70    6.90
  12  -1 -13    9.75    4.52
  12  -1 -13    4.10   11.09
  12  -1 -14  193.88   25.92
  12  -1 -14  202.94   33.16
  12  -1 -15  119.51   18.76
  12  -1 -15  122.65   28.28
 -12   1  16  197.20   53.58
  12  -1 -16  161.61   53.67
  12  -1 -16   73.69   27.63
 -12   1  17    1.94    5.67
  12  -1 -17    0.60    3.84
 -12   2   1  353.29   38.20
 -12   2   1  327.01   33.06
  12  -2  -1  313.53   36.29
  12  -2  -1  394.69   31.81
  12  -2  -1  356.74  121.84
 -12   2   2  800.62   76.38
  12  -2  -2  838.72   76.38
 -12   2   2  740.95   58.67
  12  -2  -2  876.46   55.88
 -12   2   3    3.78    4.73
  12  -2  -3    8.95    5.43
  12  -2  -3   12.10    5.26
 -12   2   3    9.92    3.90
 -12   2   4  592.41   62.07
 -12   2   4  561.82   52.05
  12  -2  -4  736.18   62.88
  12  -2  -4  695.41   50.15
 -12   2   5   15.50    6.38
 -12   2   5   18.20    6.30
  12  -2  -5   17.39    6.80
  12  -2  -5   16.76    6.23
  12  -2  -5   13.90    5.37
 -12   2   6  518.25   51.11
  12  -2  -6  563.17   51.35
 -12   2   6  439.53   48.20
  12  -2  -6  529.05   45.54
  12  -2  -6  487.27   41.92
  12  -2  -7  467.72   48.21
 -12   2   7  433.17  164.87
 -12   2   7  486.60   47.52
  12  -2  -7  525.63   44.35
  12  -2  -7  455.44   40.79
 -12   2   8  215.64   27.82
  12  -2  -8  256.03   28.29
 -12   2   8  217.17   32.89
  12  -2  -8  272.28   32.06
  12  -2  -8  212.60   28.61
  12  -2  -9    3.64    4.47
  12  -2  -9    3.21    3.76
 -12   2   9    3.88    2.63
 -12   2   9    7.34   11.11
  12  -2  -9    1.45    2.93
 -12   2  10   25.12    8.30
  12  -2 -10   23.51    7.41
 -12   2  10   26.17   14.66
  12  -2 -10   29.91   10.31
  12  -2 -10   34.32   17.09
  12  -2 -11  190.89   23.33
  12  -2 -11  223.77   21.42
 -12   2  11  135.08   60.81
  12  -2 -11  154.42   26.06
  12  -2 -12   42.70   10.66
  12  -2 -12   60.41   19.46
  12  -2 -12   62.84   18.90
  12  -2 -13 1542.51  129.94
  12  -2 -13 1387.77   83.18
  12  -2 -14  149.59   46.88
  12  -2 -14  115.73   27.64
  12  -2 -15   11.88    7.01
  12  -2 -15   10.46   14.70
 -12   2  16  156.02   47.91
  12  -2 -16  135.70   48.02
  12  -2 -16  106.24   29.41
 -12   2  17  103.70   30.97
  12  -2 -17   62.71   30.90
 -12   3   1  107.08   17.23
  12  -3  -1  106.32   16.47
  12  -3  -1  143.65   15.68
 -12   3   1   96.93   22.72
  12  -3  -1  121.87   40.63
 -12   3   2 1053.43   89.98
  12  -3  -2 1042.27   89.76
  12  -3  -2  884.77   87.79
  12  -3  -2 1075.73   72.63
 -12   3   2  865.04   63.18
 -12   3   3   92.41   16.19
 -12   3   3   93.56   14.73
  12  -3  -3  106.80   16.26
  12  -3  -3  103.35   21.19
 -12   3   4   89.27   15.64
  12  -3  -4   99.85   14.42
 -12   3   4   88.07   21.60
  12  -3  -4  120.40   34.28
  12  -3  -4   91.91   18.79
 -12   3   5   50.87   11.15
 -12   3   5   45.91   16.93
  12  -3  -5   61.36   19.16
  12  -3  -5   56.83   16.80
  12  -3  -5   52.09   14.93
 -12   3   6   21.59    7.14
 -12   3   6   15.82    7.15
  12  -3  -6   22.53    7.58
  12  -3  -6   27.27    7.19
  12  -3  -6   20.15    6.13
 -12   3   7  320.74   37.13
 -12   3   7  335.21   33.12
  12  -3  -7  366.55   37.60
  12  -3  -7  375.97   32.55
  12  -3  -7  328.25   30.80
  12  -3  -8  236.44   27.11
  12  -3  -8  258.88   23.80
 -12   3   8  181.19   75.70
 -12   3   8  201.24   32.40
  12  -3  -8  207.78   28.14
  12  -3  -9  303.62   32.34
  12  -3  -9  279.94   27.06
 -12   3   9  239.82   98.22
 -12   3   9  260.41   37.41
  12  -3  -9  320.73   35.53
 -12   3  10   11.47    6.25
 -12   3  10    9.78    6.91
  12  -3 -10   16.56    5.69
  12  -3 -10   13.92   11.37
  12  -3 -10   15.48   11.28
  12  -3 -11  376.48   37.28
  12  -3 -11  272.90   30.68
  12  -3 -11  384.99   40.93
  12  -3 -12   75.61   14.22
  12  -3 -12   81.74   28.04
  12  -3 -13   56.81   20.14
  12  -3 -13   54.17   20.43
  12  -3 -14    5.37    7.09
  12  -3 -14    4.62    6.64
  12  -3 -15   17.02    6.48
  12  -3 -15   11.48   16.42
 -12   3  16    0.50    4.17
  12  -3 -16   -0.86    5.26
  12  -3 -16    3.62   14.24
 -12   4   1  630.23   59.86
  12  -4  -1  537.71   58.78
  12  -4  -1  729.21   49.98
 -12   4   1  531.12   50.77
  12  -4  -1  693.85  216.87
  12  -4  -2  102.14   16.36
  12  -4  -2  118.91   15.48
 -12   4   2  106.85   38.77
 -12   4   2  105.19   23.15
  12  -4  -2  119.28   38.83
  12  -4  -3  159.87   19.64
 -12   4   3  124.37   45.59
 -12   4   3  119.01   24.87
  12  -4  -3  121.70   45.53
  12  -4  -3  145.23   24.37
  12  -4  -3  117.73   21.44
 -12   4   4  403.15   42.59
 -12   4   4  349.95   37.42
  12  -4  -4  381.01   40.65
  12  -4  -4  374.88   34.53
  12  -4  -4  471.46  140.55
  12  -4  -4  443.82   41.29
 -12   4   5  246.96   28.64
  12  -4  -5  306.24   27.58
  12  -4  -5  253.62   25.90
 -12   4   5  240.95   94.74
  12  -4  -5  308.64   94.77
 -12   4   6  100.43   16.67
  12  -4  -6  130.92   18.32
  12  -4  -6  140.46   16.51
 -12   4   6  111.42   42.00
  12  -4  -6  113.94   21.18
 -12   4   7  225.69   29.43
 -12   4   7  228.28   26.61
  12  -4  -7  267.05   26.09
  12  -4  -7  280.85   86.87
  12  -4  -7  240.52   29.91
  12  -4  -8  542.88   49.14
  12  -4  -8  546.06   42.09
 -12   4   8  386.05  167.58
 -12   4   8  466.24   48.74
  12  -4  -8  468.18   41.49
 -12   4   9    9.97    6.44
 -12   4   9    7.14    6.36
  12  -4  -9   12.79    5.98
  12  -4  -9    8.81   10.28
  12  -4  -9   13.14   10.77
 -12   4  10   30.46   13.88
  12  -4 -10   51.23   13.81
  12  -4 -10   38.46   15.24
  12  -4 -10   33.02   14.67
  12  -4 -11  516.86   47.26
  12  -4 -11  585.80  192.71
  12  -4 -12  867.45  299.65
  12  -4 -12  851.41   65.64
  12  -4 -13  113.37   18.63
  12  -4 -13  103.06   17.01
  12  -4 -14    2.07    5.78
  12  -4 -14    1.35    4.18
  12  -4 -15   17.14    8.88
  12  -4 -15   27.95   17.72
  12  -4 -16    4.89   21.62
 -12   5   1    6.26    5.56
  12  -5  -1   11.73    5.70
 -12   5   1    9.04    4.31
  12  -5  -1    6.12    3.92
  12  -5  -1    9.17   10.61
 -12   5   2  407.71   43.65
 -12   5   2  400.58   39.37
  12  -5  -2  503.98   45.31
  12  -5  -2  391.51   43.02
  12  -5  -2  396.21   36.15
  12  -5  -2  471.31   42.51
  12  -5  -3  638.68   57.09
 -12   5   3  549.94  198.73
 -12   5   3  542.31   52.41
  12  -5  -3  543.25  198.69
  12  -5  -3  661.50   49.34
  12  -5  -3  514.72   44.33
 -12   5   4   21.67    6.95
 -12   5   4   13.69    6.69
  12  -5  -4   16.68    6.59
  12  -5  -4   18.91    6.92
  12  -5  -4   17.54    5.80
  12  -5  -4   24.76    7.33
 -12   5   5  318.32   36.44
 -12   5   5  271.86   32.08
  12  -5  -5  372.40   37.13
  12  -5  -5  341.96   35.32
  12  -5  -5  324.93   30.14
  12  -5  -5  376.04   38.17
 -12   5   6  364.89   39.37
  12  -5  -6  455.65   40.47
  12  -5  -6  364.58   38.37
 -12   5   6  308.50   40.80
  12  -5  -6  430.33   40.79
  12  -5  -6  323.68   35.50
 -12   5   7   55.56   11.56
 -12   5   7   49.78   11.56
  12  -5  -7   60.92   11.45
  12  -5  -7   50.25   10.66
  12  -5  -7   51.14    9.93
  12  -5  -7   56.01   17.05
 -12   5   8    2.02    4.02
 -12   5   8    2.80    4.64
  12  -5  -8    0.62    4.36
  12  -5  -8    0.52    3.63
  12  -5  -8    3.11    4.01
  12  -5  -8    2.85    8.80
  12  -5  -9    9.35    5.56
  12  -5  -9    4.63    5.07
 -12   5   9    6.74    3.92
  12  -5  -9   13.37   11.22
  12  -5  -9    8.06   10.06
  12  -5 -10  480.27   49.27
  12  -5 -10  483.61   42.90
  12  -5 -11   12.03    5.30
  12  -5 -11    7.56   12.91
  12  -5 -12  300.01  103.08
  12  -5 -12  289.46   39.50
  12  -5 -13  167.35   24.80
  12  -5 -13  179.26   22.79
  12  -5 -14  161.05   66.77
  12  -5 -14  222.09   38.19
 -12   5  15   24.76   11.34
  12  -5 -15   20.14   11.73
  12  -5 -15   45.42   26.12
 -12   6   1   -0.18    4.73
 -12   6   1    1.91    5.09
  12  -6  -1   -1.68    3.98
  12  -6  -1    1.63    4.12
  12  -6  -1    2.61    2.68
  12  -6  -1    2.54    7.50
 -12   6   2   63.14   12.51
 -12   6   2   62.58   12.83
  12  -6  -2   65.19   11.92
  12  -6  -2   69.68   11.89
  12  -6  -2   56.23   10.83
  12  -6  -2   78.19   23.29
 -12   6   3  715.56   59.44
  12  -6  -3  775.20   69.89
  12  -6  -3  712.65   56.06
 -12   6   3  721.58  255.45
  12  -6  -3  656.17  255.41
  12  -6  -3  839.27   55.99
 -12   6   4 1083.75  101.57
 -12   6   4 1180.32   84.96
  12  -6  -4 1221.97  103.07
  12  -6  -4 1043.23  100.98
  12  -6  -4 1244.55   83.88
  12  -6  -4 1110.15   63.37
 -12   6   5  146.61   20.39
  12  -6  -5  160.09   18.77
 -12   6   5  149.36   57.90
  12  -6  -5  199.43   57.97
  12  -6  -5  137.94   57.86
  12  -6  -5  211.28   28.39
 -12   6   6    4.16    4.80
 -12   6   6    5.20    5.73
  12  -6  -6    4.47    4.62
  12  -6  -6    7.10    3.28
  12  -6  -6    6.33    9.43
  12  -6  -6    7.22    9.23
 -12   6   7    2.64    4.41
  12  -6  -7    2.88    4.52
  12  -6  -7    4.84    4.56
  12  -6  -7    5.15    4.32
 -12   6   7    5.69   10.74
  12  -6  -7    7.84    9.87
  12  -6  -8    1.66    4.40
 -12   6   8    2.72    2.73
  12  -6  -8    0.17    2.49
  12  -6  -8    4.18    9.90
  12  -6  -8    2.05    8.83
  12  -6  -9   31.15   10.67
  12  -6  -9   26.11   14.60
  12  -6 -10  647.07   62.82
  12  -6 -10  633.06   55.01
  12  -6 -11  751.70  265.54
  12  -6 -11  772.04   61.31
  12  -6 -12    8.55    4.53
  12  -6 -12    6.06   20.04
  12  -6 -13  104.36   41.33
  12  -6 -13  128.22   31.51
  12  -6 -14    3.48    3.88
  12  -6 -14    1.60   21.90
  12  -6 -15   97.81   19.07
 -12   7   1  587.94   55.54
  12  -7  -1  863.63   65.28
  12  -7  -1  820.59   53.85
  12  -7  -1  586.94   52.05
 -12   7   1  587.48  232.72
  12  -7  -1  599.49  232.72
 -12   7   2  894.53   88.17
 -12   7   2  908.62   74.34
  12  -7  -2 1189.05   89.46
  12  -7  -2  834.66   87.80
  12  -7  -2 1161.70   73.25
  12  -7  -2  890.13   70.99
 -12   7   3   41.41   11.51
  12  -7  -3   73.82   11.96
  12  -7  -3   43.31    9.82
 -12   7   3   57.08   19.13
  12  -7  -3   48.36   19.04
  12  -7  -3   60.25   17.46
 -12   7   4   26.49    9.05
  12  -7  -4   41.22    9.31
  12  -7  -4   40.42    9.03
  12  -7  -4   33.53    8.51
 -12   7   4   31.45   12.53
  12  -7  -4   31.95   12.42
 -12   7   5   22.97    7.87
 -12   7   5   15.82    8.19
  12  -7  -5   21.75    7.38
  12  -7  -5   24.36    7.47
  12  -7  -5   22.40    6.79
  12  -7  -5   27.38    8.60
 -12   7   6  283.41   33.53
 -12   7   6  260.04   31.22
  12  -7  -6  415.48   35.49
  12  -7  -6  251.83   32.92
  12  -7  -6  397.36   30.87
  12  -7  -6  258.41   28.25
  12  -7  -7  167.89   58.92
  12  -7  -7  168.17   28.85
  12  -7  -8  136.41   45.21
  12  -7  -8  120.64   25.70
  12  -7  -9   28.43    9.04
  12  -7  -9   17.66   14.20
  12  -7 -10   29.42    9.34
  12  -7 -10   25.65    9.22
  12  -7 -11  192.90   23.95
  12  -7 -11  191.91   67.52
  12  -7 -12  107.59   45.80
  12  -7 -12  151.35   31.07
  12  -7 -13  284.94  128.69
  12  -7 -13  441.52   47.68
  12  -7 -14   36.59   24.42
  12  -7 -15    9.95   24.67
  12  -8  -1  128.82   45.34
  12  -8  -1  128.95   24.91
  12  -8  -2   49.13   11.11
  12  -8  -2   46.80   16.78
  12  -8  -3    6.60    5.32
  12  -8  -3    2.52    5.14
  12  -8  -3    9.15    5.33
 -12   8   3    5.12    3.29
  12  -8  -4  148.84   20.49
  12  -8  -4  131.28   18.37
  12  -8  -5   50.98   11.17
  12  -8  -5   46.82   10.64
  12  -8  -6   21.09    7.79
  12  -8  -6   20.06   13.59
  12  -8  -7   39.00   10.59
  12  -8  -7   48.41   10.71
  12  -8  -8  153.02   21.01
  12  -8  -8  188.58   59.84
  12  -8  -9  614.81  212.58
  12  -8  -9  604.80   53.79
  12  -8 -10   40.75   11.15
  12  -8 -10   49.97   16.58
  12  -8 -11   80.76   31.50
  12  -8 -11   95.21   26.06
  12  -8 -12  112.96   16.58
  12  -8 -12   70.46   32.96
  12  -8 -13    1.56    7.80
  12  -8 -13   -0.10    4.46
  12  -8 -14  130.70   32.40
  12  -9  -1  770.27   77.75
  12  -9  -1  865.09   63.70
  12  -9  -2    8.82    4.41
  12  -9  -2    9.83   13.66
  12  -9  -3  101.60   15.51
  12  -9  -3   88.97   33.67
  12  -9  -4  101.71   17.67
  12  -9  -4  117.91   16.75
  12  -9  -5  644.65   65.74
  12  -9  -5  699.72   56.51
  12  -9  -6   89.16   16.11
  12  -9  -6   94.93   15.10
  12  -9  -7  143.06   20.66
  12  -9  -7  132.03   18.61
  12  -9  -8  257.60   30.61
  12  -9  -8  239.72   26.84
  12  -9  -9   85.74   14.34
  12  -9  -9   74.05   28.53
  12  -9 -10  316.89   31.09
  12  -9 -10  290.05  106.30
  12  -9 -11  169.82   26.62
  12  -9 -11  208.21   23.62
  12  -9 -12  176.73   20.70
  12  -9 -12  104.52   50.59
  12  -9 -13    8.23    8.72
  12 -10  -1  364.23   39.33
  12 -10  -1  336.31   33.78
  12 -10  -2   16.95    7.94
  12 -10  -2   15.63    7.76
  12 -10  -3  347.43   39.94
  12 -10  -3  380.74   35.10
  12 -10  -4  169.72   23.14
  12 -10  -4  155.81   20.62
  12 -10  -5  250.86   29.11
  12 -10  -5  212.69   34.32
  12 -10  -6   93.34   15.76
  12 -10  -6  108.08   35.54
  12 -10  -7  169.24   56.77
  12 -10  -7  154.78   29.50
  12 -10  -8   58.80   12.02
  12 -10  -8   49.95   19.74
  12 -10  -9  141.47   51.76
  12 -10  -9  151.87   28.73
  12 -10 -10  128.17   22.80
  12 -10 -10  173.43   21.09
  12 -10 -11   14.56    7.70
  12 -10 -11   19.44   18.80
  12 -10 -12   22.48   10.18
  12 -10 -13    2.07   18.29
  12 -11  -1  214.85   26.45
  12 -11  -1  191.20   23.49
  12 -11  -2   21.49    8.38
  12 -11  -2   15.66   15.59
  12 -11  -3  121.67   19.57
  12 -11  -3  121.59   18.01
  12 -11  -4  856.68   78.22
  12 -11  -4  800.34   64.85
  12 -11  -5  152.73   22.00
  12 -11  -5  145.92   19.86
  12 -11  -6   35.57   10.66
  12 -11  -6   24.92    9.43
  12 -11  -7   45.79   11.33
  12 -11  -7   54.67   18.35
  12 -11  -8   10.21    7.04
  12 -11  -8    7.53    5.60
  12 -11  -9  136.42   19.35
  12 -11  -9  144.01   49.50
  12 -11 -10  159.90   19.64
  12 -11 -10  101.79   47.27
  12 -11 -11  252.38   28.39
  12 -11 -12    9.26    8.64
  12 -12  -1  256.98   28.12
  12 -12  -1  268.15   91.87
  12 -12  -2 1498.14  110.75
  12 -12  -2 1600.17  539.35
  12 -12  -3   98.98   17.15
  12 -12  -3   89.08   15.36
  12 -12  -4   32.95   12.48
  12 -12  -4   33.71   17.65
  12 -12  -5  334.54   36.17
  12 -12  -5  279.83   39.05
  12 -12  -6   23.62    9.83
  12 -12  -6   18.59   15.92
  12 -12  -7  134.98   18.63
  12 -12  -7  128.75   46.70
  12 -12  -8   85.46   17.40
  12 -12  -8   85.37   14.66
  12 -12  -9  153.98   19.57
  12 -12  -9  119.87   48.92
  12 -12 -10   22.66    9.94
  12 -12 -11   50.31   23.15
  12 -13  -1   82.38   14.89
  12 -13  -1   71.00   14.07
  12 -13  -2  408.55   43.26
  12 -13  -2  389.14   45.05
  12 -13  -3  127.21   18.22
  12 -13  -3  124.13   44.36
  12 -13  -4   44.28   14.66
  12 -13  -4   33.22   18.20
  12 -13  -5    2.55    8.07
  12 -13  -5    2.52   13.16
  12 -13  -6  197.03   23.97
  12 -13  -6  218.47   72.59
  12 -13  -7    6.41    6.11
  12 -13  -7   11.24   13.93
  12 -13  -8   73.43   17.88
  12 -13  -8   94.83   15.18
  12 -13  -9    9.88    7.06
  12 -13 -10    3.63   16.90
  12 -14  -1  265.84   31.97
  12 -14  -1  264.20   28.57
  12 -14  -2   93.47   16.79
  12 -14  -2   91.56   15.63
  12 -14  -3    3.27    6.43
  12 -14  -3    7.92    4.91
  12 -14  -4   91.03   17.29
  12 -14  -4   77.87   14.73
  12 -14  -5   15.31    7.35
  12 -14  -5    8.64    7.03
  12 -14  -6  262.01   34.61
  12 -14  -6  280.56   37.92
  12 -14  -7   80.85   33.60
  12 -14  -7  103.89   24.66
  12 -14  -8    6.52   13.56
  12 -14  -9   -1.92    7.05
  12 -15  -1   39.88   10.79
  12 -15  -1   32.49   10.32
  12 -15  -2  112.93   19.29
  12 -15  -2  105.49   26.23
  12 -15  -3  360.73   40.69
  12 -15  -3  348.76   34.80
  12 -15  -4   11.80    6.07
  12 -15  -4    3.77   13.89
  12 -15  -5    3.02    6.09
  12 -15  -5    3.87    5.49
  12 -15  -6    3.61    9.35
  12 -15  -6    7.92   13.58
  12 -15  -7   22.81   19.39
  12 -15  -8   10.29    8.52
  12 -16  -1   27.85    9.46
  12 -16  -1   26.26   10.75
  12 -16  -2   67.08   14.74
  12 -16  -2   57.27   12.99
  12 -16  -3  118.96   20.02
  12 -16  -3   93.66   16.68
  12 -16  -4   94.08   15.86
  12 -16  -4   94.88   33.88
  12 -16  -5   19.29    9.70
  12 -16  -6   27.39   20.14
  12 -16  -7   -1.98    6.90
  12 -17  -1   14.13    9.00
  12 -17  -1   12.67   15.71
  12 -17  -2  194.54   28.25
  12 -17  -2  201.90   34.23
  12 -17  -3   65.57   17.23
  12 -17  -3   79.63   15.13
  12 -17  -4    2.03    7.57
  12 -17  -5   -1.45    6.98
  12 -18  -1   -1.82    7.19
  12 -18  -1   -1.25   18.20
  12 -18  -2    1.96   17.97
  12 -18  -3    8.21    8.50
 -11 -17  13    1.33    5.61
  11  17 -13    4.55    5.46
 -11 -17  14   15.85    6.15
  11  17 -14   12.33    6.14
  11  16  -9    1.22    6.14
 -11 -16   9    8.45    4.20
 -11 -16  10   22.86    5.23
  11  16 -10   -5.88    5.00
 -11 -16  11   63.11   13.05
  11  16 -11   71.21   13.79
 -11 -16  12   94.48   15.06
  11  16 -12   92.64   15.76
 -11 -16  13   29.72    9.00
  11  16 -13   30.51    9.24
 -11 -16  14    1.80    3.39
  11  16 -14    5.11    3.37
  11  16 -15    0.23    5.25
 -11 -16  15    3.46    3.23
 -11 -16  16    4.73    3.24
  11  16 -16    0.09    3.23
 -11 -16  17    7.99    4.68
  11  16 -17   10.84    4.25
  11  15  -6   20.58   16.12
 -11 -15   7    2.38    4.00
  11  15  -7    6.39    3.95
  11  15  -7    1.50   14.01
 -11 -15   8  294.89   25.24
  11  15  -8  246.09   22.90
 -11 -15   9  150.24   16.39
  11  15  -9  116.00   25.52
 -11 -15  10  163.57   39.98
 -11 -15  10    1.06   29.58
  11  15 -10  152.71   40.06
  11  15 -10   92.78   24.51
 -11 -15  11    7.65    4.36
  11  15 -11   12.10    4.49
 -11 -15  12   52.18   17.62
  11  15 -12   45.44   17.69
 -11 -15  13   27.97    8.09
  11  15 -13   31.21    8.69
 -11 -15  14  180.36   61.44
  11  15 -14  169.36   61.50
 -11 -15  15  365.03  128.25
  11  15 -15  370.62  128.31
 -11 -15  16  105.92   16.31
  11  15 -16  104.79   17.04
 -11 -15  17   11.51    4.53
  11  15 -17    4.83    4.45
 -11 -15  18   10.22    6.43
  11  15 -18   10.55    6.54
  11  14  -4    0.36    5.09
 -11 -14   5   10.36    7.53
  11  14  -5   11.76    6.38
  11  14  -5   -0.89    4.79
 -11 -14   6    0.86    6.13
  11  14  -6    2.10    3.71
  11  14  -6    1.90   12.64
 -11 -14   7  105.40   13.74
  11  14  -7    2.12   12.59
  11  14  -7   84.80   21.32
 -11 -14   8    1.65    5.64
  11  14  -8    2.41    6.03
  11  14  -8    1.09   13.53
 -11 -14   9  142.66   18.63
  11  14  -9  134.55   19.32
  11  14  -9  101.48   25.84
 -11 -14  10   21.62    7.29
  11  14 -10   23.63    7.80
  11  14 -10   22.86   17.05
 -11 -14  11    5.99    4.71
  11  14 -11    7.72    5.03
 -11 -14  11   -1.02   16.65
  11  14 -11    4.48   12.88
 -11 -14  12   56.82   10.26
  11  14 -12   57.16   10.89
 -11 -14  12   24.72   20.33
  11  14 -12   38.78   21.03
 -11 -14  13   17.52    6.40
  11  14 -13   14.80    6.78
 -11 -14  14    0.50    3.67
  11  14 -14    0.34    4.04
 -11 -14  15   60.17   11.21
  11  14 -15   54.02   11.91
 -11 -14  16  183.61   63.47
  11  14 -16  178.38   63.53
 -11 -14  17    1.63    3.78
  11  14 -17   -0.43    3.91
 -11 -14  18  166.64   21.44
  11  14 -18  156.17   22.19
 -11 -14  19   62.37   20.76
  11  14 -19   52.36   20.79
  11  13  -2  146.37   19.00
  11  13  -3   36.93   17.15
  11  13  -4   -1.56    6.31
  11  13  -4   -0.47    5.42
 -11 -13   4    7.13    3.88
 -11 -13   5   23.77    8.43
  11  13  -5    0.62    8.01
  11  13  -5   32.33   15.62
 -11 -13   6   23.89    7.68
  11  13  -6   -0.54    7.32
  11  13  -6   18.91   14.59
 -11 -13   7  514.38  181.76
  11  13  -7  548.66  181.83
  11  13  -7  504.96   47.30
 -11 -13   8    7.33    6.39
  11  13  -8   11.72    4.83
  11  13  -8    5.00   13.19
  11  13  -9    2.30    5.02
 -11 -13   9    2.04    2.67
  11  13  -9    4.82   13.04
 -11 -13  10  259.49   28.13
  11  13 -10  252.40   28.86
  11  13 -10  209.98   31.85
 -11 -13  11   32.66    9.49
  11  13 -11   30.37    9.66
  11  13 -11   14.52   14.11
 -11 -13  12    7.18    4.41
  11  13 -12    2.58    5.03
 -11 -13  12    2.20   13.54
  11  13 -12    4.74   14.98
 -11 -13  13  100.82   12.64
  11  13 -13   89.67   13.37
  11  13 -13   20.56   16.39
 -11 -13  14  146.78   18.94
  11  13 -14  130.06   19.87
 -11 -13  15   43.21   15.54
  11  13 -15   43.14   15.61
 -11 -13  16    4.82    4.74
  11  13 -16    8.27    5.27
 -11 -13  17    0.31    3.82
  11  13 -17    1.96    4.17
 -11 -13  18   15.42    5.97
  11  13 -18    8.06    5.24
  11  13 -19   56.86   12.86
 -11 -13  19   67.37   22.26
  11  12  -1  148.83   19.38
  11  12  -2   39.36    9.47
 -11 -12   3   44.64   14.59
  11  12  -3   -0.04   14.48
  11  12  -3   68.76   17.20
 -11 -12   4   12.76    7.11
  11  12  -4   13.95    7.82
  11  12  -4   -0.07    4.97
 -11 -12   5  207.46   22.12
  11  12  -5   16.40   56.19
  11  12  -5  237.46   30.67
  11  12  -6  252.41   30.21
 -11 -12   6  240.40   87.45
  11  12  -6  258.22   35.13
  11  12  -7   26.63   10.02
 -11 -12   7   35.28   12.23
  11  12  -7   35.39   18.66
  11  12  -8    9.26    7.49
 -11 -12   8    8.12    4.07
  11  12  -8    9.10    4.41
 -11 -12   9  478.18  172.32
  11  12  -9  520.73  172.39
  11  12  -9  489.04   45.67
 -11 -12  10  219.80   73.21
  11  12 -10  230.90   73.29
  11  12 -10  182.52   29.68
 -11 -12  11  338.41   33.53
  11  12 -11  325.79   34.78
  11  12 -11  267.35   34.67
 -11 -12  12  331.66   31.29
  11  12 -12  352.13   32.65
 -11 -12  12  223.32   39.87
  11  12 -12  207.85   32.53
 -11 -12  13   82.67   11.71
  11  12 -13   80.42   12.63
  11  12 -13   24.77   14.98
 -11 -12  14   -0.11    2.23
  11  12 -14   -1.23    2.66
 -11 -12  15   67.32   12.22
  11  12 -15   68.23   13.14
 -11 -12  16  344.40   34.43
  11  12 -16  290.27   35.52
 -11 -12  17  318.41   34.66
  11  12 -17  332.64   36.09
 -11 -12  18   95.61   33.10
  11  12 -18   91.62   33.17
 -11 -12  19    3.17    4.45
  11  12 -19    5.93    3.27
 -11 -12  20    0.24    4.41
  11  12 -20    5.47    3.87
  11  11  -1    0.50    4.08
 -11 -11   2   50.08   11.33
  11  11  -2   69.86    9.95
  11  11  -2   -0.54   15.26
 -11 -11   3  124.13   15.73
  11  11  -3   -2.36   30.95
  11  11  -3  126.29   21.42
  11  11  -4    2.33    4.49
 -11 -11   4    3.38    3.70
  11  11  -4    3.24    4.16
 -11 -11   5    5.07    5.88
  11  11  -5    0.06    5.11
  11  11  -5    2.49    4.03
 -11 -11   6  104.95   35.12
  11  11  -6   95.42   35.21
  11  11  -6   97.17   22.11
 -11 -11   7   88.54   14.24
  11  11  -7   86.12   15.43
  11  11  -7   90.50   21.13
 -11 -11   8   56.25   22.97
  11  11  -8   73.09   23.10
  11  11  -8   66.59   19.51
  11  11  -9  101.91   15.35
 -11 -11   9  106.02   38.71
  11  11  -9  124.84   38.81
 -11 -11  10    0.99    3.73
  11  11 -10    0.59    4.54
  11  11 -10    1.39   11.57
 -11 -11  11  178.06   20.89
  11  11 -11  160.41   22.06
  11  11 -11  144.19   25.20
 -11 -11  12   43.24    9.26
  11  11 -12   52.43   10.36
  11  11 -12   27.89   14.85
 -11 -11  13  209.29   20.21
  11  11 -13  214.31   21.53
 -11 -11  14   13.23    6.31
  11  11 -14   20.01    7.22
  11  11 -15  218.00   27.25
 -11 -11  15  215.59   75.74
 -11 -11  16   66.03   12.29
  11  11 -16   70.09   13.17
 -11 -11  17   92.52   14.01
  11  11 -17   74.06   15.04
 -11 -11  18    8.77    5.04
  11  11 -18    4.68    5.35
 -11 -11  19   39.22    9.41
  11  11 -19   39.37   10.62
 -11 -11  20   -0.75    4.16
  11  11 -20    9.43    6.99
  11  10  -1   -0.29    6.18
  11  10  -1    3.12    4.29
 -11 -10   1    2.76    3.91
 -11 -10   2  216.61   23.29
  11  10  -2  242.42   20.50
  11  10  -2   34.40   60.77
  11  10  -3  222.63   27.36
 -11 -10   3  212.43   75.39
  11  10  -3  212.65   29.64
  11  10  -4  262.97   31.31
  11  10  -4  254.37   26.13
 -11 -10   4  280.76   93.00
 -11 -10   5   11.74    6.77
  11  10  -5   15.11    5.55
  11  10  -5    8.48   10.75
 -11 -10   6    9.08    5.54
  11  10  -6   11.94    6.32
  11  10  -6   14.60    6.71
 -11 -10   7   15.95    5.68
  11  10  -7   13.04    5.89
  11  10  -7   13.06   13.72
  11  10  -8    3.17    5.70
 -11 -10   8    3.48    2.70
  11  10  -8    4.69    3.11
 -11 -10   9  829.04   76.86
  11  10  -9  830.23   78.31
  11  10  -9  868.58   57.26
 -11 -10  10  978.89  338.24
  11  10 -10  998.56  338.30
  11  10 -10  940.06   60.80
 -11 -10  11   53.31   19.84
  11  10 -11   59.13   19.96
  11  10 -11   55.39   16.93
 -11 -10  12    2.78    3.86
  11  10 -12    0.19    4.61
 -11 -10  12   -0.25    7.71
  11  10 -12    2.29    6.55
 -11 -10  13   31.39   12.01
  11  10 -13   35.05   12.19
 -11 -10  14  684.74   66.43
  11  10 -14  751.06   68.51
 -11 -10  15  514.23  173.93
  11  10 -15  479.30  173.99
 -11 -10  16  327.30   35.84
  11  10 -16  349.69   37.15
 -11 -10  17    4.57    3.04
  11  10 -17    5.03    3.38
 -11 -10  18    5.58    3.84
  11  10 -18   10.91    4.04
  11  10 -19    8.05    6.18
 -11 -10  19   -0.26    2.60
 -11 -10  20   -1.96   18.28
  11  10 -20  312.52   50.33
 -11  -9   1  488.77   51.21
  11   9  -1  543.71   42.74
  11   9  -1  510.68  179.77
 -11  -9   2  392.35   40.16
  11   9  -2  392.88   33.92
  11   9  -2  358.26  133.57
  11   9  -3   13.51    6.00
 -11  -9   3   11.13    6.14
  11   9  -3   19.66    6.22
 -11  -9   4  398.56   39.94
  11   9  -4  389.42   41.10
  11   9  -4  374.64   38.19
 -11  -9   5   92.80   14.29
  11   9  -5   87.34   15.28
  11   9  -5   91.33   13.33
  11   9  -6  591.34   55.50
  11   9  -6  527.44   45.41
 -11  -9   6  568.14  195.32
 -11  -9   7  107.82   15.91
  11   9  -7  106.27   16.59
  11   9  -7  104.19   14.89
  11   9  -8   33.48    8.22
 -11  -9   8   25.35   10.55
  11   9  -8   27.26   10.70
 -11  -9   9   10.72    4.95
 -11  -9   9    4.02    5.53
  11   9  -9    9.31    5.64
  11   9  -9    7.29   11.49
 -11  -9  10   19.07    6.54
 -11  -9  10   10.86    7.33
  11   9 -10   25.08    7.39
  11   9 -10   20.91   12.91
 -11  -9  11  418.10   40.97
  11   9 -11  455.28   42.32
 -11  -9  11  315.82   43.40
  11   9 -11  392.89   38.27
 -11  -9  12  234.78   23.68
  11   9 -12  218.68   24.73
 -11  -9  12  142.68   29.49
  11   9 -12  166.31   25.38
  11   9 -13   61.74   12.79
 -11  -9  13   62.67   22.12
 -11  -9  14   38.75    8.98
  11   9 -14   37.09    9.88
 -11  -9  15   66.04   11.91
  11   9 -15   63.16   13.20
 -11  -9  16  182.31   21.89
  11   9 -16  158.95   22.91
 -11  -9  17   80.70   13.63
  11   9 -17   83.04   14.65
 -11  -9  18    2.98    4.53
  11   9 -18    6.99    3.27
  11   9 -19  113.17   13.05
 -11  -9  19    1.01   17.92
  11   9 -20  102.59   13.14
 -11  -9  20    1.03   16.55
  11   8  -1   46.33   12.32
  11   8  -1   62.90   10.43
 -11  -8   1   53.41   19.68
 -11  -8   2  225.91   27.42
  11   8  -2  240.14   82.35
  11   8  -2  240.72   30.64
 -11  -8   3  156.48   20.68
  11   8  -3  152.68   21.84
  11   8  -3  164.07   25.41
 -11  -8   4  211.31   24.88
  11   8  -4  219.88   22.44
  11   8  -4  198.11   73.58
  11   8  -5   30.39    8.69
  11   8  -5   35.96   13.03
  11   8  -6  237.84   23.95
  11   8  -6  231.59   82.14
 -11  -8   7   26.31    9.20
  11   8  -7   31.94    9.03
  11   8  -7   46.31   14.86
 -11  -8   8   16.77    7.56
  11   8  -8   25.04    8.88
  11   8  -8   27.47   13.28
 -11  -8   9   84.39   15.74
  11   8  -9  117.47   17.12
 -11  -8   9  107.99   38.24
  11   8  -9  120.10   21.70
 -11  -8  10   37.51   10.79
 -11  -8  10   53.77   17.93
  11   8 -10   54.09   18.05
  11   8 -10   51.40   15.63
 -11  -8  11  174.87   21.43
  11   8 -11  188.75   22.64
 -11  -8  11  139.23   28.29
  11   8 -11  177.22   25.24
 -11  -8  12  184.98   19.39
  11   8 -12  166.64   20.32
 -11  -8  12  113.02   25.85
  11   8 -12  142.51   22.64
  11   8 -12  107.57   22.22
 -11  -8  13    8.99    5.47
  11   8 -13   14.99    6.27
 -11  -8  14   66.19   24.12
  11   8 -14   70.46   24.24
 -11  -8  15   20.43    6.77
  11   8 -15   19.12    7.71
 -11  -8  16   24.61    7.36
  11   8 -16   23.09    8.39
 -11  -8  17   26.25   10.55
  11   8 -17   31.66   10.74
 -11  -8  18   76.98   13.72
  11   8 -18   89.52   15.91
 -11  -8  19    0.76   12.17
  11   8 -19  176.46   16.27
 -11  -8  20   -1.55    5.08
  11   8 -20   20.17    5.33
  11   7  -1   39.02   15.44
  11   7  -1   44.68   15.09
  11   7  -2  508.57   42.35
  11   7  -2  522.98  179.64
  11   7  -3  187.39   19.95
  11   7  -3  168.33   62.58
  11   7  -4  543.39   45.90
  11   7  -4  609.52  199.98
  11   7  -5  624.88   58.79
  11   7  -5  597.55   48.35
  11   7  -6  143.92   19.18
  11   7  -6  147.30   16.75
 -11  -7   6  114.16   25.22
 -11  -7   7   92.76   18.72
  11   7  -7  124.50   15.34
 -11  -7   7  117.83   24.01
  11   7  -7  139.60   42.40
 -11  -7   8   10.03    5.83
 -11  -7   8    8.16    5.08
  11   7  -8   13.97    4.84
  11   7  -8   12.84   10.51
 -11  -7   9   88.63   22.60
  11   7  -9  114.69   36.48
  11   7  -9  104.87   20.30
  11   7 -10   23.31    7.33
 -11  -7  10   24.44   12.80
  11   7 -10   21.09   11.19
 -11  -7  11  749.74   66.71
  11   7 -11  708.27   68.01
 -11  -7  11  659.37   55.44
  11   7 -11  751.16   49.30
 -11  -7  12  926.55   75.19
  11   7 -12  881.85   76.64
 -11  -7  12  803.84   61.84
  11   7 -12  788.28   51.75
  11   7 -12  716.51   51.97
 -11  -7  13   25.26   11.32
  11   7 -13   38.35   11.50
 -11  -7  14   50.93   10.45
  11   7 -14   52.67   11.56
 -11  -7  15   43.38    9.60
  11   7 -15   42.77   15.62
 -11  -7  16   69.91   24.78
  11   7 -16   69.97   24.90
 -11  -7  17  414.83   42.51
  11   7 -17  420.41  145.67
 -11  -7  18  604.15   59.42
  11   7 -18  650.18  217.70
 -11  -7  19    1.24    2.42
  11   7 -19    4.33    3.87
 -11  -7  20    0.55    3.96
  11   7 -20    1.51    4.21
  11   6  -1  203.50   21.31
  11   6  -1  193.26   69.67
  11   6  -2  322.04   36.66
  11   6  -2  343.35   35.57
  11   6  -3  529.98   53.11
  11   6  -3  530.22   43.26
 -11  -6   4   65.86   14.36
 -11  -6   4   63.24   13.27
  11   6  -4   92.19   14.38
  11   6  -4   90.83   18.36
 -11  -6   5  896.53   71.94
  11   6  -5 1061.31   87.22
 -11  -6   5  819.93  331.38
  11   6  -5 1004.25   59.19
  11   6  -6  374.16   33.11
 -11  -6   6  341.98  130.98
 -11  -6   6  362.36   40.17
  11   6  -6  419.00  130.96
 -11  -6   7   28.28    9.12
  11   6  -7   34.53    9.14
  11   6  -7   36.64    7.83
 -11  -6   7   31.52   14.11
 -11  -6   8   54.15   12.45
 -11  -6   8   57.02   18.10
  11   6  -8   66.85   21.99
  11   6  -8   66.61   16.84
  11   6  -9  854.70   74.93
 -11  -6   9  749.64  281.56
 -11  -6   9  760.34   59.69
  11   6  -9  846.84   53.87
  11   6 -10  509.50   46.14
 -11  -6  10  377.91  156.50
 -11  -6  10  426.95   43.89
  11   6 -10  469.89   39.89
  11   6 -11  542.08   51.72
 -11  -6  11  522.46   48.87
  11   6 -11  529.64   41.78
  11   6 -11  497.45   42.06
 -11  -6  12  577.69   50.97
  11   6 -12  688.23  211.47
  11   6 -12  626.31   43.63
  11   6 -12  539.65   43.33
 -11  -6  13    6.61    4.52
  11   6 -13    5.59    5.27
 -11  -6  14  560.47   52.44
  11   6 -14  523.66   53.84
 -11  -6  15  214.99   79.35
  11   6 -15  242.22   79.43
 -11  -6  16  240.38   27.84
  11   6 -16  247.59   29.59
 -11  -6  17  153.87   21.36
  11   6 -17  182.49   58.47
 -11  -6  18    2.09    2.76
  11   6 -18    4.30    4.66
 -11  -6  19    0.56    4.68
  11   6 -19   15.60    4.71
 -11  -6  20    0.94    5.69
  11   6 -20   30.29    6.99
  11   5  -1  385.71   41.73
  11   5  -1  385.42   38.27
  11   5  -2   17.00    6.74
 -11  -5   2   13.14    6.73
  11   5  -2   19.56   10.68
 -11  -5   3 1456.07  146.63
 -11  -5   3 1525.59  117.84
  11   5  -3 1834.97  586.67
  11   5  -3 1857.03   79.19
 -11  -5   4 1046.04   98.63
 -11  -5   4  971.93   80.48
  11   5  -4 1188.47   98.31
  11   5  -4 1124.49   78.58
 -11  -5   5   82.14   16.02
 -11  -5   5   99.38   14.98
  11   5  -5  105.91   13.78
  11   5  -5  110.15   35.25
 -11  -5   6   68.97   13.82
  11   5  -6   80.92   13.75
  11   5  -6   78.18   11.74
 -11  -5   6   74.62   19.17
 -11  -5   7   -0.44    3.98
 -11  -5   7    0.99    4.01
  11   5  -7    2.07    3.87
  11   5  -7    2.49    6.90
 -11  -5   8   20.70    8.08
  11   5  -8   32.01    6.91
 -11  -5   8   23.42   13.13
  11   5  -8   27.26    9.84
  11   5  -9  726.07   65.98
 -11  -5   9  633.54  240.11
 -11  -5   9  670.98   54.28
  11   5  -9  714.90   48.61
 -11  -5  10   78.19   31.52
 -11  -5  10   90.41   21.05
  11   5 -10   88.44   31.49
  11   5 -10   96.89   18.37
 -11  -5  11  150.40   22.79
  11   5 -11  176.96   22.31
 -11  -5  11  164.50   28.71
  11   5 -11  187.62   24.77
  11   5 -11  169.08   24.28
 -11  -5  12   78.70   19.37
  11   5 -12   89.48   28.38
  11   5 -12   80.66   16.49
  11   5 -12   73.09   16.25
  11   5 -13   49.53   10.90
 -11  -5  14  587.22   57.36
  11   5 -14  629.61   58.96
 -11  -5  15  247.21   27.06
  11   5 -15  210.17   27.67
 -11  -5  16  226.60   27.32
  11   5 -16  243.08   28.93
 -11  -5  17    6.79    4.97
  11   5 -17    3.60    4.86
 -11  -5  18   -1.39    3.87
  11   5 -18    6.11    4.64
 -11  -5  19    2.06    2.46
  11   5 -19    1.50    3.87
  11   4  -1  117.98   16.63
 -11  -4   1   77.68   36.75
  11   4  -1  112.94   20.84
  11   4  -2  109.72   15.91
 -11  -4   2   88.90   33.55
 -11  -4   2   76.46   21.39
  11   4  -2  103.34   19.48
 -11  -4   3  159.34   19.67
  11   4  -3  162.95   21.73
  11   4  -3  182.03   18.81
 -11  -4   3  139.23   56.99
 -11  -4   4  199.85   27.87
 -11  -4   4  208.83   24.66
  11   4  -4  252.71   27.73
  11   4  -4  254.13   29.10
 -11  -4   5    4.25    4.01
 -11  -4   5    3.14    3.92
  11   4  -5    4.12    2.86
  11   4  -5    3.79    8.44
 -11  -4   6  736.16   73.81
 -11  -4   6  806.28   61.45
  11   4  -6  822.10  274.87
  11   4  -6  788.92   52.63
 -11  -4   7  605.75   61.68
  11   4  -7  656.35   61.78
  11   4  -7  623.94   50.39
 -11  -4   7  683.99   52.95
 -11  -4   8   77.43   13.75
 -11  -4   8   69.70   18.78
  11   4  -8   71.93   25.89
  11   4  -8   73.22   16.76
 -11  -4   9  121.14   19.87
 -11  -4   9  138.28   18.07
  11   4  -9  132.55   20.27
  11   4  -9  164.50   23.69
 -11  -4  10  417.59   43.18
  11   4 -10  419.06   42.88
  11   4 -10  350.84   35.72
 -11  -4  10  437.06   43.73
  11   4 -10  427.11   37.69
 -11  -4  11   54.03   11.68
  11   4 -11   49.55   10.98
 -11  -4  11   52.65   16.16
  11   4 -11   56.89   14.91
  11   4 -11   46.82   14.09
 -11  -4  12  668.43   69.01
  11   4 -12  767.39   67.58
 -11  -4  12  708.26   57.01
  11   4 -12  735.95   48.35
  11   4 -12  693.22   47.86
  11   4 -13 1026.40  357.48
 -11  -4  14   10.23    5.06
  11   4 -14   10.95    4.59
 -11  -4  15  190.97   71.17
  11   4 -15  218.00   71.25
  11   4 -16   11.33    8.04
 -11  -4  16   11.20    4.84
  11   4 -17   26.51    9.99
 -11  -4  17   21.00    8.82
  11   4 -18  180.29   63.33
 -11  -4  19   -1.52   18.70
  11   4 -19  342.93   52.60
 -11  -3   1  603.47   63.78
  11   3  -1  706.79   63.79
 -11  -3   1  586.62   52.91
  11   3  -1  729.87   49.06
  11   3  -2 2070.27  138.04
 -11  -3   2 2124.42  709.09
 -11  -3   2 1870.04   92.62
  11   3  -2 2077.99  709.08
 -11  -3   3   54.25   21.42
 -11  -3   3   56.29   16.80
  11   3  -3   64.21   21.45
  11   3  -3   64.61   16.02
 -11  -3   4  107.58   17.33
  11   3  -4  126.31   17.28
 -11  -3   4  101.89   22.05
  11   3  -4  117.07   21.11
 -11  -3   5  238.30   28.95
 -11  -3   5  229.43   25.67
  11   3  -5  242.33   28.92
  11   3  -5  264.83   24.80
  11   3  -6  927.34   87.22
 -11  -3   6  893.13  334.26
 -11  -3   6 1006.91   64.28
  11   3  -6 1005.45   59.52
 -11  -3   7  463.44   39.01
  11   3  -7  452.87   45.25
 -11  -3   7  390.17  153.08
  11   3  -7  449.83   40.14
 -11  -3   8  161.88   22.46
 -11  -3   8  171.74   20.41
  11   3  -8  176.20   22.71
  11   3  -8  179.46   25.44
 -11  -3   9    5.95    3.99
 -11  -3   9    3.02    4.98
  11   3  -9    1.76    4.22
  11   3  -9    3.17    6.32
 -11  -3  10   21.08    7.47
  11   3 -10   21.02    7.28
  11   3 -10   24.45    6.80
 -11  -3  10   20.73   12.19
  11   3 -10   19.10    9.90
 -11  -3  11  428.34   46.43
  11   3 -11  468.32   46.36
 -11  -3  11  419.71   45.00
  11   3 -11  500.53   41.04
  11   3 -11  429.33   39.02
 -11  -3  12   21.89    8.14
  11   3 -12   29.29    9.47
  11   3 -12   26.98   12.10
  11   3 -12   23.09    9.80
  11   3 -13 1696.34  545.01
  11   3 -13 1441.88   73.55
  11   3 -14   15.99    6.31
 -11  -3  15   19.85    6.97
  11   3 -15   16.14    7.96
 -11  -3  16  203.54   25.33
  11   3 -16  225.97   27.57
 -11  -3  17  328.94  127.66
  11   3 -17  414.96  127.82
 -11  -3  18   -1.16    2.89
  11   3 -18   12.15    5.09
 -11  -3  19    0.16    4.77
  11   3 -19   16.07    4.79
 -11  -2   1 1780.80  158.21
  11   2  -1 1907.57  125.23
 -11  -2   1 1700.42   87.59
  11   2  -1 1909.19  636.80
  11   2  -2   -1.14    4.12
  11   2  -2    1.51    3.53
 -11  -2   2    2.52    2.08
 -11  -2   2    1.73    7.13
 -11  -2   3   93.00   15.53
 -11  -2   3   91.90   20.55
  11   2  -3   93.64   33.91
  11   2  -3  104.30   19.92
 -11  -2   4   51.14   10.13
  11   2  -4   51.06   10.83
  11   2  -4   50.41    9.54
 -11  -2   4   44.60   17.65
 -11  -2   5  939.39   87.91
 -11  -2   5  960.64   72.65
  11   2  -5  978.33   87.89
  11   2  -5  968.75   59.48
 -11  -2   6 1388.24  101.89
  11   2  -6 1474.30  125.63
  11   2  -6 1408.09  100.30
 -11  -2   6 1446.06  497.33
 -11  -2   7  156.46   18.73
  11   2  -7  158.72   20.90
  11   2  -7  144.57   17.78
 -11  -2   7  142.75   52.68
 -11  -2   8    5.42    4.64
  11   2  -8    6.46    5.12
  11   2  -8    8.19    4.10
 -11  -2   8    8.40   10.94
 -11  -2   9   14.33    5.96
 -11  -2   9   13.31    6.27
  11   2  -9   16.25    6.38
  11   2  -9   13.95    8.86
  11   2  -9   12.57    8.79
 -11  -2  10  228.43   29.48
  11   2 -10  241.34   29.21
 -11  -2  10  254.26   33.49
  11   2 -10  282.28   30.75
  11   2 -10  235.42   29.06
 -11  -2  11  962.68  395.85
 -11  -2  11 1095.92   72.37
  11   2 -11 1191.17  395.87
  11   2 -11 1229.41   65.02
  11   2 -11 1174.98   63.12
 -11  -2  12 1015.78  100.98
  11   2 -12 1169.36  391.48
  11   2 -12 1183.08   64.51
  11   2 -12 1119.10   60.87
  11   2 -13  153.85   47.06
  11   2 -13  132.57   22.89
  11   2 -13  118.34   21.70
  11   2 -14   53.09    9.38
  11   2 -14   34.21   12.68
  11   2 -14   20.15   11.00
 -11  -2  15   72.51   12.59
  11   2 -15   67.64   25.09
 -11  -2  16    7.44    4.77
  11   2 -16   11.21    4.84
  11   2 -17  218.44   28.28
 -11  -2  17  215.65   75.88
 -11  -2  18   -0.28   27.29
  11   2 -18  180.27   28.02
 -11  -1   1  634.76   66.92
  11   1  -1  708.07   67.71
 -11  -1   1  701.69   54.39
  11   1  -1  772.43   52.07
 -11  -1   2  136.89   20.51
  11   1  -2  154.04   20.97
 -11  -1   2  141.21   25.49
  11   1  -2  167.30   24.60
 -11  -1   3  134.60   18.31
 -11  -1   3  133.66   49.77
  11   1  -3  142.58   49.80
  11   1  -3  153.71   23.74
 -11  -1   4  211.29   23.78
  11   1  -4  223.39   26.94
 -11  -1   4  220.92   75.86
  11   1  -4  212.98   28.30
 -11  -1   5    4.00    4.40
  11   1  -5    7.50    5.15
 -11  -1   5    6.07    9.09
  11   1  -5    6.63    7.70
 -11  -1   6    9.81    5.34
 -11  -1   6    9.49    4.95
  11   1  -6    9.33    4.52
  11   1  -6   11.55    8.84
 -11  -1   7    4.32    3.65
  11   1  -7    2.04    4.21
  11   1  -7    1.20    3.31
 -11  -1   7    1.09    9.93
 -11  -1   8  158.08   23.08
 -11  -1   8  176.68   29.22
  11   1  -8  194.29   62.88
  11   1  -8  184.73   25.84
  11   1  -8  181.06   25.31
 -11  -1   9  734.62   71.80
  11   1  -9  753.24   58.90
  11   1  -9  761.19   58.19
 -11  -1   9  761.70   58.87
  11   1  -9  820.71  267.06
 -11  -1  10  427.09   47.36
 -11  -1  10  436.76   41.28
  11   1 -10  482.17   46.91
  11   1 -10  498.43   42.53
  11   1 -10  456.66   39.55
 -11  -1  11   62.64   13.49
  11   1 -11   67.25   13.59
 -11  -1  11   74.02   20.07
  11   1 -11   91.36   19.03
  11   1 -11   78.89   17.27
  11   1 -12 1039.72   90.37
 -11  -1  12  885.58  343.59
  11   1 -12 1102.12   63.51
  11   1 -12  931.88   57.94
  11   1 -13  213.29   24.07
 -11  -1  13  126.97   65.20
  11   1 -13  227.23   28.69
  11   1 -13  175.70   25.96
  11   1 -14  162.47   18.80
  11   1 -14  126.10   24.05
  11   1 -14   90.97   20.64
 -11  -1  15   62.24   10.07
  11   1 -15   65.49   15.03
  11   1 -15   21.01   13.56
  11   1 -15   15.04   12.12
 -11  -1  16   41.24   14.59
  11   1 -16   38.03   14.65
 -11  -1  17  105.70   16.61
  11   1 -17  100.13   36.66
 -11  -1  18    2.41    4.31
  11   1 -18   19.63    5.26
  11   0  -1   38.52    8.70
 -11   0   1   38.45   14.31
 -11   0   1   39.34   14.66
  11   0  -1   42.64   14.39
 -11   0   2  295.13   34.33
 -11   0   2  312.12   30.20
  11   0  -2  300.24   34.84
  11   0  -2  326.01   34.05
 -11   0   3  381.59   35.92
  11   0  -3  391.60   34.37
 -11   0   3  379.07  136.86
  11   0  -3  416.57  136.88
 -11   0   4 1105.87   98.88
 -11   0   4 1068.21   81.40
  11   0  -4 1141.57   99.30
  11   0  -4 1090.48   79.44
 -11   0   5  596.13   49.54
 -11   0   5  581.94  212.24
  11   0  -5  639.52  212.26
  11   0  -5  617.42   46.85
 -11   0   6    8.66    5.12
 -11   0   6   12.13    4.80
  11   0  -6   13.75    5.00
  11   0  -6   12.16    9.31
 -11   0   7  157.08   21.08
 -11   0   7  159.23   19.74
  11   0  -7  161.07   21.34
  11   0  -7  168.94   25.06
  11   0  -7  147.27   23.27
 -11   0   8    0.42    3.38
 -11   0   8    2.40    3.85
  11   0  -8    3.36    3.90
  11   0  -8    0.37    6.94
  11   0  -8   -0.01    6.28
 -11   0   9   53.77   10.73
 -11   0   9   43.95   18.52
  11   0  -9   60.22   18.57
  11   0  -9   49.31   15.41
  11   0  -9   52.20   14.41
 -11   0  10  547.67   57.40
 -11   0  10  566.53   52.18
  11   0 -10  607.51  203.05
  11   0 -10  629.18   48.77
  11   0 -10  561.29   44.70
 -11   0  11  252.02   98.19
  11   0 -11  305.68   98.19
  11   0 -11  303.51   34.60
  11   0 -11  266.06   31.58
  11   0 -12   16.07    6.86
 -11   0  12   14.27    6.61
  11   0 -12   20.31   11.67
  11   0 -12   16.01   11.27
  11   0 -13   80.08   26.20
  11   0 -13   87.51   20.41
  11   0 -13   58.62   17.56
  11   0 -14   72.59   12.40
  11   0 -14   66.07   19.79
  11   0 -14   41.99   15.64
 -11   0  15  133.68   15.61
  11   0 -15  117.71   34.04
  11   0 -15   77.91   22.83
  11   0 -15   51.77   19.71
  11   0 -16  319.54   33.00
 -11   0  16  347.55   96.65
  11   0 -16  123.90   34.84
  11   0 -17   90.45   17.37
 -11   0  17   90.50   32.06
 -11   1   1 4431.95  301.11
 -11   1   1 4335.37 1605.08
  11  -1  -1 4750.03 1605.09
  11  -1  -1 4864.66  134.63
 -11   1   2 2420.94  222.56
 -11   1   2 2554.84  177.85
  11  -1  -2 2840.50  223.14
  11  -1  -2 2733.76   99.23
 -11   1   3  200.84   25.04
  11  -1  -3  220.24   25.43
  11  -1  -3  208.34   21.52
 -11   1   3  182.13   29.10
 -11   1   4  206.65   22.95
 -11   1   4  209.25   74.55
  11  -1  -4  216.51   74.57
  11  -1  -4  219.12   28.46
 -11   1   5   66.60   12.43
 -11   1   5   67.48   11.56
  11  -1  -5   63.31   11.32
  11  -1  -5   65.16   23.31
  11  -1  -6  321.37   34.47
 -11   1   6  308.73  107.01
 -11   1   6  288.81   36.62
  11  -1  -6  325.13   34.78
  11  -1  -6  291.24   31.94
 -11   1   7 1440.11  127.93
  11  -1  -7 1497.50  103.00
 -11   1   7 1324.46   81.56
  11  -1  -7 1493.28  507.81
  11  -1  -7 1499.96   71.15
 -11   1   8  900.93   69.07
  11  -1  -8  887.02   82.64
 -11   1   8  870.22  312.56
  11  -1  -8  940.50   59.63
  11  -1  -8  888.96   55.39
 -11   1   9  207.87   26.33
  11  -1  -9  226.76   23.48
  11  -1  -9  205.22   22.17
 -11   1   9  220.91   32.23
  11  -1  -9  226.82   75.84
 -11   1  10  119.58   17.58
  11  -1 -10  131.59   18.44
 -11   1  10  103.28   42.91
  11  -1 -10  135.97   23.26
  11  -1 -10  120.89   21.66
 -11   1  11  224.47   29.14
  11  -1 -11  240.57   24.55
  11  -1 -11  256.05   86.59
  11  -1 -11  271.25   33.57
 -11   1  12  685.34   76.59
  11  -1 -12  826.81   62.58
  11  -1 -12  862.91  287.12
  11  -1 -12  925.23   60.47
  11  -1 -13  132.64   17.89
  11  -1 -13  119.05   23.91
  11  -1 -13   80.08   21.04
  11  -1 -14  118.37   31.40
  11  -1 -14  102.25   22.75
  11  -1 -14   53.92   18.89
 -11   1  15    7.20    3.29
  11  -1 -15    7.34    4.16
  11  -1 -15    5.22   11.76
 -11   1  16   73.60   21.40
  11  -1 -16   56.90   21.47
  11  -1 -16   41.58   20.02
 -11   1  17   47.35   14.94
  11  -1 -17   29.93   14.91
 -11   2   1    4.30    4.60
  11  -2  -1    5.34    4.54
 -11   2   1    6.11    2.85
  11  -2  -1    5.32    3.11
 -11   2   2 1319.22  116.73
 -11   2   2 1174.92   94.60
  11  -2  -2 1333.73   93.39
  11  -2  -2 1433.69  458.42
 -11   2   3  514.45   49.66
  11  -2  -3  590.87   49.05
 -11   2   3  650.87  214.77
  11  -2  -3  725.53  214.81
 -11   2   4    1.88    3.77
 -11   2   4    2.56    3.54
  11  -2  -4    0.70    3.83
  11  -2  -4    5.67    2.42
 -11   2   5   81.10   13.87
 -11   2   5   80.30   30.37
  11  -2  -5   97.45   30.41
  11  -2  -5   84.44   19.39
  11  -2  -5   86.52   17.63
 -11   2   6    9.91    5.29
  11  -2  -6   10.36    5.78
 -11   2   6   13.42    9.70
  11  -2  -6   13.13   10.23
  11  -2  -6    8.54    8.66
 -11   2   7  301.65   33.01
  11  -2  -7  271.09   33.51
  11  -2  -7  326.67   29.02
 -11   2   7  276.94   36.24
  11  -2  -7  299.71   32.11
 -11   2   8  343.56   34.17
  11  -2  -8  370.33   38.85
  11  -2  -8  368.94   33.20
  11  -2  -8  362.37   31.94
 -11   2   8  355.26  125.84
 -11   2   9  214.07   24.30
  11  -2  -9  225.23   26.23
  11  -2  -9  216.16   23.29
 -11   2   9  201.48   73.91
  11  -2  -9  203.36   27.70
 -11   2  10  244.56   30.15
  11  -2 -10  239.64   25.14
 -11   2  10  254.78   35.94
  11  -2 -10  266.44   89.51
  11  -2 -10  278.99   33.71
 -11   2  11  467.95  191.67
  11  -2 -11  589.30  191.68
  11  -2 -11  640.57   50.66
  11  -2 -11  518.22   44.23
 -11   2  12  229.67   33.38
  11  -2 -12  346.58   33.88
  11  -2 -12  338.08   30.29
  11  -2 -12  266.83   34.27
  11  -2 -13   59.07   11.73
  11  -2 -13   66.10   19.02
  11  -2 -13   37.50   16.38
  11  -2 -14   16.26    7.27
  11  -2 -14   13.84   14.02
  11  -2 -15   63.96   13.78
 -11   2  15   75.13   24.73
  11  -2 -15   67.32   22.51
 -11   2  16   49.86   15.68
  11  -2 -16   43.24   15.78
  11  -2 -16   31.10   19.47
 -11   3   1  824.58   75.62
 -11   3   1  809.04   62.53
  11  -3  -1  862.23   61.97
  11  -3  -1  835.65  282.38
  11  -3  -1  739.32  282.29
 -11   3   2   33.12    8.75
  11  -3  -2   33.44    7.98
  11  -3  -2   39.28    8.41
 -11   3   2   31.48   13.14
  11  -3  -2   31.96   12.39
 -11   3   3   41.47    9.78
  11  -3  -3   61.75   10.94
  11  -3  -3   42.83    9.69
 -11   3   3   46.69   17.09
  11  -3  -4  836.71   61.56
  11  -3  -4  803.97   60.05
 -11   3   4  779.32  279.43
 -11   3   4  772.17   59.32
  11  -3  -4  813.16  279.44
 -11   3   5  613.54   57.31
 -11   3   5  555.04   49.76
  11  -3  -5  560.87   57.47
  11  -3  -5  626.14   48.60
  11  -3  -5  582.85   44.91
 -11   3   6  724.10   67.52
  11  -3  -6  700.21   67.54
 -11   3   6  737.32   56.64
  11  -3  -6  751.75   53.45
  11  -3  -6  660.78   49.11
 -11   3   7  401.80   40.62
 -11   3   7  348.05   35.70
  11  -3  -7  401.21   41.20
  11  -3  -7  421.27   35.44
  11  -3  -7  368.72   36.10
 -11   3   8    8.22    5.28
  11  -3  -8    9.51    5.52
  11  -3  -8    8.37    5.05
 -11   3   8   12.45   11.77
  11  -3  -8    9.72    8.57
 -11   3   9   18.99    6.89
 -11   3   9   20.88    7.47
  11  -3  -9   18.77    6.56
  11  -3  -9   18.70    7.28
  11  -3  -9   17.10   11.31
  11  -3 -10   48.96   10.05
  11  -3 -10   41.57    9.18
 -11   3  10   38.65   15.87
  11  -3 -10   48.61   15.90
 -11   3  11  825.70   93.14
  11  -3 -11 1076.19   94.03
  11  -3 -11 1024.56   75.65
  11  -3 -11 1215.80   69.86
 -11   3  12  640.77   82.02
  11  -3 -12 1079.16   82.92
  11  -3 -12 1063.18   65.79
  11  -3 -12  801.25   58.86
  11  -3 -13   23.64    8.39
  11  -3 -13   25.19    9.67
  11  -3 -14   -0.12    2.98
  11  -3 -14   -0.37   12.95
 -11   3  15   -6.07    2.71
  11  -3 -15    2.70    3.18
  11  -3 -15   -0.46   12.26
 -11   3  16    9.91    4.96
  11  -3 -16    1.31    4.77
  11  -3 -16   10.73   15.18
 -11   4   1  160.32   22.16
  11  -4  -1  168.53   21.64
  11  -4  -1  188.51   20.04
 -11   4   1  167.97   27.15
  11  -4  -1  182.41   60.75
 -11   4   2   84.84   15.06
 -11   4   2   85.47   14.24
  11  -4  -2   83.77   14.37
  11  -4  -2  111.81   14.15
  11  -4  -2   97.47   32.69
  11  -4  -3  372.17   37.96
 -11   4   3  322.75  120.39
 -11   4   3  347.51   39.71
  11  -4  -3  322.49  120.32
  11  -4  -3  392.00   37.79
  11  -4  -3  326.14   34.01
 -11   4   4  431.32   45.82
  11  -4  -4  497.33   46.72
  11  -4  -4  418.77   44.06
 -11   4   4  419.00   45.38
  11  -4  -4  472.43   42.44
  11  -4  -4  451.45   39.25
 -11   4   5   29.49    8.03
  11  -4  -5   32.85    8.42
  11  -4  -5   33.20    7.92
  11  -4  -5   23.31    6.95
 -11   4   5   28.32   10.65
 -11   4   6  587.06   58.40
 -11   4   6  547.92   49.22
  11  -4  -6  606.45   58.11
  11  -4  -6  582.32   46.94
  11  -4  -6  650.37   50.19
 -11   4   7  131.82   20.01
  11  -4  -7  149.14   18.22
 -11   4   7  131.90   26.04
  11  -4  -7  167.13   49.71
  11  -4  -7  130.22   22.64
  11  -4  -8  110.08   14.98
 -11   4   8   82.26   34.08
 -11   4   8   89.88   22.79
  11  -4  -8  103.58   34.12
  11  -4  -8   97.53   19.81
 -11   4   9  536.01   51.19
  11  -4  -9  525.68  176.34
  11  -4  -9  544.05   47.79
  11  -4  -9  440.74   42.46
 -11   4  10    8.18    6.22
  11  -4 -10    7.52    5.02
  11  -4 -10    5.69    3.67
  11  -4 -10    7.62   10.43
  11  -4 -11   29.89    9.40
  11  -4 -11   63.17   11.11
 -11   4  11   27.22   15.65
  11  -4 -11   61.70   15.69
  11  -4 -11   39.29   16.69
  11  -4 -12   46.20   10.99
  11  -4 -12   42.37   19.50
  11  -4 -13  296.68   30.26
  11  -4 -13  278.61  100.56
  11  -4 -14   80.97   14.42
  11  -4 -14   63.56   25.58
 -11   4  15   34.81   12.71
  11  -4 -15   27.68   13.46
  11  -4 -15   39.93   21.02
  11  -4 -16  182.77   37.75
 -11   5   1   60.07   11.60
 -11   5   1   59.02   11.48
  11  -5  -1   71.59   12.35
  11  -5  -1   63.54   11.36
  11  -5  -1   63.30   11.15
  11  -5  -1   53.22   10.05
 -11   5   2    5.16    4.16
  11  -5  -2    1.05    4.56
  11  -5  -2    5.72    3.47
 -11   5   2    3.10    2.14
  11  -5  -2    2.57    2.80
  11  -5  -2    2.06    1.94
 -11   5   3   31.27    8.21
 -11   5   3   31.89    8.67
  11  -5  -3   32.40    8.79
  11  -5  -3   26.16    7.86
  11  -5  -3   32.82    7.66
  11  -5  -3   40.27   14.44
 -11   5   4  524.14   46.28
  11  -5  -4  589.99   45.56
  11  -5  -4  508.49   43.74
 -11   5   4  581.64  189.06
  11  -5  -4  554.67  189.10
  11  -5  -4  508.76  189.01
  11  -5  -5  809.32   66.72
  11  -5  -5  785.63   55.52
 -11   5   5  661.27  242.43
 -11   5   5  637.75   54.95
  11  -5  -5  625.35  242.38
  11  -5  -5  687.41   48.59
 -11   5   6  147.95   20.30
  11  -5  -6  138.60   19.36
 -11   5   6  144.19   26.86
  11  -5  -6  166.35   52.65
  11  -5  -6  163.95   26.35
  11  -5  -6  144.75   23.22
 -11   5   7  248.91   30.84
  11  -5  -7  301.57   31.27
  11  -5  -7  243.73   29.57
 -11   5   7  253.36   35.86
  11  -5  -7  323.54   35.43
  11  -5  -7  257.89   31.08
 -11   5   8  623.93   58.70
 -11   5   8  560.83   50.89
  11  -5  -8  635.87   49.84
  11  -5  -8  568.70   47.82
  11  -5  -8  683.34  209.87
  11  -5  -8  557.12  209.79
 -11   5   9  227.21   28.61
  11  -5  -9  275.65   84.35
  11  -5  -9  204.71   84.27
  11  -5  -9  274.74   33.89
  11  -5  -9  237.54   30.64
  11  -5 -10   17.76    7.47
  11  -5 -10   15.58    6.45
  11  -5 -10   24.36    7.11
 -11   5  10   12.87    6.80
  11  -5 -10   14.33   13.09
  11  -5 -11  103.13   37.46
  11  -5 -11  108.85   25.79
  11  -5 -12   93.64   37.33
  11  -5 -12  117.52   27.03
  11  -5 -13   21.07    9.27
  11  -5 -13   20.78    9.86
  11  -5 -14   44.72   22.06
  11  -5 -14   79.14   24.62
  11  -5 -15   26.06   22.11
  11  -5 -16  118.27   20.11
  11  -6  -1  959.06   77.06
 -11   6   1  697.90  286.50
 -11   6   1  766.92   61.69
  11  -6  -1  778.14  286.49
  11  -6  -1  919.24   58.37
  11  -6  -1  828.11   53.30
 -11   6   2 1089.09  105.07
 -11   6   2 1114.63   88.07
  11  -6  -2 1096.50  104.44
  11  -6  -2 1359.26   86.38
  11  -6  -2 1320.83  412.16
  11  -6  -2 1143.35   63.84
 -11   6   3  529.03   54.98
  11  -6  -3  651.27   47.06
  11  -6  -3  525.93   45.09
 -11   6   3  490.10   50.07
  11  -6  -3  690.76  196.48
  11  -6  -3  514.32  196.39
 -11   6   4   23.39    7.72
  11  -6  -4   35.95    8.56
 -11   6   4   24.23   12.71
  11  -6  -4   27.86   10.26
  11  -6  -4   32.76   13.23
  11  -6  -4   26.82   11.65
 -11   6   5    4.00    4.56
  11  -6  -5    4.68    4.49
  11  -6  -5    5.31    3.74
 -11   6   5    5.21    2.65
  11  -6  -5    5.78    3.07
  11  -6  -5    5.22    2.70
  11  -6  -6   98.79   14.65
  11  -6  -6  107.00   13.96
 -11   6   6   69.21   28.97
 -11   6   6   73.56   20.72
  11  -6  -6   69.82   28.95
  11  -6  -6   81.62   18.06
 -11   6   7  500.92   49.05
  11  -6  -7  633.45   56.76
  11  -6  -7  554.76   55.49
  11  -6  -7  697.93   48.31
 -11   6   7  603.43  200.48
  11  -6  -7  481.11   44.72
 -11   6   8 1081.27  373.23
  11  -6  -8 1194.37  373.27
  11  -6  -8  944.35  373.19
  11  -6  -8 1207.25   69.37
  11  -6  -8  993.93   62.24
  11  -6  -9  102.20   14.66
  11  -6  -9   70.22   13.65
 -11   6   9   80.40   28.88
  11  -6  -9   99.84   21.32
  11  -6  -9   64.13   18.55
  11  -6 -10  120.92   18.17
  11  -6 -10  109.40   16.38
  11  -6 -11   20.09    9.16
  11  -6 -11   25.24    9.64
  11  -6 -12  610.49   48.42
  11  -6 -12  512.98  196.16
  11  -6 -13  632.15   47.49
  11  -6 -13  443.84  188.57
  11  -6 -14  174.72   19.54
 -11   6  14  107.29   41.57
  11  -6 -14   78.49   41.65
  11  -6 -15  199.21   25.43
  11  -7  -1   66.12   11.35
 -11   7   1   53.12   20.65
 -11   7   1   55.37   19.35
  11  -7  -1   60.77   20.68
  11  -7  -1   56.19   20.66
  11  -7  -1   56.91   16.47
 -11   7   2  125.32   18.88
  11  -7  -2  153.50   19.89
  11  -7  -2  118.54   18.76
  11  -7  -2  156.35   17.88
 -11   7   2  146.73   27.08
  11  -7  -2  129.20   23.01
 -11   7   3   53.07   11.58
 -11   7   3   64.48   12.16
  11  -7  -3   77.78   12.54
  11  -7  -3   51.11   11.41
  11  -7  -3   60.44   11.72
  11  -7  -3   64.22   10.51
 -11   7   4  227.18   28.42
 -11   7   4  245.39   27.10
  11  -7  -4  204.48   28.24
  11  -7  -4  270.93   26.62
  11  -7  -4  255.63   24.61
  11  -7  -4  296.92   86.82
 -11   7   5  223.28   25.63
  11  -7  -5  200.89   26.24
  11  -7  -5  211.34   22.79
 -11   7   5  196.14   78.25
  11  -7  -5  266.73   78.33
  11  -7  -5  260.16   32.53
 -11   7   6 1208.38  110.23
 -11   7   6 1192.43   91.93
  11  -7  -6 1423.84  111.88
  11  -7  -6 1108.78  109.46
  11  -7  -6 1206.92   88.62
  11  -7  -6 1391.98   74.79
  11  -7  -7    5.92    5.10
 -11   7   7    6.25    3.43
  11  -7  -7    2.77    2.90
  11  -7  -7    1.80    3.02
  11  -7  -7    6.05    9.32
  11  -7  -8  219.02   29.63
  11  -7  -8  304.40   27.37
 -11   7   8  224.49   90.55
  11  -7  -8  302.42   90.60
  11  -7  -9   15.56    7.40
  11  -7  -9   13.26    6.56
  11  -7 -10  381.84   35.36
  11  -7 -10  363.20  130.09
  11  -7 -11  247.74   26.90
  11  -7 -11  237.90   85.06
  11  -7 -12  141.26   56.36
  11  -7 -12  177.81   31.60
  11  -7 -13    2.90    4.42
  11  -7 -13   11.62   17.03
  11  -7 -14   32.97   21.25
  11  -7 -15    2.84   19.85
 -11   8   1  518.23   46.44
  11  -8  -1  568.91   54.34
  11  -8  -1  527.65   43.66
 -11   8   1  485.69  189.16
  11  -8  -1  501.20  189.16
  11  -8  -1  664.12   48.81
 -11   8   2   26.45    8.37
 -11   8   2   30.15    8.52
  11  -8  -2   31.13    8.52
  11  -8  -2   27.42    8.57
  11  -8  -2   26.77    7.77
  11  -8  -2   35.99   13.80
 -11   8   3   29.12    8.81
  11  -8  -3   35.78    9.07
  11  -8  -3   32.65    8.44
  11  -8  -3   28.33    8.01
 -11   8   3   31.87   11.55
  11  -8  -3   32.25   11.58
 -11   8   4  219.00   26.49
  11  -8  -4  265.71   27.81
  11  -8  -4  191.09   26.35
 -11   8   4  203.39   33.81
  11  -8  -4  256.21   32.53
  11  -8  -4  203.46   28.45
 -11   8   5  184.31   25.28
  11  -8  -5  246.39   26.36
  11  -8  -5  180.17   25.27
 -11   8   5  200.07   33.36
  11  -8  -5  249.62   31.90
  11  -8  -5  198.42   28.13
  11  -8  -6  749.69   59.04
  11  -8  -6  734.63   49.16
 -11   8   6  520.92  204.46
 -11   8   6  512.29   54.39
  11  -8  -6  526.88  204.46
  11  -8  -6  527.17   46.50
  11  -8  -7   31.34    7.97
 -11   8   7   14.90    8.52
  11  -8  -7   14.85    8.59
  11  -8  -7   32.61   14.24
  11  -8  -8   22.42    8.17
  11  -8  -8   15.63   13.12
  11  -8  -9  117.17   19.08
  11  -8  -9  126.26   17.49
  11  -8 -10  678.74   70.21
  11  -8 -10  776.70   58.69
  11  -8 -11  833.98  320.58
  11  -8 -11  998.37   67.43
  11  -8 -12  475.73   38.80
  11  -8 -12  334.72  143.14
  11  -8 -13    3.53    7.25
  11  -8 -14   -3.69   16.22
 -11   9   1   87.89   16.03
  11  -9  -1  126.16   16.04
  11  -9  -1   94.46   14.51
 -11   9   1  108.67   38.26
  11  -9  -1  138.74   38.30
  11  -9  -1  103.21   38.25
 -11   9   2   49.77   11.87
  11  -9  -2   74.42   12.05
  11  -9  -2   45.38   10.03
 -11   9   2   53.12   19.85
  11  -9  -2   46.70   19.84
  11  -9  -2   71.27   17.90
 -11   9   3  179.15   25.00
 -11   9   3  163.01   23.90
  11  -9  -3  191.00   25.00
  11  -9  -3  266.09   23.64
  11  -9  -3  175.19   21.41
  11  -9  -3  273.70   71.84
 -11   9   4  149.84   22.79
  11  -9  -4  137.00   22.50
  11  -9  -4  220.68   21.65
  11  -9  -4  223.29   62.79
 -11   9   5  208.63   34.31
  11  -9  -5  409.69   31.47
  11  -9  -5  420.88  109.63
  11  -9  -5  248.18  109.53
  11  -9  -6   90.27   14.30
  11  -9  -6   84.69   30.99
  11  -9  -7  221.49   28.35
  11  -9  -7  220.13   24.73
  11  -9  -8   10.44    6.66
  11  -9  -8    7.10    4.78
  11  -9  -9  317.43   37.04
  11  -9  -9  328.16   32.22
  11  -9 -10  204.39   22.90
  11  -9 -10  166.15   65.36
  11  -9 -11   78.93   33.34
  11  -9 -11  107.04   26.04
  11  -9 -12    0.65    5.40
  11  -9 -12    6.12   15.82
  11  -9 -13   17.63   18.40
  11  -9 -14  132.02   20.25
  11 -10  -1    2.11    3.88
  11 -10  -1    2.62    9.06
  11 -10  -2   14.78    6.58
  11 -10  -2   18.09    6.91
  11 -10  -3  131.39   17.44
  11 -10  -3  103.92   41.36
  11 -10  -4   30.86    8.83
  11 -10  -4   21.52    9.92
  11 -10  -5  981.72   91.37
  11 -10  -5 1001.01   66.61
  11 -10  -6   33.70    9.48
  11 -10  -6   26.13    8.98
  11 -10  -7  402.62  134.14
  11 -10  -7  368.26   42.40
  11 -10  -8    3.59    6.70
  11 -10  -8    2.91    3.72
  11 -10  -9   43.41   12.07
  11 -10  -9   50.64   11.61
  11 -10 -10   92.58   18.57
  11 -10 -10  119.06   17.12
  11 -10 -11  190.05   20.93
  11 -10 -11  100.30   52.07
  11 -10 -12    4.09    7.25
  11 -10 -13   33.85   20.73
  11 -11  -1   93.67   15.64
  11 -11  -1   90.41   15.03
  11 -11  -2  901.90   85.30
  11 -11  -2  943.98   70.98
  11 -11  -3  188.92   22.24
  11 -11  -3  181.99   65.01
  11 -11  -4  134.74   18.55
  11 -11  -4  140.09   48.28
  11 -11  -5   20.30    8.11
  11 -11  -5   23.07    8.38
  11 -11  -6    9.79    6.64
  11 -11  -6    8.94    4.91
  11 -11  -7  494.57  171.74
  11 -11  -7  490.19   48.57
  11 -11  -8  534.18   45.78
  11 -11  -8  520.40  184.10
  11 -11  -9  196.18   74.32
  11 -11  -9  225.71   34.93
  11 -11 -10    6.93    7.62
  11 -11 -10    5.88    4.74
  11 -11 -11    6.02   15.91
  11 -11 -12   31.48   17.15
  11 -12  -1  618.26   51.53
  11 -12  -1  623.25  216.42
  11 -12  -2  681.84   55.94
  11 -12  -2  701.73  241.11
  11 -12  -3  564.05   58.70
  11 -12  -3  612.04   52.70
  11 -12  -4   83.44   14.83
  11 -12  -4  102.01   32.68
  11 -12  -5    3.95    8.28
  11 -12  -5    6.02    6.10
  11 -12  -6   26.21    8.73
  11 -12  -6   25.57   10.40
  11 -12  -7   31.94   11.40
  11 -12  -7   33.81   10.28
  11 -12  -8    2.96    6.90
  11 -12  -8    3.68    4.28
  11 -12  -9   -0.24    6.34
  11 -12  -9    0.62    3.98
  11 -12 -10   37.11   20.17
  11 -12 -11  126.75   29.63
  11 -13  -1  351.51   39.14
  11 -13  -1  365.00   42.44
  11 -13  -2   10.02    6.89
  11 -13  -2    5.83    4.66
  11 -13  -3  120.33   18.62
  11 -13  -3  106.36   16.83
  11 -13  -4   49.17   11.45
  11 -13  -4   57.56   19.44
  11 -13  -5  174.26   22.18
  11 -13  -5  198.32   65.17
  11 -13  -6  411.60   44.11
  11 -13  -6  372.94   43.84
  11 -13  -7   38.91   15.03
  11 -13  -7   39.88   19.51
  11 -13  -8    4.12    5.39
  11 -13  -8   -0.48   14.65
  11 -13  -9   27.40    9.88
  11 -13 -10    7.86    7.66
  11 -14  -1  107.98   17.10
  11 -14  -1   97.33   25.15
  11 -14  -2  143.98   20.10
  11 -14  -2  159.97   53.44
  11 -14  -3   97.59   34.01
  11 -14  -3   93.88   24.05
  11 -14  -4  151.90   22.52
  11 -14  -4  133.24   27.80
  11 -14  -5  131.92   20.78
  11 -14  -5  108.28   17.22
  11 -14  -6    5.28    8.64
  11 -14  -6    7.05   14.19
  11 -14  -7   18.37   11.11
  11 -14  -7   22.46   17.31
  11 -14  -8   19.37    8.99
  11 -14  -9   23.00   18.14
  11 -15  -1   92.35   16.53
  11 -15  -1   95.92   24.54
  11 -15  -2    2.19    6.72
  11 -15  -2   -0.78    5.63
  11 -15  -3   85.52   16.35
  11 -15  -3   75.19   14.10
  11 -15  -4   65.56   13.04
  11 -15  -4   69.68   24.55
  11 -15  -5    8.58    9.76
  11 -15  -5    7.26    6.68
  11 -15  -6    5.91    5.71
  11 -15  -6    2.96   13.88
  11 -15  -7  115.95   26.13
  11 -15  -8    3.33    6.67
  11 -16  -1    5.34    7.60
  11 -16  -1    8.26    6.64
  11 -16  -2  503.37   46.82
  11 -16  -2  584.24  189.19
  11 -16  -3  251.56   31.70
  11 -16  -3  234.57   26.56
  11 -16  -4   -0.49    9.07
  11 -16  -4   -0.99    5.16
  11 -16  -5   -0.12    5.49
  11 -16  -5    4.20    5.93
  11 -16  -6    8.40    8.10
  11 -16  -7   52.70   12.30
  11 -17  -1   95.51   16.47
  11 -17  -1  107.24   36.02
  11 -17  -2   -5.55    4.64
  11 -17  -2   -0.22   12.14
  11 -17  -3   32.38   12.49
  11 -17  -3   36.94   10.07
  11 -17  -4    8.42   17.25
  11 -17  -5   58.57   23.31
  11 -18  -1   67.98   16.11
  11 -18  -1   80.95   15.32
  11 -18  -2   30.67   10.85
  11 -18  -3    5.72    7.83
  11 -18  -4    1.60    7.21
  11 -19  -1    6.32    8.22
 -10 -17  10   67.98   10.45
  10  17 -10   -0.22    9.31
 -10 -17  11   18.19    5.98
  10  17 -11    8.51    6.11
 -10 -17  12   44.00   10.32
  10  17 -12   36.03   10.33
 -10 -17  13   14.04    6.65
  10  17 -13   17.59    6.57
 -10 -17  14    8.89    6.44
  10  17 -14    6.03    6.07
 -10 -17  15   12.32    4.63
  10  17 -15    2.94    4.32
 -10 -17  16    4.84    3.71
  10  17 -16    3.39    3.56
 -10 -16   7   16.72    5.86
  10  16  -7    4.52    5.56
  10  16  -7   11.87   16.42
 -10 -16   8   -1.82   17.11
  10  16  -8   -1.18   15.61
 -10 -16   9    9.95    6.54
  10  16  -9    0.30    5.85
 -10 -16   9    4.72   20.07
  10  16  -9    4.54   16.72
  10  16 -10  124.18   16.96
 -10 -16  10  131.69   34.72
 -10 -16  10    1.27   27.54
 -10 -16  11    2.19    3.92
  10  16 -11   -0.57    4.30
 -10 -16  12   -0.78    3.57
  10  16 -12    0.32    4.11
  10  16 -13    3.21    4.59
 -10 -16  13    1.95    2.54
 -10 -16  14   39.09    8.95
  10  16 -14   33.44    9.51
 -10 -16  15  125.16   17.88
  10  16 -15  130.09   18.85
 -10 -16  16  105.55   15.87
  10  16 -16   97.97   16.56
 -10 -16  17   79.64   24.78
  10  16 -17   56.81   24.75
 -10 -16  18    2.21    5.53
  10  16 -18    3.07    5.77
  10  15  -4   36.90   16.24
  10  15  -5    9.44   14.02
 -10 -15   6    6.98    6.66
  10  15  -6   -2.53    3.87
  10  15  -6    5.80   13.64
 -10 -15   7  113.13   15.14
  10  15  -7  115.51   23.58
 -10 -15   8  136.82   16.17
  10  15  -8   -0.10   33.08
  10  15  -8  125.81   24.86
 -10 -15   9   43.65   10.66
  10  15  -9   46.61   11.34
  10  15  -9   42.39   11.20
 -10 -15  10    2.28    2.31
 -10 -15  10   -1.69   18.46
  10  15 -10    0.48    2.45
  10  15 -10   -2.24   15.71
 -10 -15  11   -2.80    9.54
 -10 -15  11   43.55   12.04
  10  15 -11   43.47   12.11
  10  15 -11   33.87   20.85
 -10 -15  12   84.52   11.54
 -10 -15  12   32.81   21.92
  10  15 -12   82.94   20.19
  10  15 -12   24.41   17.47
 -10 -15  13   58.37   11.44
  10  15 -13   57.94   12.00
 -10 -15  14   31.91    8.33
  10  15 -14   31.54    8.85
 -10 -15  15   27.63    7.72
  10  15 -15   25.09    8.32
 -10 -15  16   12.00    4.76
  10  15 -16    9.82    4.91
 -10 -15  17    1.33    3.75
  10  15 -17   -0.31    4.14
 -10 -15  18    3.47    5.86
  10  15 -18    4.01    5.39
 -10 -15  19    5.34    6.18
  10  15 -19    6.83    6.54
  10  14  -2   30.32    8.59
  10  14  -3    2.05   12.15
 -10 -14   4   17.62    8.48
  10  14  -4   -1.87    6.86
  10  14  -4   28.47   14.61
  10  14  -5   -0.44    5.76
  10  14  -5    1.14    5.46
 -10 -14   5    0.17    3.80
 -10 -14   6   20.67    7.63
  10  14  -6    0.43    6.96
  10  14  -6   16.67   14.47
 -10 -14   7   14.78    7.34
  10  14  -7   14.39    7.27
  10  14  -7   16.03    6.75
 -10 -14   8  188.79   23.44
  10  14  -8  174.92   21.23
  10  14  -8  195.64   65.19
 -10 -14   9  274.61   29.22
  10  14  -9  240.54   29.95
  10  14  -9  250.79   34.21
 -10 -14  10   47.13    9.66
  10  14 -10   47.16   10.29
  10  14 -10   35.01   17.76
 -10 -14  11    7.44    4.85
  10  14 -11    4.42    5.11
 -10 -14  11    4.80   16.03
  10  14 -11    7.87   11.83
 -10 -14  12   32.94    8.90
 -10 -14  12   16.40   16.05
  10  14 -12   32.19    9.02
  10  14 -12   12.02   12.96
 -10 -14  13  147.71   47.33
 -10 -14  13   68.52   29.86
  10  14 -13  166.22   47.42
 -10 -14  14  158.94   54.70
  10  14 -14  152.46   54.76
 -10 -14  15  154.18   20.77
  10  14 -15  164.60   21.88
 -10 -14  16   14.77    6.10
  10  14 -16   11.99    5.67
 -10 -14  17   10.82    5.62
  10  14 -17   12.75    6.26
 -10 -14  18   36.86    8.75
  10  14 -18   32.36    9.60
 -10 -14  19  105.93   34.22
  10  14 -19   85.34   34.22
  10  13  -1  190.44   22.19
  10  13  -2   37.52   15.75
  10  13  -3    5.02    4.90
 -10 -13   3    1.14    4.31
  10  13  -4  268.62   21.39
 -10 -13   4  228.93   60.73
  10  13  -4   -0.13   60.60
  10  13  -5  307.91   23.68
 -10 -13   5  280.71   72.23
  10  13  -6   78.47   13.68
 -10 -13   6   92.31   30.60
  10  13  -6   88.39   30.70
  10  13  -7   46.96   11.52
  10  13  -7   39.02    9.90
 -10 -13   7   44.42   15.73
 -10 -13   8  160.78   21.53
  10  13  -8  162.10   19.61
  10  13  -8  177.26   58.26
  10  13  -9  111.85   17.00
 -10 -13   9  105.86   36.90
  10  13  -9   98.59   22.23
 -10 -13  10    8.62    4.97
  10  13 -10   18.52    5.24
  10  13 -10    9.58   12.07
 -10 -13  11  382.27   35.82
  10  13 -11  375.75   37.19
 -10 -13  11  291.92   44.19
  10  13 -11  289.46   36.57
 -10 -13  12   97.44   26.53
 -10 -13  12   52.58   23.42
  10  13 -12   98.47   26.62
  10  13 -12   46.68   18.79
 -10 -13  13   57.37   14.05
 -10 -13  13   20.93   17.95
  10  13 -13   49.98   14.15
  10  13 -13   20.52   15.30
 -10 -13  14  120.00   16.94
  10  13 -14  116.98   18.04
 -10 -13  15   48.19    9.98
  10  13 -15   40.28   16.09
 -10 -13  16   84.33   13.77
  10  13 -16   84.90   14.68
 -10 -13  17  137.35   18.09
  10  13 -17  119.33   19.00
 -10 -13  18  435.40  157.69
  10  13 -18  473.03  157.76
 -10 -13  19   25.25    7.43
  10  13 -19   21.99    8.10
 -10 -13  20    0.85    5.15
  10  13 -20   10.61    6.10
  10  12  -1   12.54    6.26
 -10 -12   2  104.18   33.33
  10  12  -2  168.89   23.34
 -10 -12   3   60.00   11.27
  10  12  -3   70.77   10.41
  10  12  -3   -1.83   16.34
  10  12  -4   52.21   12.29
  10  12  -4   48.69   10.59
 -10 -12   4   55.74   18.86
  10  12  -5  305.43   35.44
  10  12  -5  331.06   30.50
 -10 -12   5  308.56  110.13
 -10 -12   6    6.26    6.15
  10  12  -6    9.61    7.01
  10  12  -6    4.13    7.01
 -10 -12   7   13.48    6.17
  10  12  -7   20.21    6.99
  10  12  -7   14.42    7.96
  10  12  -8   59.78   11.21
 -10 -12   8   50.60   19.77
  10  12  -8   56.39   19.89
  10  12  -9    3.62    5.63
 -10 -12   9    6.19    2.91
  10  12  -9    3.57    3.25
 -10 -12  10   15.12    6.08
  10  12 -10   16.31    6.81
  10  12 -10   14.28    6.29
 -10 -12  11  162.21   48.83
  10  12 -11  152.52   48.90
  10  12 -11  106.01   23.60
 -10 -12  12    8.67    3.62
 -10 -12  12   12.83   11.88
  10  12 -12    7.18    3.94
  10  12 -12    2.99    8.53
 -10 -12  13  104.73   15.41
  10  12 -13   93.30   16.42
 -10 -12  14    2.46    4.34
  10  12 -14    4.28    4.97
 -10 -12  15  108.00   15.89
  10  12 -15  108.53   16.93
 -10 -12  16   41.93    9.37
  10  12 -16   41.49   10.12
 -10 -12  17   56.00   18.75
  10  12 -17   48.01   18.83
 -10 -12  18  237.99   26.64
  10  12 -18  212.65   27.60
 -10 -12  19   27.88    7.91
  10  12 -19   25.32    9.35
 -10 -12  20   -1.90    9.84
  10  12 -20  122.86   13.64
 -10 -11   1  175.79   52.05
  10  11  -1   -1.83   51.92
  10  11  -1  250.21   27.59
  10  11  -2   16.50    9.03
 -10 -11   2   23.49    9.18
  10  11  -2   28.58   13.13
  10  11  -3  376.86   40.41
  10  11  -3  367.65   33.57
 -10 -11   3  375.64  130.25
 -10 -11   4   64.05   12.43
  10  11  -4   62.81   13.39
  10  11  -4   59.49   11.19
  10  11  -5   59.26   12.33
  10  11  -5   43.90    9.91
 -10 -11   5   50.28   18.19
  10  11  -6  155.73   20.97
 -10 -11   6  143.56   51.50
  10  11  -6  143.55   25.47
 -10 -11   7  140.95   18.45
  10  11  -7  125.80   17.15
  10  11  -7  136.72   47.27
 -10 -11   8  131.85   45.08
  10  11  -8  135.17   45.17
  10  11  -8  119.16   23.93
 -10 -11   9  581.13   54.33
  10  11  -9  533.23   55.77
  10  11  -9  578.18   47.19
  10  11 -10  620.44   49.49
 -10 -11  10  632.32  218.18
  10  11 -10  625.27  218.24
 -10 -11  11   67.79   10.68
  10  11 -11   60.50   11.54
 -10 -11  11   22.17   16.14
  10  11 -11   45.22   15.05
 -10 -11  12   33.36   10.72
 -10 -11  12   31.31   14.45
 -10 -11  12   14.56   14.33
  10  11 -12   40.06   10.91
  10  11 -12   24.21   11.92
 -10 -11  13   54.70   11.04
  10  11 -13   61.85   12.00
 -10 -11  14  504.16   49.60
  10  11 -14  507.22   50.91
 -10 -11  15  242.18   29.00
  10  11 -15  277.81   30.35
 -10 -11  16   32.16    8.20
  10  11 -16   30.01    8.83
  10  11 -17   84.67   15.12
 -10 -11  17   89.17   30.79
 -10 -11  18   -0.42    2.48
  10  11 -18    3.82    2.63
  10  11 -19    9.69    7.12
 -10 -11  19    6.03    3.73
 -10 -11  20   -0.36    4.80
  10  11 -20   20.58    7.76
  10  10  -1  236.32   31.25
 -10 -10   1  263.23   93.06
  10  10  -1  293.51   33.22
 -10 -10   2  381.49   40.26
  10  10  -2  387.74  133.96
  10  10  -2  382.43   38.75
  10  10  -3    8.38    5.41
 -10 -10   3   11.42    5.11
  10  10  -3   10.86    5.59
 -10 -10   4   58.00   11.75
  10  10  -4   56.67   20.39
  10  10  -4   54.57   16.63
 -10 -10   5  149.24   50.92
  10  10  -5  151.97   50.99
  10  10  -5  135.85   24.09
 -10 -10   6   32.82    8.42
  10  10  -6   33.40    8.07
  10  10  -6   34.06   12.28
 -10 -10   7   12.13    4.46
  10  10  -7    7.11    4.68
  10  10  -7   11.10   13.11
  10  10  -8  358.70   32.51
 -10 -10   8  340.59  124.77
  10  10  -8  377.34  124.83
 -10 -10   9  131.24   16.26
  10  10  -9  119.34   17.10
  10  10  -9  112.76   15.15
 -10 -10   9   72.72   23.24
 -10 -10  10   23.40    7.05
  10  10 -10   27.27    7.87
 -10 -10  10   17.48   13.16
  10  10 -10   23.29   12.48
 -10 -10  11   73.77   12.25
  10  10 -11   80.11   13.35
 -10 -10  11   58.08   19.50
  10  10 -11   68.15   16.53
 -10 -10  12   55.08   16.03
 -10 -10  12   38.07   16.16
 -10 -10  12   31.95   15.15
  10  10 -12   56.70   16.19
  10  10 -12   36.84   13.04
 -10 -10  13  143.45   20.17
  10  10 -13  165.93   53.94
 -10 -10  14   60.71   20.78
  10  10 -14   55.44   20.89
  10  10 -15  401.80   41.27
 -10 -10  15  372.56  134.31
 -10 -10  16  362.52   37.61
  10  10 -16  356.04  125.55
 -10 -10  17    8.51    5.16
  10  10 -17    8.82    5.70
 -10 -10  18   78.67   12.85
  10  10 -18   63.47   25.55
  10  10 -19  356.18   24.08
 -10 -10  19   -0.72   55.35
 -10 -10  20    1.54   28.59
  10  10 -20  181.46   29.10
 -10  -9   1   75.25   13.48
  10   9  -1   71.26   12.01
  10   9  -1   70.87   25.97
 -10  -9   2 1232.34  108.62
  10   9  -2 1241.86   88.07
  10   9  -2 1221.32  429.20
 -10  -9   3  454.89   45.01
  10   9  -3  446.11  156.64
  10   9  -3  445.64   40.65
  10   9  -4  604.05   46.23
 -10  -9   4  585.26  201.43
  10   9  -4  536.87  201.47
  10   9  -5    1.62    3.43
 -10  -9   5    3.11    2.12
  10   9  -5    1.25    2.32
 -10  -9   6   76.05   12.82
  10   9  -6   73.78   13.30
  10   9  -6   76.80   17.60
 -10  -9   7  113.91   16.07
  10   9  -7  106.58   16.67
 -10  -9   7   85.52   23.74
  10   9  -7  127.58   22.14
 -10  -9   8   13.80    7.03
  10   9  -8   22.88    7.12
 -10  -9   8   22.23    7.52
  10   9  -8   19.23    7.62
 -10  -9   9    9.12    5.74
  10   9  -9    9.11    5.79
 -10  -9   9   11.67    4.43
  10   9  -9   12.14    4.59
 -10  -9  10    3.76    2.37
 -10  -9  10   -0.85    8.40
  10   9 -10    4.85    2.83
  10   9 -10    1.01    8.61
 -10  -9  11  162.60   21.11
  10   9 -11  178.33   22.28
 -10  -9  11  149.27   28.39
  10   9 -11  180.74   24.51
  10   9 -12  331.25   31.48
 -10  -9  12  315.65   93.10
 -10  -9  12  228.47   34.63
 -10  -9  12  232.08   33.87
  10   9 -12  214.03   28.65
 -10  -9  13   22.39    7.06
  10   9 -13   20.24    7.80
 -10  -9  14   33.26    8.44
  10   9 -14   36.42    9.42
  10   9 -15    6.70    5.80
 -10  -9  15    7.80    3.60
 -10  -9  16   21.07    8.46
  10   9 -16   24.45    8.68
  10   9 -17  204.73   25.81
 -10  -9  17  205.73   71.81
 -10  -9  18    2.64    4.29
  10   9 -18    3.55    3.66
 -10  -9  19   -1.18   10.47
  10   9 -19  135.24   14.30
 -10  -9  20   -0.37    3.66
  10   9 -20    2.09    3.97
  10   8  -1   37.20    9.84
  10   8  -1   31.85    8.11
 -10  -8   1   31.39   12.30
 -10  -8   2   31.70    9.19
  10   8  -2   39.33    8.46
  10   8  -2   33.51   12.80
  10   8  -3   49.84   10.89
  10   8  -3   50.34    9.67
 -10  -8   3   54.96   18.47
  10   8  -4  324.91   36.65
 -10  -8   4  342.64  119.12
  10   8  -4  353.64   35.39
 -10  -8   5  857.88   68.59
  10   8  -5  800.96   56.52
 -10  -8   5  591.09  257.72
 -10  -8   5  570.18   54.68
  10   8  -5  811.86  257.68
 -10  -8   6  507.35  215.60
 -10  -8   6  608.13   51.89
  10   8  -6  674.86  215.57
  10   8  -6  658.20   47.08
 -10  -8   7   22.29    6.59
 -10  -8   7   19.07    7.74
  10   8  -7   25.77    7.27
  10   8  -7   22.14    6.32
 -10  -8   7   19.69   12.56
 -10  -8   8    6.38    5.14
 -10  -8   8    3.69    2.99
 -10  -8   8    6.12    9.36
  10   8  -8    6.37    3.21
  10   8  -8    7.31   10.40
 -10  -8   9  136.06   17.80
 -10  -8   9  107.42   18.88
 -10  -8   9  121.40   24.12
  10   8  -9  126.37   45.24
  10   8  -9  144.34   22.29
 -10  -8  10  460.26   45.48
  10   8 -10  503.09   46.87
 -10  -8  10  419.00   44.95
  10   8 -10  463.45   40.25
 -10  -8  11  671.02   60.21
  10   8 -11  647.65   61.44
 -10  -8  11  600.23   52.35
  10   8 -11  634.81   46.45
 -10  -8  12  890.93   74.47
  10   8 -12  831.85   75.69
 -10  -8  12  665.01   58.70
 -10  -8  13  326.29   35.68
  10   8 -13  359.11   37.30
 -10  -8  14  526.54   50.76
  10   8 -14  517.41   52.17
 -10  -8  15  120.90   17.08
  10   8 -15  114.55   17.95
 -10  -8  16   12.51    5.35
  10   8 -16    7.70    6.11
 -10  -8  17  626.09  222.49
  10   8 -17  654.49  222.57
 -10  -8  18 1252.66  111.53
  10   8 -18 1284.45  441.23
 -10  -8  19    2.12   68.42
  10   8 -19  438.90   68.81
 -10  -8  20    1.01    5.05
  10   8 -20   20.82    5.66
  10   7  -1  515.81  173.07
  10   7  -1  480.12   42.69
  10   7  -2   30.63    7.58
  10   7  -2   30.40   11.47
 -10  -7   3  125.56   21.53
  10   7  -3  174.00   18.04
  10   7  -3  158.05   54.56
 -10  -7   4   -0.20    4.20
  10   7  -4    1.64    3.64
  10   7  -4    0.82    3.14
 -10  -7   4    4.08    8.79
 -10  -7   5  281.48  110.05
 -10  -7   5  337.72   37.28
  10   7  -5  324.96  110.00
  10   7  -5  312.27   33.27
 -10  -7   6  335.53   31.63
  10   7  -6  336.04   35.46
 -10  -7   6  313.23  114.52
  10   7  -6  326.32   33.74
 -10  -7   7   19.16    7.64
  10   7  -7   22.67    6.28
 -10  -7   7   27.41   12.35
  10   7  -7   21.78    8.52
 -10  -7   8  563.13   60.09
 -10  -7   8  586.14   50.45
  10   7  -8  657.30  216.55
  10   7  -8  660.93   46.43
  10   7  -9  104.90   15.91
  10   7  -9  113.23   14.08
 -10  -7   9   85.73   36.41
 -10  -7   9  106.82   22.04
 -10  -7  10  212.58   24.84
  10   7 -10  212.06   25.95
 -10  -7  10  197.07   73.76
 -10  -7  10  211.32   30.72
  10   7 -10  217.63   26.86
 -10  -7  11  481.93   45.09
  10   7 -11  453.82   46.20
 -10  -7  11  390.49  158.56
 -10  -7  11  458.55   43.49
  10   7 -11  472.23   38.21
 -10  -7  12 1830.37  158.91
  10   7 -12 1918.04  160.59
 -10  -7  13  234.26   25.27
  10   7 -13  189.07   25.94
 -10  -7  14  241.75   27.56
  10   7 -14  234.11   28.49
 -10  -7  15   94.43   14.24
  10   7 -15   85.52   15.38
  10   7 -16  381.96   42.78
 -10  -7  16  415.96  140.12
 -10  -7  17   10.44    4.12
  10   7 -17    6.56    5.42
  10   7 -18    7.81    6.66
 -10  -7  18    7.15    3.73
 -10  -7  19    1.85    8.56
  10   7 -19   82.29   14.44
 -10  -7  20   -2.81   15.40
  10   7 -20  101.33   16.18
 -10  -6   1   30.88   11.08
  10   6  -1   54.61   11.12
  10   6  -1   50.57    9.33
 -10  -6   2   51.28   11.74
  10   6  -2   75.57   11.07
 -10  -6   2   55.57   22.99
  10   6  -2   71.17   22.89
 -10  -6   3  215.02   27.64
  10   6  -3  225.53   27.16
  10   6  -3  240.53   23.01
 -10  -6   3  212.62   31.25
 -10  -6   4  595.94   67.58
 -10  -6   4  671.09   56.27
  10   6  -4  750.70   55.08
  10   6  -4  802.26  247.59
  10   6  -5   75.99   11.33
 -10  -6   5   64.18   25.09
 -10  -6   5   68.66   18.62
  10   6  -5   71.73   25.09
 -10  -6   6    6.55    4.96
  10   6  -6    7.98    5.34
 -10  -6   6    8.09    9.48
  10   6  -6    9.30    8.06
 -10  -6   7   15.57    6.39
  10   6  -7   15.96    6.77
 -10  -6   7   17.52    6.69
  10   6  -7   19.87    9.57
 -10  -6   8  169.79   68.32
 -10  -6   8  199.04   28.78
  10   6  -8  205.68   68.32
  10   6  -8  202.96   26.16
 -10  -6   9  213.15   28.73
  10   6  -9  250.26   28.63
 -10  -6   9  238.44   32.47
  10   6  -9  260.51   29.08
 -10  -6  10  436.42   47.44
 -10  -6  10  464.15   43.60
  10   6 -10  464.28  161.85
  10   6 -10  484.04   39.12
  10   6 -11  167.16   20.23
 -10  -6  11  128.10   51.54
 -10  -6  11  140.24   26.17
  10   6 -11  155.81   21.96
  10   6 -11  139.02   22.11
 -10  -6  12    2.15    2.12
 -10  -6  12    3.70    2.57
  10   6 -12    0.76    2.38
 -10  -6  13  272.15   96.22
  10   6 -13  279.93   96.28
 -10  -6  14   44.39    9.64
  10   6 -14   45.29   10.20
 -10  -6  15   55.73   20.16
  10   6 -15   57.89   20.29
 -10  -6  16  756.66  256.48
  10   6 -16  709.33  256.55
  10   6 -17   38.10   11.44
 -10  -6  17   42.29   14.62
 -10  -6  18   22.29    8.19
  10   6 -18   20.61    8.62
 -10  -6  19    1.01    9.98
  10   6 -19   60.42   10.78
 -10  -6  20    0.95    4.96
  10   6 -20   15.64    5.31
 -10  -5   1  357.63   37.94
  10   5  -1  384.36   31.23
 -10  -5   1  271.74   38.24
  10   5  -1  354.46  120.18
 -10  -5   2  153.34   21.22
 -10  -5   2  137.55   18.93
  10   5  -2  150.97   17.52
  10   5  -2  154.10   52.32
  10   5  -3    5.61    4.26
 -10  -5   3    1.43    2.39
 -10  -5   3    3.17    7.64
  10   5  -3    3.09    7.74
  10   5  -4    1.40    3.84
  10   5  -4    1.75    3.47
 -10  -5   4   -1.10    2.04
 -10  -5   4    4.80    7.17
  10   5  -5  272.90   32.86
 -10  -5   5  283.87  100.38
 -10  -5   5  277.65   34.02
  10   5  -5  306.85   31.61
 -10  -5   6  345.27   31.53
  10   5  -6  337.93   30.05
 -10  -5   6  314.25  117.23
  10   5  -6  344.18  117.23
 -10  -5   7  565.16   46.64
  10   5  -7  573.71   55.37
 -10  -5   7  547.32  196.45
  10   5  -7  566.81   43.19
 -10  -5   8  341.07   31.92
 -10  -5   8  312.98  115.79
  10   5  -8  349.98  115.80
  10   5  -8  325.55   33.06
  10   5  -9   97.41   16.00
  10   5  -9  102.10   13.55
 -10  -5   9   98.13   35.00
 -10  -5   9   99.12   20.94
  10   5 -10    1.66    3.81
 -10  -5  10    0.78    1.98
 -10  -5  10    0.49    7.84
  10   5 -10    0.95    5.49
 -10  -5  11   20.25    7.30
  10   5 -11   21.02    6.82
 -10  -5  11   21.82   10.47
  10   5 -11   20.34    9.11
  10   5 -11   15.75    8.45
 -10  -5  12  982.72   88.69
  10   5 -12  955.37   87.72
 -10  -5  13  604.24   52.26
 -10  -5  13  445.37  189.03
  10   5 -13  552.59  189.01
 -10  -5  14   35.33    8.53
  10   5 -14   38.87    9.27
 -10  -5  15   21.91    6.92
  10   5 -15   26.01    7.78
 -10  -5  16   20.10    8.53
  10   5 -16   26.11    9.30
 -10  -5  17   95.06   15.53
  10   5 -17  110.83   36.17
 -10  -5  18  150.48   62.50
  10   5 -18  215.77   62.68
 -10  -5  19   -1.48   12.16
  10   5 -19  173.78   27.29
 -10  -4   1  946.69   73.11
  10   4  -1 1004.48   71.47
 -10  -4   1  923.60  339.09
  10   4  -1 1008.55  339.08
 -10  -4   2  336.41   33.17
 -10  -4   2  328.64  124.35
  10   4  -2  376.78  124.33
  10   4  -2  373.76   35.44
 -10  -4   3   19.29    6.28
 -10  -4   3   16.82    7.21
  10   4  -3   17.24    7.27
  10   4  -3   21.49   10.88
  10   4  -4   10.12    5.52
 -10  -4   4    8.21    4.25
 -10  -4   4   12.18    8.85
  10   4  -4    9.87    9.20
  10   4  -5 1759.52  147.97
  10   4  -5 1746.28  117.12
 -10  -4   5 1650.23  594.75
 -10  -4   5 1670.17   82.31
 -10  -4   6    8.83    5.33
  10   4  -6   15.33    5.57
 -10  -4   6    8.27    8.68
  10   4  -6   12.14    8.21
 -10  -4   7  588.10   57.04
 -10  -4   7  586.61   48.93
  10   4  -7  574.88  202.80
  10   4  -7  579.00   44.60
 -10  -4   8  201.13   25.40
 -10  -4   8  203.78   22.82
  10   4  -8  216.52   25.81
  10   4  -8  197.84   21.44
 -10  -4   9   19.10    6.74
  10   4  -9   20.29    6.98
 -10  -4   9   20.02   11.17
  10   4  -9   19.71    9.09
  10   4 -10  136.45   19.06
 -10  -4  10  120.42   47.14
 -10  -4  10  126.09   24.96
  10   4 -10  148.89   21.87
  10   4 -10  134.28   21.45
 -10  -4  11  185.24   25.28
  10   4 -11  222.73   24.95
 -10  -4  11  190.26   29.64
  10   4 -11  211.18   25.51
  10   4 -11  199.59   25.37
 -10  -4  12   76.19   24.20
  10   4 -12   89.88   24.14
  10   4 -12   58.72   14.60
  10   4 -12   52.08   14.46
 -10  -4  13   50.65    9.60
 -10  -4  13   39.99   10.74
  10   4 -13   49.37   16.96
 -10  -4  14   54.08   10.41
  10   4 -14   51.97   18.98
  10   4 -15  411.51   44.16
 -10  -4  15  437.97  148.71
  10   4 -16   12.90    7.20
 -10  -4  16   13.26    5.83
 -10  -4  17  346.06   38.12
  10   4 -17  390.23   40.40
  10   4 -18   60.98   12.20
 -10  -4  18   39.48   17.43
 -10  -4  19   -0.67    4.10
  10   4 -19    3.40    4.33
 -10  -3   1  203.74   25.68
 -10  -3   1  191.27   22.63
  10   3  -1  206.40   25.26
  10   3  -1  210.95   27.28
 -10  -3   2   53.93   10.64
  10   3  -2   50.19   11.53
  10   3  -2   64.01   10.23
 -10  -3   2   54.17   20.02
 -10  -3   3   24.96    6.79
  10   3  -3   25.03    7.41
 -10  -3   3   20.49    8.50
  10   3  -3   20.86   10.83
 -10  -3   4   79.11   14.60
 -10  -3   4   92.52   13.39
  10   3  -4   92.71   12.92
  10   3  -4   91.01   31.46
 -10  -3   5  120.21   17.73
 -10  -3   5  128.71   16.16
  10   3  -5  116.56   17.92
  10   3  -5  123.45   15.59
  10   3  -6  608.01   49.68
 -10  -3   6  647.22  219.29
 -10  -3   6  648.17   50.65
  10   3  -6  617.22  219.28
 -10  -3   7  795.79   61.69
  10   3  -7  776.60   60.27
 -10  -3   7  771.60  276.92
  10   3  -7  835.21  276.92
 -10  -3   8   57.12   11.39
  10   3  -8   58.90   11.38
 -10  -3   8   54.32   15.73
  10   3  -8   53.88   14.67
 -10  -3   9  360.42   39.58
  10   3  -9  354.36   32.58
 -10  -3   9  395.48   40.60
  10   3  -9  377.63  129.08
  10   3  -9  367.86   36.21
  10   3 -10  564.18   54.72
 -10  -3  10  497.74  191.81
 -10  -3  10  537.23   48.83
  10   3 -10  592.99   44.37
  10   3 -10  550.29   42.41
  10   3 -11 3190.98  251.69
 -10  -3  11 2739.37 1043.00
 -10  -3  11 3011.38  116.92
  10   3 -11 3156.21  105.14
  10   3 -11 2891.66  100.49
 -10  -3  12  229.47   29.68
  10   3 -12  273.87   29.27
  10   3 -12  281.83   29.82
  10   3 -12  221.88   28.30
 -10  -3  13  139.50   21.44
  10   3 -13  165.23   53.82
 -10  -3  14    8.31    4.65
  10   3 -14    7.82    5.00
  10   3 -15  299.85   34.83
 -10  -3  15  322.06  109.06
 -10  -3  16  101.39   15.84
  10   3 -16   98.68   35.43
 -10  -3  17  386.82   39.80
  10   3 -17  373.03  132.98
  10   3 -18  170.53   22.42
 -10  -3  18  141.68   54.02
 -10  -3  19    0.00    5.35
  10   3 -19   18.47    5.49
 -10  -2   1  183.73   20.86
  10   2  -1  184.47   23.54
 -10  -2   1  176.10   64.03
  10   2  -1  186.32   26.26
 -10  -2   2  150.38   20.42
 -10  -2   2  143.33   18.33
  10   2  -2  161.81   20.65
  10   2  -2  147.49   17.97
 -10  -2   3  614.39   61.56
  10   2  -3  619.75   50.17
 -10  -2   3  648.45   50.01
  10   2  -3  668.94  222.27
 -10  -2   4    6.64    4.32
 -10  -2   4    5.38    4.03
  10   2  -4    4.43    3.92
  10   2  -4    6.29    3.15
 -10  -2   5  250.28   29.90
 -10  -2   5  270.25   26.62
  10   2  -5  251.06   29.92
  10   2  -5  267.58   30.49
 -10  -2   6  183.76   24.47
 -10  -2   6  200.76   22.29
  10   2  -6  190.96   24.66
  10   2  -6  213.95   26.53
 -10  -2   7   15.46    6.21
  10   2  -7   17.82    6.73
 -10  -2   7   18.51    9.80
  10   2  -7   18.47    9.11
 -10  -2   8  490.72   51.33
  10   2  -8  580.61   50.97
  10   2  -8  476.38   42.12
 -10  -2   8  512.01   46.62
 -10  -2   9  201.74   25.56
  10   2  -9  212.49   25.56
  10   2  -9  212.65   21.93
 -10  -2   9  205.71   30.84
  10   2  -9  209.69   26.79
 -10  -2  10  636.87  230.84
 -10  -2  10  608.23   53.40
  10   2 -10  690.28  230.85
  10   2 -10  704.19   48.39
  10   2 -10  658.32   47.02
 -10  -2  11  148.48   56.16
 -10  -2  11  169.64   27.59
  10   2 -11  160.92   56.17
  10   2 -11  168.55   24.29
  10   2 -11  155.78   23.13
  10   2 -12   89.33   14.36
 -10  -2  12   87.39   30.18
  10   2 -12   89.23   18.22
  10   2 -12   76.83   17.21
 -10  -2  13   30.31   10.65
  10   2 -13   37.93   10.52
  10   2 -13   26.42   10.94
  10   2 -13   21.27   10.16
  10   2 -14    8.35    6.10
 -10  -2  14    6.99    3.84
 -10  -2  15   28.38    8.62
  10   2 -15   31.68   11.19
 -10  -2  16  151.05   19.93
  10   2 -16  140.29   51.47
 -10  -2  17   42.85   16.43
  10   2 -17   48.43   16.80
 -10  -2  18    1.00    2.81
  10   2 -18    0.38    2.63
 -10  -1   1  107.59   15.84
 -10  -1   1   94.35   14.31
  10   1  -1  102.11   15.94
  10   1  -1   97.03   14.13
 -10  -1   2  205.10   24.58
  10   1  -2  218.00   25.04
 -10  -1   2  178.64   28.04
  10   1  -2  192.83   27.09
  10   1  -3  157.40   20.90
  10   1  -3  158.44   17.96
 -10  -1   3  149.39   54.26
 -10  -1   3  153.38   25.59
 -10  -1   4  365.30   41.33
 -10  -1   4  396.75   35.57
  10   1  -4  407.96   34.17
  10   1  -4  401.42  137.47
 -10  -1   5 1127.13   83.27
  10   1  -5 1120.79  101.82
 -10  -1   5 1155.73  395.89
  10   1  -5 1141.25   62.55
 -10  -1   6   66.71   22.45
 -10  -1   6   60.70   16.38
  10   1  -6   63.76   22.48
  10   1  -6   62.12   15.68
 -10  -1   7   23.77    7.04
  10   1  -7   25.76    7.48
 -10  -1   7   20.25   10.95
  10   1  -7   21.99   10.38
 -10  -1   8  164.55   23.21
 -10  -1   8  193.95   22.03
  10   1  -8  195.20   23.56
  10   1  -8  176.16   25.73
  10   1  -8  187.45   25.05
 -10  -1   9  188.57   25.53
  10   1  -9  215.58   25.59
 -10  -1   9  206.81   30.02
  10   1  -9  223.33   28.07
  10   1  -9  207.94   26.56
 -10  -1  10  209.77   29.12
  10   1 -10  253.86   29.53
 -10  -1  10  259.22   34.04
  10   1 -10  271.80   31.73
  10   1 -10  263.15   29.23
  10   1 -11   45.92   10.52
 -10  -1  11   39.96   16.60
  10   1 -11   53.34   15.10
  10   1 -11   46.16   13.41
  10   1 -12    3.07    4.38
 -10  -1  12    2.03    2.96
  10   1 -12    7.23    7.70
  10   1 -12    3.63    7.22
  10   1 -13    8.23    4.75
 -10  -1  13    6.17    3.74
  10   1 -13    6.04    8.02
  10   1 -13    6.81    7.87
  10   1 -14  341.01   33.60
 -10  -1  14  364.73  102.97
  10   1 -14  259.69   34.87
  10   1 -14  204.62   31.50
  10   1 -15  298.78   28.46
 -10  -1  15  320.09   79.65
  10   1 -15  140.71   30.32
  10   1 -15  126.10   28.54
  10   1 -16  187.37   25.12
 -10  -1  16  191.89   66.52
 -10  -1  17   86.51   31.88
  10   1 -17   95.11   32.17
 -10  -1  18   20.16    8.55
  10   1 -18   25.41    9.87
 -10   0   1 3557.70  308.62
 -10   0   1 3506.88  244.63
  10   0  -1 3911.50  309.29
  10   0  -1 3849.76  118.88
 -10   0   2 3781.92  339.35
  10   0  -2 4252.57  339.55
  10   0  -2 4217.60  266.40
 -10   0   2 4085.98  132.49
 -10   0   3  781.40   70.72
  10   0  -3  760.86   70.87
  10   0  -3  713.52   57.63
 -10   0   3  776.14   55.65
 -10   0   4   40.92    9.20
 -10   0   4   38.35    8.97
  10   0  -4   42.92   14.31
  10   0  -4   36.81   13.21
 -10   0   5    3.55    3.44
  10   0  -5    1.85    3.55
 -10   0   5    0.38    2.27
  10   0  -5    7.57    2.61
 -10   0   6 3094.75  257.96
  10   0  -6 3155.78  257.93
  10   0  -6 3132.34  203.73
 -10   0   6 2926.18  112.46
 -10   0   7 1520.44  114.07
  10   0  -7 1613.25  139.74
  10   0  -7 1632.11  110.89
 -10   0   7 1585.40  559.72
  10   0  -7 1659.23   77.92
 -10   0   8 1185.43   88.49
  10   0  -8 1219.40   86.84
 -10   0   8 1154.10  419.08
  10   0  -8 1222.04  419.09
  10   0  -8 1226.53   63.87
 -10   0   9   70.42   13.01
  10   0  -9   74.38   12.00
 -10   0   9   75.67   19.16
  10   0  -9   69.89   25.65
  10   0  -9   72.30   16.33
 -10   0  10   70.89   13.63
  10   0 -10   72.35   13.47
 -10   0  10   74.64   19.94
  10   0 -10   81.32   18.28
  10   0 -10   85.33   17.39
 -10   0  11  287.28   33.59
  10   0 -11  282.09   33.30
  10   0 -11  326.92   35.33
  10   0 -11  283.15   31.37
 -10   0  12   19.12    7.18
  10   0 -12   19.74    7.12
  10   0 -12   19.06   11.58
  10   0 -12   19.31   10.77
  10   0 -13   27.80    8.59
 -10   0  13   21.07    9.02
  10   0 -13   26.18   12.53
  10   0 -13   21.27   11.81
 -10   0  14   67.35   11.31
  10   0 -14   75.57   21.07
  10   0 -14   54.47   17.63
  10   0 -14   38.65   15.59
 -10   0  15   79.44   11.66
  10   0 -15   67.13   19.62
  10   0 -15   46.36   17.26
  10   0 -15   24.89   14.36
 -10   0  16   13.31    4.75
  10   0 -16   11.53    5.34
  10   0 -16    1.22   11.61
 -10   0  17   10.10    4.28
  10   0 -17    5.81    4.66
 -10   1   1  196.25   26.38
 -10   1   1  219.49   23.62
  10  -1  -1  211.04   26.46
  10  -1  -1  236.90   28.29
 -10   1   2  720.53   72.28
 -10   1   2  782.99   60.42
  10  -1  -2  748.81   72.61
  10  -1  -2  826.33   52.46
 -10   1   3  443.52   47.05
  10  -1  -3  460.53   46.90
 -10   1   3  454.07   43.00
  10  -1  -3  488.25   40.70
 -10   1   4  303.92   33.64
  10  -1  -4  306.74   33.87
 -10   1   4  302.62   34.51
  10  -1  -4  308.44   33.67
 -10   1   5  412.16   42.99
  10  -1  -5  423.23   36.61
 -10   1   5  392.44   40.74
  10  -1  -5  453.95  146.44
  10  -1  -6   63.08   12.21
  10  -1  -6   65.86   10.39
 -10   1   6   62.46   22.70
 -10   1   6   66.14   17.65
  10  -1  -6   62.48   16.75
 -10   1   7   99.39   16.34
  10  -1  -7   97.85   14.06
 -10   1   7  105.28   22.55
  10  -1  -7  120.95   38.02
  10  -1  -7  117.45   21.11
  10  -1  -8  888.52   63.44
  10  -1  -8  820.13   61.74
 -10   1   8  828.00  289.14
 -10   1   8  826.10   59.64
  10  -1  -8  790.28  289.14
 -10   1   9   64.14   23.30
 -10   1   9   61.19   18.44
  10  -1  -9   67.05   23.33
  10  -1  -9   67.21   17.01
  10  -1  -9   67.54   16.06
 -10   1  10  633.91   61.72
  10  -1 -10  652.99  223.10
  10  -1 -10  636.05   51.31
  10  -1 -10  637.61   46.67
 -10   1  11  160.75   59.55
  10  -1 -11  162.82   59.55
  10  -1 -11  193.12   28.18
  10  -1 -11  166.18   25.32
 -10   1  12    6.70    3.70
  10  -1 -12    5.40    3.49
  10  -1 -12   10.37   10.50
  10  -1 -12    6.64    9.10
  10  -1 -13  320.69   31.32
 -10   1  13  225.20   93.77
  10  -1 -13  285.17   35.91
  10  -1 -13  248.15   31.39
  10  -1 -14   49.58    9.98
  10  -1 -14   39.09   15.84
  10  -1 -14   21.31   13.57
  10  -1 -15   48.07   11.69
 -10   1  15   62.27   18.24
  10  -1 -15   35.39   18.23
 -10   1  16    1.89    3.44
  10  -1 -16    8.16    4.58
  10  -1 -16    2.58   14.67
 -10   1  17  125.84   36.84
  10  -1 -17  114.77   36.97
  10  -1 -17   55.66   26.55
 -10   2   1 1199.01  106.29
  10  -2  -1 1199.92  106.29
 -10   2   1 1209.10   70.14
  10  -2  -1 1156.83   65.01
 -10   2   2   87.54   14.13
  10  -2  -2   98.39   15.63
  10  -2  -2  107.45   13.70
 -10   2   2   93.20   34.20
 -10   2   3   39.48    9.24
 -10   2   3   36.26   13.43
  10  -2  -3   42.26   14.15
  10  -2  -3   39.06   13.88
 -10   2   4    7.67    4.79
 -10   2   4   12.27    4.07
  10  -2  -4   10.85    4.15
  10  -2  -4    7.52    9.21
 -10   2   5 1077.47   99.51
  10  -2  -5 1135.03   99.68
  10  -2  -5 1153.56   80.78
 -10   2   5 1088.52   69.77
  10  -2  -5 1095.37   60.54
  10  -2  -6 1319.62   90.90
 -10   2   6 1311.07  442.22
 -10   2   6 1216.52   75.25
  10  -2  -6 1261.24  442.23
  10  -2  -6 1239.28   65.39
  10  -2  -7   18.22    6.41
  10  -2  -7   15.11    6.06
 -10   2   7   15.84    6.38
 -10   2   7   17.66   10.06
  10  -2  -7   16.33    9.33
 -10   2   8   20.09    6.57
  10  -2  -8   20.30    6.91
  10  -2  -8   19.53    5.86
 -10   2   8   15.99   11.00
  10  -2  -8   17.24   10.45
 -10   2   9    1.25    3.69
  10  -2  -9    1.89    3.97
 -10   2   9    2.38    8.99
  10  -2  -9    4.65    7.00
  10  -2  -9    2.37    7.93
 -10   2  10    8.45    4.91
  10  -2 -10    3.90    4.60
  10  -2 -10    6.62    4.50
  10  -2 -10    4.17    8.67
  10  -2 -11  227.31   27.19
  10  -2 -11  248.16   23.58
 -10   2  11  190.64   78.68
  10  -2 -11  231.05   32.15
  10  -2 -12  208.10   22.04
  10  -2 -12  162.27   20.11
 -10   2  12  146.95   62.95
  10  -2 -12  210.78   63.04
 -10   2  13    2.03    4.50
  10  -2 -13    1.51    5.75
  10  -2 -13    3.30    4.32
  10  -2 -13    6.78    3.66
 -10   2  14  267.46   30.71
  10  -2 -14  295.31   97.92
  10  -2 -14  282.19   38.23
 -10   2  15   70.14   22.40
  10  -2 -15   46.26   22.47
  10  -2 -15   70.27   22.46
 -10   2  16    5.11    2.92
  10  -2 -16   -1.81    3.46
  10  -2 -16   -0.97   14.27
 -10   3   1   79.72   12.70
 -10   3   1   80.55   28.09
  10  -3  -1   78.03   28.13
  10  -3  -1   74.89   28.03
  10  -3  -1   84.86   18.54
 -10   3   2   88.94   14.13
  10  -3  -2   98.59   14.02
 -10   3   2   95.19   34.06
  10  -3  -2  104.00   34.09
 -10   3   3 1006.99   90.17
 -10   3   3  902.44   74.02
  10  -3  -3  986.11  345.24
  10  -3  -3 1057.79   61.71
 -10   3   4  178.73   23.02
  10  -3  -4  190.02   23.38
  10  -3  -4  186.93   20.21
  10  -3  -4  168.52   19.25
 -10   3   4  165.94   28.28
 -10   3   5    1.97    3.62
 -10   3   5    2.41    3.62
  10  -3  -5    2.67    2.95
  10  -3  -5    5.39    2.35
  10  -3  -5    2.23    7.80
 -10   3   6  150.41   21.03
 -10   3   6  146.63   19.45
  10  -3  -6  149.54   20.95
  10  -3  -6  166.86   17.79
  10  -3  -6  165.66   25.73
 -10   3   7  170.23   22.20
 -10   3   7  161.86   20.87
  10  -3  -7  177.46   22.46
  10  -3  -7  167.67   20.22
  10  -3  -7  174.15   24.36
 -10   3   8  487.36   49.77
 -10   3   8  468.68   43.59
  10  -3  -8  506.25  173.95
  10  -3  -8  513.86   46.01
  10  -3  -8  509.71   41.53
 -10   3   9  650.70  226.89
  10  -3  -9  676.40  226.90
  10  -3  -9  635.34   52.53
  10  -3  -9  643.48   47.63
  10  -3 -10  526.71   50.61
 -10   3  10  481.08  175.71
  10  -3 -10  523.93   46.77
  10  -3 -10  490.54   42.16
  10  -3 -11  182.92   21.59
 -10   3  11  164.33   68.67
  10  -3 -11  218.65   68.69
  10  -3 -11  221.66   31.15
 -10   3  12   77.10   15.23
  10  -3 -12   99.01   14.88
  10  -3 -12   64.83   12.98
  10  -3 -12  107.18   30.31
  10  -3 -13  126.65   46.74
  10  -3 -13  139.53   28.30
 -10   3  14  371.15   38.80
  10  -3 -14  352.01  131.68
  10  -3 -14  412.72   45.02
 -10   3  15  138.89   50.85
  10  -3 -15  111.35   50.93
  10  -3 -15  187.87   32.41
  10  -3 -16  154.84   33.54
 -10   4   1  655.17   54.40
  10  -4  -1  722.71   65.75
 -10   4   1  708.02  239.47
  10  -4  -1  610.82  239.43
  10  -4  -1  752.57   51.91
 -10   4   2   15.69    5.64
  10  -4  -2   13.14    6.34
  10  -4  -2   15.53    5.41
  10  -4  -2   12.91    5.91
 -10   4   2   13.52    9.98
 -10   4   3  690.82   68.70
  10  -4  -3  682.84   67.09
 -10   4   3  736.68   57.13
  10  -4  -3  736.18  254.43
  10  -4  -3  783.09   53.29
  10  -4  -3  751.95   49.39
 -10   4   4   27.30    7.72
 -10   4   4   24.58    7.56
  10  -4  -4   27.33    7.83
  10  -4  -4   27.26    7.38
  10  -4  -4   22.97    6.47
 -10   4   5  873.43   84.11
 -10   4   5  853.30   69.89
  10  -4  -5  988.49   84.62
  10  -4  -5  917.55   69.38
  10  -4  -5  950.20   67.59
  10  -4  -6  308.83   32.15
  10  -4  -6  307.55   28.42
  10  -4  -6  267.55   26.40
 -10   4   6  262.82   98.51
 -10   4   6  269.40   35.39
 -10   4   7  223.28   27.79
  10  -4  -7  246.03   27.83
  10  -4  -7  229.90   23.30
 -10   4   7  223.23   32.89
  10  -4  -7  242.65   31.88
 -10   4   8  259.57   27.68
  10  -4  -8  274.98   30.33
  10  -4  -8  249.62   25.30
 -10   4   8  230.29   90.27
  10  -4  -8  280.93   33.78
  10  -4  -9  702.21   66.89
  10  -4  -9  698.98   55.82
 -10   4   9  730.80  244.47
  10  -4  -9  680.82   49.68
 -10   4  10  475.00   48.74
  10  -4 -10  436.71   47.09
  10  -4 -10  512.47   41.48
  10  -4 -10  471.01   40.21
  10  -4 -10  502.69  166.49
 -10   4  11  328.21   37.59
  10  -4 -11  396.26  119.87
  10  -4 -11  302.22  119.77
  10  -4 -11  407.97   41.09
  10  -4 -11  306.02   36.82
  10  -4 -12   25.30    8.31
 -10   4  12   16.99    7.51
  10  -4 -12   11.41    7.24
  10  -4 -12   24.77   17.40
  10  -4 -13    4.08    6.03
  10  -4 -13    5.95    7.46
  10  -4 -14   11.20    8.20
 -10   4  14    5.14    3.50
  10  -4 -14    4.43    3.80
 -10   4  15    2.34    4.21
  10  -4 -15    3.08    3.62
  10  -4 -15   14.08   18.95
  10  -4 -16   22.15   19.99
 -10   5   1  387.65   37.30
  10  -5  -1  458.72   36.84
  10  -5  -1  397.41   34.82
 -10   5   1  394.50  144.21
  10  -5  -1  451.27  144.27
  10  -5  -1  400.58  144.19
  10  -5  -2  286.91   31.00
 -10   5   2  230.01   92.61
 -10   5   2  261.23   34.88
  10  -5  -2  261.77   92.60
  10  -5  -2  289.45   32.87
  10  -5  -2  265.24   30.09
 -10   5   3  398.22   42.23
  10  -5  -3  427.77   41.48
  10  -5  -3  425.19   36.55
 -10   5   3  376.50   42.95
  10  -5  -3  435.27  142.62
  10  -5  -3  388.86   36.96
 -10   5   4   71.38   12.88
  10  -5  -4   84.26   13.72
  10  -5  -4   81.71   12.69
  10  -5  -4   84.80   11.70
 -10   5   4   69.34   27.43
  10  -5  -4   73.63   27.40
 -10   5   5    5.08    3.88
  10  -5  -5    3.50    4.14
  10  -5  -5    2.28    3.43
  10  -5  -5    1.65    4.22
  10  -5  -5    4.45    3.29
 -10   5   5    1.69    2.07
 -10   5   6    9.75    4.90
 -10   5   6    8.64    5.24
  10  -5  -6    8.60    5.27
  10  -5  -6    9.41    4.01
  10  -5  -6   10.01   10.36
  10  -5  -6   10.72    8.62
  10  -5  -7  542.37   45.10
 -10   5   7  537.04  196.64
 -10   5   7  517.44   51.05
  10  -5  -7  615.53  196.66
  10  -5  -7  522.77  196.59
  10  -5  -7  661.31   49.47
 -10   5   8  879.99   78.87
  10  -5  -8  907.83  298.57
  10  -5  -8  796.39  298.50
  10  -5  -8  907.89   60.20
  10  -5  -8  819.95   55.01
 -10   5   9  465.13  169.25
  10  -5  -9  511.92  169.28
  10  -5  -9  460.12  169.21
  10  -5  -9  517.90   45.91
  10  -5  -9  482.10   42.03
  10  -5 -10    5.69    5.91
  10  -5 -10    3.73    4.60
 -10   5  10    1.03    3.23
  10  -5 -10    8.03    9.77
  10  -5 -10    3.34   10.76
 -10   5  11  639.30  247.48
  10  -5 -11  832.47  247.54
  10  -5 -11  583.08  247.44
  10  -5 -11  837.45   58.14
  10  -5 -12  618.29   61.34
  10  -5 -12  619.88   54.60
  10  -5 -13 1089.78  423.79
  10  -5 -13 1351.96   78.11
 -10   5  14  167.10   67.10
  10  -5 -14  160.91   67.22
  10  -5 -14  258.76   35.13
  10  -5 -15  120.89   29.66
  10  -5 -16   60.42   25.38
 -10   6   1  466.21   50.72
 -10   6   1  512.61   44.52
  10  -6  -1  502.60   50.34
  10  -6  -1  515.95   41.48
  10  -6  -1  582.63  178.53
  10  -6  -1  498.26   45.15
 -10   6   2  631.91   62.51
  10  -6  -2  659.33   64.01
  10  -6  -2  656.07   62.13
  10  -6  -2  742.64   53.04
 -10   6   2  649.40   54.95
  10  -6  -2  642.01   47.30
 -10   6   3    2.63    3.94
  10  -6  -3    6.18    3.88
 -10   6   3    5.25    2.41
  10  -6  -3    3.43    2.89
  10  -6  -3    2.36    8.37
  10  -6  -3    4.43    7.51
  10  -6  -4  164.61   21.22
 -10   6   4  155.77   58.60
 -10   6   4  167.05   27.76
  10  -6  -4  190.40   58.67
  10  -6  -4  175.09   27.58
  10  -6  -4  157.57   23.92
 -10   6   5  851.56   79.36
 -10   6   5  831.21   67.70
  10  -6  -5  950.02   80.68
  10  -6  -5  927.37   66.37
  10  -6  -5  810.23  301.87
  10  -6  -5  852.53   54.45
 -10   6   6  956.89   89.78
 -10   6   6  945.13   75.84
  10  -6  -6 1189.81   75.06
  10  -6  -6 1090.26  346.38
  10  -6  -6  917.82  346.28
  10  -6  -6  924.98   58.64
 -10   6   7    3.72    4.87
  10  -6  -7    1.91    4.13
  10  -6  -7    1.92    4.44
 -10   6   7    0.43    6.33
  10  -6  -7    3.87    2.30
  10  -6  -7    2.90    6.65
 -10   6   8    5.39    5.56
  10  -6  -8    6.88    5.15
  10  -6  -8    7.44    5.09
  10  -6  -8    5.88    3.63
  10  -6  -8   11.48   10.74
  10  -6  -9  246.63   27.12
  10  -6  -9  197.89   25.69
  10  -6  -9  203.69   22.98
 -10   6   9  211.36   75.82
  10  -6  -9  233.85   31.57
  10  -6 -10  774.50   59.52
  10  -6 -10  646.67   49.96
 -10   6  10  530.26  208.74
  10  -6 -10  495.40  208.72
 -10   6  11   51.59   14.87
  10  -6 -11  139.95   16.51
  10  -6 -11  133.10   16.07
  10  -6 -11   63.96   32.70
  10  -6 -12  134.75   51.85
  10  -6 -12  159.39   30.15
  10  -6 -13    2.29    4.05
  10  -6 -13   14.36   16.49
  10  -6 -14   25.65   10.14
  10  -6 -15   12.55   18.74
 -10   7   1  439.03   45.10
  10  -7  -1  476.20   46.03
  10  -7  -1  441.22   45.12
  10  -7  -1  523.61   39.17
 -10   7   1  408.78   44.90
  10  -7  -1  402.29   38.72
 -10   7   2  109.13   16.22
  10  -7  -2  138.67   17.97
  10  -7  -2  121.51   16.37
  10  -7  -2  111.18   14.69
 -10   7   2  114.20   40.92
  10  -7  -2  109.39   40.91
 -10   7   3   19.21    6.78
  10  -7  -3   17.21    6.81
  10  -7  -3   15.72    5.75
 -10   7   3   19.60    7.12
  10  -7  -3   16.40    7.13
  10  -7  -3   26.53   12.45
 -10   7   4  726.56   71.49
 -10   7   4  760.82   61.39
  10  -7  -4  797.59   72.79
  10  -7  -4  712.59   71.44
  10  -7  -4  896.73   60.57
  10  -7  -4  761.76   58.14
 -10   7   5  124.31   18.97
 -10   7   5  131.16   19.00
  10  -7  -5  127.27   18.90
  10  -7  -5  162.21   49.24
  10  -7  -5  160.70   25.86
  10  -7  -5  138.48   22.83
 -10   7   6  801.08   71.46
  10  -7  -6 1051.86   85.76
  10  -7  -6  802.67   67.88
 -10   7   6  921.76  322.62
  10  -7  -6  942.28  322.62
  10  -7  -6 1060.88   63.01
  10  -7  -7   93.22   13.99
  10  -7  -7   81.60   12.82
 -10   7   7   81.66   30.26
  10  -7  -7   94.59   30.31
  10  -7  -7   80.66   30.27
 -10   7   8  117.98   18.15
  10  -7  -8  120.62   18.34
  10  -7  -8  127.07   17.20
  10  -7  -8  166.97   44.70
  10  -7  -8  110.00   22.54
  10  -7  -9   60.14   11.27
 -10   7   9   36.04   16.46
  10  -7  -9   42.04   16.47
  10  -7  -9   48.52   16.78
  10  -7 -10  264.11   36.63
  10  -7 -10  455.57   34.48
 -10   7  10  242.64  120.72
  10  -7 -10  477.12  120.84
 -10   7  11  505.10   44.34
  10  -7 -11  449.38  170.74
  10  -7 -11  509.68   50.67
 -10   7  12  442.74   38.05
  10  -7 -12  517.24   41.35
  10  -7 -12  352.91  153.21
 -10   7  13    9.69    5.22
 -10   7  13    2.98    4.07
  10  -7 -13    3.77    4.44
  10  -7 -13   10.11   17.61
  10  -7 -14    9.33    8.41
  10  -7 -15    8.22    8.80
 -10   8   1  256.57   31.19
 -10   8   1  255.46   28.10
  10  -8  -1  301.33   31.97
  10  -8  -1  248.81   31.17
  10  -8  -1  311.62   28.22
  10  -8  -1  276.84   25.99
 -10   8   2   93.86   15.86
  10  -8  -2  114.48   15.31
 -10   8   2   94.45   22.36
  10  -8  -2  127.71   35.89
  10  -8  -2   94.16   35.83
  10  -8  -2   92.91   19.12
 -10   8   3 1250.72  101.73
  10  -8  -3 1603.51  124.82
  10  -8  -3 1314.38  123.66
  10  -8  -3 1394.77   98.38
 -10   8   3 1388.05  491.16
  10  -8  -3 1518.19   78.28
 -10   8   4  621.06   51.27
  10  -8  -4  676.05   49.92
  10  -8  -4  578.84   47.86
 -10   8   4  575.85  212.13
  10  -8  -4  656.09  212.18
  10  -8  -4  566.64  212.13
 -10   8   5  147.32   20.29
  10  -8  -5  166.62   21.38
  10  -8  -5  154.16   20.79
  10  -8  -5  160.69   19.27
  10  -8  -5  149.94   18.07
 -10   8   5  153.38   54.41
  10  -8  -6    3.30    4.87
 -10   8   6    3.20    2.53
  10  -8  -6    2.31    2.40
  10  -8  -6    2.24    2.64
  10  -8  -6    1.82    7.58
 -10   8   7  841.43   78.25
  10  -8  -7  757.91   77.85
  10  -8  -7  976.24   65.67
  10  -8  -7 1045.39  295.67
  10  -8  -7  699.23   54.75
 -10   8   8    0.59    4.72
  10  -8  -8    7.11    5.08
  10  -8  -8    7.40    3.54
  10  -8  -8    3.65    2.98
  10  -8  -9   12.29    6.17
  10  -8  -9    9.73    5.13
  10  -8 -10  399.79   37.88
 -10   8  10  423.99   39.63
  10  -8 -10  388.70  141.99
 -10   8  11   64.36   10.93
  10  -8 -11   46.94   20.86
  10  -8 -11   60.55   23.84
 -10   8  12    8.01    5.26
  10  -8 -12    4.83    4.54
  10  -8 -12    9.54   18.34
 -10   8  13   -1.42    9.80
  10  -8 -13   26.43   19.87
 -10   8  14   -1.19    6.90
  10  -8 -14   60.49   23.01
  10  -9  -1  151.36   19.46
  10  -9  -1  154.45   18.01
 -10   9   1  126.23   47.65
 -10   9   1  122.99   26.19
  10  -9  -1  129.96   47.66
  10  -9  -1  132.17   23.23
 -10   9   2  560.95   54.15
  10  -9  -2  623.57   55.00
  10  -9  -2  551.82   53.91
  10  -9  -2  583.43   46.72
 -10   9   2  547.49   52.04
  10  -9  -2  489.89   43.69
 -10   9   3  141.33   19.17
  10  -9  -3  123.50   19.27
  10  -9  -3  129.59   16.74
 -10   9   3  128.62   49.22
  10  -9  -3  164.22   49.30
  10  -9  -3  164.87   26.31
 -10   9   4  166.87   23.38
  10  -9  -4  196.47   24.07
  10  -9  -4  165.60   22.92
 -10   9   4  175.36   31.52
  10  -9  -4  218.65   29.55
  10  -9  -4  180.27   26.87
  10  -9  -5  194.73   22.25
  10  -9  -5  183.27   19.88
 -10   9   5  148.41   55.11
  10  -9  -5  147.82   55.10
  10  -9  -5  129.43   24.21
  10  -9  -6    6.45    5.40
 -10   9   6    6.92    4.12
  10  -9  -6   11.98    4.03
  10  -9  -6    9.80   10.52
 -10   9   7  678.55  301.70
  10  -9  -7 1165.92  301.82
  10  -9  -7  699.30  301.70
  10  -9  -7 1034.74   63.86
  10  -9  -8  707.00   57.85
  10  -9  -8  725.83  249.70
  10  -9  -9   73.23   14.69
  10  -9  -9   69.80   13.66
 -10   9   9   79.32   18.41
 -10   9  10  104.67   14.15
  10  -9 -10   91.65   17.46
  10  -9 -10   96.02   15.82
 -10   9  11  274.70   33.24
  10  -9 -11  221.68   93.86
  10  -9 -11  304.57   40.77
  10  -9 -12   84.58   15.38
 -10   9  12   61.86   18.51
 -10   9  13   -0.33    7.77
  10  -9 -13   85.47   13.10
  10  -9 -14   18.08    9.73
 -10   9  14   -0.29   10.41
 -10  10   1  771.72   85.22
  10 -10  -1  800.75   85.31
  10 -10  -1 1109.17   72.27
 -10  10   1  926.81   68.05
  10 -10  -1 1169.91  328.11
  10 -10  -1  934.06   57.77
  10 -10  -2  697.19   57.50
 -10  10   2  536.25  203.07
 -10  10   2  518.12   53.63
  10 -10  -2  538.17  203.08
  10 -10  -2  677.09   51.38
  10 -10  -2  548.65   45.58
  10 -10  -3   75.57   14.70
 -10  10   3   78.57   31.53
 -10  10   3   73.65   23.25
  10 -10  -3  116.41   31.60
  10 -10  -3  109.68   21.98
  10 -10  -3   84.76   20.08
 -10  10   4  341.25   45.97
  10 -10  -4  558.62   47.91
  10 -10  -4  378.87  160.49
  10 -10  -4  594.79   46.10
 -10  10   5    0.69    4.20
  10 -10  -5    8.94    4.88
  10 -10  -5    1.51    4.48
  10 -10  -5    3.39    2.58
  10 -10  -6   89.09   14.85
  10 -10  -6   86.81   31.20
  10 -10  -7  850.18   81.49
  10 -10  -7  875.99   64.56
 -10  10   8  165.49   18.78
  10 -10  -8  158.78   20.70
  10 -10  -8  160.87   56.97
 -10  10   9    4.20    4.58
  10 -10  -9    4.23    5.72
  10 -10  -9    9.03    4.07
 -10  10  10   -4.20    7.98
  10 -10 -10   -2.49    4.01
  10 -10 -10   -2.95   10.57
 -10  10  11    0.73    4.01
  10 -10 -11   -2.73   17.49
 -10  10  12    3.97    9.60
  10 -10 -12   14.97   19.67
 -10  10  13    0.14   10.09
  10 -10 -13  147.94   16.30
  10 -11  -1   16.36    6.84
  10 -11  -1   15.48    6.90
  10 -11  -2  251.68   31.51
  10 -11  -2  296.73   28.49
  10 -11  -3  568.24   60.20
  10 -11  -3  665.14   50.98
  10 -11  -4   78.23   13.07
  10 -11  -4   63.72   25.34
  10 -11  -5  505.87   44.30
  10 -11  -5  525.71  179.74
  10 -11  -6  413.77   38.14
  10 -11  -6  412.45  144.22
  10 -11  -7   48.64   18.50
  10 -11  -7   53.20   20.11
 -10  11   8   86.45   19.43
  10 -11  -8   78.78   29.96
  10 -11  -8   86.04   22.82
  10 -11  -9    1.97    5.26
 -10  11   9    0.89    8.78
  10 -11  -9    4.17    3.74
 -10  11  10   32.02   13.08
  10 -11 -10   13.73   10.26
  10 -11 -10   26.28   16.05
 -10  11  11  188.75   29.85
  10 -11 -11  254.17   38.30
  10 -11 -12   18.47    9.44
 -10  11  12    2.48    9.76
  10 -12  -1  815.73   83.76
  10 -12  -1  995.81   69.77
  10 -12  -2    4.93    5.77
  10 -12  -2    0.70    2.63
  10 -12  -3  146.80   52.91
  10 -12  -3  154.34   27.87
  10 -12  -4   67.40   13.84
  10 -12  -4   60.19   12.68
  10 -12  -5  168.52   21.58
  10 -12  -5  178.80   60.89
  10 -12  -6  366.91  133.21
  10 -12  -6  394.65   44.44
 -10  12   7    9.02    5.57
  10 -12  -7   14.15    5.77
  10 -12  -7   13.97   15.17
 -10  12   8   13.77   10.54
  10 -12  -8    8.32    6.01
  10 -12  -8   12.50   13.25
 -10  12   9  100.73   13.10
  10 -12  -9   83.33   14.42
  10 -12  -9   42.81   28.36
 -10  12  10    6.56   10.41
  10 -12 -10    9.02   18.36
  10 -12 -11   42.59   10.71
 -10  12  11    2.22   11.09
  10 -13  -1    0.24    4.55
  10 -13  -1    1.20    5.49
  10 -13  -2    3.81    5.78
  10 -13  -2    4.16    3.30
  10 -13  -3   94.59   33.11
  10 -13  -3   92.29   23.29
  10 -13  -4   55.40   20.04
  10 -13  -4   54.78   20.96
  10 -13  -5   19.04    9.68
  10 -13  -5   14.26    8.59
  10 -13  -6   51.37   18.50
  10 -13  -6   50.21   21.20
 -10  13   7  110.17   15.22
  10 -13  -7  120.20   17.34
  10 -13  -7  106.58   39.74
 -10  13   8   52.54   15.44
  10 -13  -8   29.10   16.02
  10 -13  -8   41.72   18.16
 -10  13   9   57.74   10.54
  10 -13  -9   49.33   11.93
 -10  13  10  115.12   16.36
  10 -13 -10  134.68   19.46
 -10  13  11    1.74    7.16
  10 -13 -11   56.90   20.84
  10 -14  -1   91.62   15.79
  10 -14  -1   91.01   14.91
  10 -14  -2  166.57   22.39
  10 -14  -2  148.75   28.53
  10 -14  -3    3.71    6.88
  10 -14  -3    2.05    5.71
  10 -14  -4    7.38    7.84
  10 -14  -4    5.83    7.06
  10 -14  -5  132.18   46.94
  10 -14  -5  133.10   28.62
  10 -14  -6    1.91    5.63
  10 -14  -6   11.21   15.95
  10 -14  -7  191.83   69.75
  10 -14  -7  203.45   33.85
 -10  14   8   93.09   13.30
  10 -14  -8   73.70   14.72
 -10  14   9    1.08    8.76
  10 -14  -9    4.85   11.58
  10 -14 -10    7.64    7.42
 -10  14  10   -0.51   10.28
  10 -15  -1  152.77   19.73
  10 -15  -1  147.95   52.85
  10 -15  -2  476.40   43.27
  10 -15  -2  521.01  173.67
  10 -15  -3  381.56   40.41
  10 -15  -3  328.06   33.74
  10 -15  -4   16.93    9.41
  10 -15  -4   12.10    7.97
  10 -15  -5   17.15   10.98
  10 -15  -5   18.42    8.86
  10 -15  -6   21.52   13.34
  10 -15  -6   39.23   19.26
  10 -15  -7    4.58    7.11
  10 -15  -8  142.09   30.68
  10 -16  -1  144.50   21.55
  10 -16  -1  132.63   18.78
  10 -16  -2   53.94   18.83
  10 -16  -2   49.00   19.35
  10 -16  -3    4.12    8.09
  10 -16  -3    6.72    6.11
  10 -16  -4   57.23   24.64
  10 -16  -4   75.43   22.71
  10 -16  -5  263.35   25.84
  10 -16  -5  167.81   77.68
  10 -16  -6  250.90   28.04
  10 -16  -7   18.02   17.18
  10 -17  -1   79.84   14.50
  10 -17  -1   86.27   29.66
  10 -17  -2   39.49   10.11
  10 -17  -2   33.60   14.06
  10 -17  -3    6.15    6.28
  10 -17  -3    7.17    5.74
  10 -17  -4   -0.66    6.10
  10 -17  -5    8.81    7.28
  10 -17  -6   76.84   14.65
  10 -18  -1   31.69    9.61
  10 -18  -1   29.44   12.04
  10 -18  -2   14.16   10.59
  10 -18  -2   24.80    9.43
  10 -18  -3  148.32   31.00
  10 -18  -4  152.10   31.00
  10 -19  -1  107.23   27.95
  10 -19  -2   14.01    8.92
  -9 -18  11   10.62    5.95
   9  18 -11   -0.04    5.17
  -9 -18  12    0.69    5.49
   9  18 -12    0.40    3.41
  -9 -18  13    0.81    5.50
   9  18 -13    3.07    5.83
  -9 -18  14   22.90    8.31
   9  18 -14   25.18    8.62
  -9 -18  15  139.78   19.45
   9  18 -15  137.77   48.84
  -9 -17   8   62.39   10.83
   9  17  -8    1.23    9.11
  -9 -17   9  153.79   15.69
   9  17  -9    1.61   29.67
  -9 -17  10  199.09   18.64
   9  17 -10   22.49   17.16
  -9 -17  11    5.53    3.06
   9  17 -11    4.01    3.26
  -9 -17  12   17.11    7.14
   9  17 -12   20.29    7.29
  -9 -17  13  108.80   16.56
   9  17 -13  120.74   17.74
  -9 -17  14   23.14    8.07
   9  17 -14   18.02    7.39
  -9 -17  15  102.95   15.64
   9  17 -15   95.39   16.38
  -9 -17  16  100.76   15.80
   9  17 -16  102.95   16.65
  -9 -17  17   22.74    8.56
   9  17 -17   20.59    8.64
   9  16  -5    8.49   14.74
   9  16  -6    0.20    5.97
  -9 -16   6    3.76    4.33
   9  16  -6    5.66   14.81
   9  16  -7   -1.26   15.44
  -9 -16   7  171.77   36.07
  -9 -16   7    3.93   27.15
  -9 -16   8  217.61   19.19
   9  16  -8  199.59   18.45
  -9 -16   9   10.64    6.49
   9  16  -9   12.13    6.90
  -9 -16   9   -3.04   18.51
   9  16  -9    5.11   16.46
  -9 -16  10   15.08    5.71
  -9 -16  10   -2.87   19.38
   9  16 -10   23.15    5.91
   9  16 -10   14.83   17.30
  -9 -16  11   -0.82    3.81
   9  16 -11   -1.28    4.13
  -9 -16  11    2.58   17.54
   9  16 -11    0.20   11.52
   9  16 -12  254.74   29.44
  -9 -16  12  239.05   85.94
  -9 -16  13  257.79   29.31
   9  16 -13  264.80   30.49
  -9 -16  14  205.64   77.96
   9  16 -14  244.53   78.04
  -9 -16  15   66.47   23.94
   9  16 -15   68.82   24.02
  -9 -16  16    9.36    5.27
   9  16 -16   10.54    5.81
  -9 -16  17   33.48   13.13
   9  16 -17   39.15   13.38
  -9 -16  18    6.93    6.10
   9  16 -18    6.13    6.30
   9  15  -2  226.84   24.21
   9  15  -3    3.03    5.70
   9  15  -4   34.51    8.42
  -9 -15   4   24.52    8.74
   9  15  -4    0.55    8.30
  -9 -15   5    0.37    6.73
   9  15  -5    3.36    6.05
   9  15  -5    0.17    3.61
   9  15  -6   36.39    8.45
  -9 -15   6   16.07    7.76
   9  15  -6    0.68    7.51
  -9 -15   7   17.87    7.54
   9  15  -7    1.65    6.88
   9  15  -7   17.92   15.25
  -9 -15   8  411.09   41.10
   9  15  -8  387.20   42.25
   9  15  -8  388.76   41.73
  -9 -15   9   95.17   13.53
  -9 -15   9    0.73   14.36
   9  15  -9   85.13   13.95
   9  15  -9   95.27   23.26
  -9 -15  10   90.43   13.51
   9  15 -10   79.69   14.14
  -9 -15  10   60.97   26.64
   9  15 -10   79.86   22.80
  -9 -15  11    5.62    4.81
   9  15 -11    6.78    5.03
  -9 -15  11    3.05   13.62
   9  15 -11    7.62   11.63
  -9 -15  12  243.44   22.08
   9  15 -12  224.75   22.72
  -9 -15  12  110.99   30.94
   9  15 -12   86.36   24.86
  -9 -15  13  170.18   21.95
   9  15 -13  182.31   23.02
  -9 -15  14   29.29    7.97
   9  15 -14   30.18    8.67
  -9 -15  15   80.15   13.34
   9  15 -15   79.58   14.13
  -9 -15  16    8.99    3.89
   9  15 -16    7.50    4.13
  -9 -15  17  121.36   16.53
   9  15 -17   99.58   39.25
  -9 -15  18    6.41    5.95
   9  15 -18    0.39    3.78
  -9 -15  19  176.03   57.53
   9  15 -19  148.95   57.58
   9  14  -1   11.38    6.48
   9  14  -2    4.08    9.45
  -9 -14   3    1.99    4.42
   9  14  -3    1.49    3.89
   9  14  -3    2.34   12.35
  -9 -14   4  263.44   70.67
   9  14  -4  310.49   31.95
  -9 -14   5   39.69    9.66
   9  14  -5   42.34    9.00
   9  14  -5    2.19   11.02
  -9 -14   6   50.63   10.98
   9  14  -6   39.14   11.31
   9  14  -6   45.70   10.39
  -9 -14   7  423.33   43.10
   9  14  -7  454.82  147.27
   9  14  -7  392.15   41.04
  -9 -14   8   35.91    8.87
   9  14  -8   32.05    9.45
   9  14  -8   41.23    9.69
  -9 -14   9    3.86    2.86
   9  14  -9    6.46    3.01
   9  14  -9    2.00   12.23
  -9 -14  10   13.56    8.38
  -9 -14  10   16.48    5.83
   9  14 -10   14.57    5.95
   9  14 -10   12.80   13.90
  -9 -14  11  449.56   40.01
  -9 -14  11  368.14   37.91
   9  14 -11  411.36  134.18
   9  14 -11  310.75   38.16
  -9 -14  12   75.00   11.47
   9  14 -12   74.86   12.13
  -9 -14  12   45.13   22.22
   9  14 -12   37.26   16.22
  -9 -14  13    2.50    3.83
   9  14 -13    2.95    4.13
  -9 -14  13   -3.16    9.08
   9  14 -13    0.76    6.81
  -9 -14  14   78.43   13.05
   9  14 -14   70.35   13.72
  -9 -14  15    5.99    4.64
   9  14 -15    3.58    5.09
  -9 -14  16  103.62   35.66
   9  14 -16   98.38   35.73
  -9 -14  17  122.34   42.07
   9  14 -17  116.46   42.14
  -9 -14  18  440.64  153.03
   9  14 -18  436.50  153.10
  -9 -14  19   33.28    8.87
   9  14 -19   43.91   10.61
   9  13  -1  117.73   23.54
  -9 -13   2   39.33   10.68
   9  13  -2   64.84    9.38
   9  13  -2   -4.79   12.85
  -9 -13   3   88.25   13.71
   9  13  -3   -1.07   23.06
   9  13  -3   99.62   19.51
   9  13  -4    9.63    7.00
   9  13  -4    4.77    5.45
  -9 -13   4   10.07    4.71
  -9 -13   5  158.48   20.65
   9  13  -5  151.42   21.52
   9  13  -5  148.81   26.54
  -9 -13   6  186.09   64.45
   9  13  -6  181.68   64.52
   9  13  -6  183.87   28.35
   9  13  -7   21.55    7.80
  -9 -13   7   23.03    8.40
   9  13  -7   22.10    8.51
  -9 -13   8  309.71   32.89
   9  13  -8  305.93   34.00
   9  13  -8  299.66   34.63
  -9 -13   9   19.17    6.43
   9  13  -9   13.36    6.80
   9  13  -9   17.73   12.79
  -9 -13  10   52.17   10.23
   9  13 -10   48.15   10.96
  -9 -13  10   40.83   18.57
   9  13 -10   55.18   17.28
  -9 -13  11  160.79   47.38
  -9 -13  11  121.58   28.64
   9  13 -11  140.54   47.44
   9  13 -11  111.74   23.19
  -9 -13  12   73.07   11.26
   9  13 -12   70.85   12.00
  -9 -13  12   45.15   18.96
   9  13 -12   37.25   15.12
  -9 -13  13    2.94    2.57
   9  13 -13    3.13    2.81
  -9 -13  14  104.68   15.94
   9  13 -14  116.55   17.06
  -9 -13  15  141.12   48.85
   9  13 -15  136.91   48.91
  -9 -13  16  314.57  107.35
   9  13 -16  298.64  107.41
  -9 -13  17    5.61    3.16
   9  13 -17    5.30    3.43
  -9 -13  18  190.11   22.92
   9  13 -18  180.27   24.01
  -9 -13  19  124.21   17.28
   9  13 -19  119.21   18.73
  -9 -13  20    0.82    6.95
   9  13 -20   47.90    8.85
  -9 -12   1   15.32    5.68
   9  12  -1   -2.65    5.36
   9  12  -1   17.86   12.10
   9  12  -2    3.34    4.93
  -9 -12   2    2.57    3.95
   9  12  -2    5.07    4.00
   9  12  -3   52.87   12.55
   9  12  -3   53.95   10.70
  -9 -12   3   56.48   19.63
  -9 -12   4  173.72   22.42
   9  12  -4  177.96   23.49
   9  12  -4  172.34   20.09
   9  12  -5   25.12    9.09
  -9 -12   5   24.86   10.10
   9  12  -5   29.54   14.06
  -9 -12   6    0.82    3.59
   9  12  -6    1.61    4.22
   9  12  -6   -1.27   12.94
   9  12  -7   31.01    8.91
   9  12  -7   32.71    8.89
  -9 -12   7   29.71   11.37
  -9 -12   8   12.78    5.63
   9  12  -8   13.11    6.37
   9  12  -8   12.14   13.02
  -9 -12   9   85.42   13.78
   9  12  -9   92.99   14.71
   9  12  -9   80.30   12.95
  -9 -12  10  395.40  133.28
   9  12 -10  416.69  133.34
   9  12 -10  340.99   37.16
   9  12 -11    5.01    5.26
  -9 -12  11    3.50    2.88
  -9 -12  11    2.78   11.46
   9  12 -11    6.87    9.12
  -9 -12  12   63.50   17.21
  -9 -12  12   38.56   17.46
  -9 -12  12   37.60   17.25
   9  12 -12   63.82   17.33
   9  12 -12   32.43   13.93
  -9 -12  13   80.65   13.11
   9  12 -13   74.93   14.00
  -9 -12  14   24.35    8.16
   9  12 -14   18.04    8.25
  -9 -12  15    9.35    4.45
   9  12 -15   11.22    4.61
  -9 -12  16  650.90  233.44
   9  12 -16  694.47  233.51
  -9 -12  17    9.02    5.21
   9  12 -17    8.28    5.76
   9  12 -18   66.03   13.34
  -9 -12  18   73.98   24.98
   9  12 -19    1.99    6.22
  -9 -12  19    4.80    2.74
  -9 -12  20    0.07    3.38
   9  12 -20    1.23    5.91
   9  11  -1  216.54   28.05
   9  11  -1  255.87   24.23
  -9 -11   1  215.11   80.31
   9  11  -2  775.92   56.65
  -9 -11   2  709.10  253.28
   9  11  -2  692.38  253.33
  -9 -11   3  173.88   21.71
   9  11  -3  160.81   19.17
   9  11  -3  160.86   58.03
  -9 -11   4    4.54    5.90
   9  11  -4    5.77    4.79
   9  11  -4    5.77    3.80
  -9 -11   5    7.59    3.53
   9  11  -5   11.02    3.78
   9  11  -5    4.75   10.26
  -9 -11   6  106.53   36.92
   9  11  -6  110.84   37.01
   9  11  -6   98.44   20.62
  -9 -11   7  518.79   51.38
   9  11  -7  544.18   52.69
   9  11  -7  533.36   43.60
  -9 -11   8  315.01   34.86
   9  11  -8  336.25   36.18
   9  11  -8  345.18   36.18
  -9 -11   9   81.80   27.43
  -9 -11   9   56.93   19.66
   9  11  -9   83.90   27.54
   9  11  -9   83.25   19.11
  -9 -11  10   55.22    9.95
   9  11 -10   52.85   10.80
  -9 -11  10   34.08   16.38
   9  11 -10   44.18   14.55
  -9 -11  11   26.10    7.05
   9  11 -11   21.18    7.80
  -9 -11  11   30.52   13.80
  -9 -11  11   16.48   12.31
   9  11 -11   19.71   11.36
  -9 -11  12  386.12   99.14
  -9 -11  12  213.40   35.96
   9  11 -12  325.04   99.20
   9  11 -12  192.39   29.41
  -9 -11  13  893.91   80.68
   9  11 -13  894.33   82.20
  -9 -11  14  693.07   66.76
   9  11 -14  762.77   68.38
  -9 -11  15  452.75   42.56
   9  11 -15  382.97  147.14
  -9 -11  16    1.51    4.11
   9  11 -16    2.96    4.44
  -9 -11  17   36.55   13.09
   9  11 -17   35.42   13.18
  -9 -11  18  407.96  141.29
   9  11 -18  401.37  141.35
  -9 -11  19    2.02   24.12
   9  11 -19  481.22   29.03
  -9 -11  20    0.29   15.26
   9  11 -20   96.58   15.89
  -9 -10   1  154.96   20.55
   9  10  -1  158.30   18.19
   9  10  -1  137.67   53.03
  -9 -10   2  136.23   19.25
   9  10  -2  133.17   16.82
   9  10  -2  136.93   47.61
   9  10  -3  265.55   29.86
  -9 -10   3  251.19   86.48
   9  10  -3  229.88   30.69
  -9 -10   4   61.41   11.78
   9  10  -4   61.42   22.97
   9  10  -4   70.11   17.10
   9  10  -5  529.19   42.58
  -9 -10   5  509.90  181.87
   9  10  -5  527.24  181.93
  -9 -10   6  210.10   24.69
   9  10  -6  209.32   25.67
   9  10  -6  211.06   21.93
  -9 -10   7   10.63    5.16
  -9 -10   7    8.98    5.71
   9  10  -7   11.19    5.76
   9  10  -7   14.81   12.75
  -9 -10   8   34.67    8.24
  -9 -10   8   30.15    8.92
   9  10  -8   33.52    8.81
   9  10  -8   36.33    8.28
  -9 -10   9   85.04   13.22
   9  10  -9   85.12   14.22
   9  10  -9   77.50   12.51
  -9 -10   9   79.26   20.49
  -9 -10  10   52.55    9.91
   9  10 -10   50.61   10.96
  -9 -10  10   41.63   15.93
   9  10 -10   46.39   14.39
  -9 -10  11  158.88   19.11
   9  10 -11  151.90   20.31
  -9 -10  11  134.42   25.98
   9  10 -11  135.61   22.16
  -9 -10  12  320.48   31.34
   9  10 -12  314.11   32.65
  -9 -10  12  200.23   33.32
   9  10 -13  119.42   18.94
  -9 -10  13  133.96   44.88
  -9 -10  14  421.71   43.53
   9  10 -14  456.38   44.96
  -9 -10  15   14.49    6.70
   9  10 -15   20.61    6.89
  -9 -10  16  281.82   29.80
   9  10 -16  253.68   31.06
  -9 -10  17  212.20   24.49
   9  10 -17  195.62   25.96
  -9 -10  18   41.77   16.00
   9  10 -18   47.89   16.31
  -9 -10  19    3.57    5.76
   9  10 -19   31.84    7.17
  -9 -10  20   -0.04   10.63
   9  10 -20  142.06   22.65
   9   9  -1  277.78   31.59
   9   9  -1  261.24   26.42
  -9  -9   1  271.46   94.22
   9   9  -2  194.46   21.36
  -9  -9   2  199.28   70.80
   9   9  -2  215.93   70.88
  -9  -9   3   60.18   12.19
   9   9  -3   81.16   25.29
   9   9  -3   72.70   17.43
   9   9  -4    1.18    3.62
  -9  -9   4    3.56    1.97
  -9  -9   4   -0.52    2.76
   9   9  -4    0.19    2.14
  -9  -9   5  959.97   80.74
  -9  -9   5  760.95   82.92
  -9  -9   5  749.05   59.36
   9   9  -5  965.94  310.80
   9   9  -5  967.86   56.19
  -9  -9   6  244.21   27.16
   9   9  -6  286.20   26.30
  -9  -9   6  313.17   96.23
  -9  -9   6  231.55   96.32
   9   9  -6  285.37   96.28
  -9  -9   7  107.17   19.96
  -9  -9   7  139.98   49.58
  -9  -9   7  139.14   25.04
   9   9  -7  166.25   49.65
   9   9  -7  148.53   22.77
  -9  -9   8   42.86    9.46
  -9  -9   8   35.93   10.34
  -9  -9   8   46.71   10.13
   9   9  -8   42.80   10.02
   9   9  -8   53.57   15.49
  -9  -9   9   61.31   10.78
   9   9  -9   54.04   11.36
  -9  -9   9   50.73   20.41
  -9  -9   9   49.40   16.73
   9   9  -9   66.03   15.95
  -9  -9  10   41.93   12.57
  -9  -9  10   74.69   22.53
  -9  -9  10   60.27   17.21
   9   9 -10   61.23   22.59
   9   9 -10   71.41   16.16
  -9  -9  11  664.11   59.65
   9   9 -11  601.18   60.92
  -9  -9  11  657.12   52.62
   9   9 -11  623.39   44.60
  -9  -9  12  305.56   34.53
   9   9 -12  363.52   36.18
  -9  -9  13  115.90   16.91
   9   9 -13  127.88   18.42
  -9  -9  14  111.82   16.79
   9   9 -14  121.76   17.75
  -9  -9  15  145.63   52.72
   9   9 -15  156.62   52.81
   9   9 -16   87.45   15.71
  -9  -9  16   97.92   32.97
  -9  -9  17  493.23   49.50
   9   9 -17  526.86   51.05
   9   9 -18   99.81   16.59
  -9  -9  18   92.41   33.71
   9   9 -19  157.22   15.31
  -9  -9  19   -0.72   24.27
  -9  -9  20    0.88    5.84
   9   9 -20   36.36    7.43
  -9  -8   1  218.18   25.64
   9   8  -1  225.50   75.66
   9   8  -1  206.70   28.57
  -9  -8   2  323.87   42.93
  -9  -8   2  433.75  140.65
   9   8  -2  438.03  140.70
   9   8  -2  396.55   37.98
  -9  -8   3   13.98    5.23
  -9  -8   3   11.56    6.33
   9   8  -3    9.82    5.49
  -9  -8   3   10.09    9.57
   9   8  -3   12.73    9.37
  -9  -8   4  611.21   55.65
  -9  -8   4  578.87   57.96
  -9  -8   4  503.05   47.47
   9   8  -4  603.45   56.56
   9   8  -4  615.32   46.38
  -9  -8   5    0.13    3.04
  -9  -8   5    1.41    2.00
  -9  -8   5   -0.81    7.89
   9   8  -5    1.17    2.06
   9   8  -5    2.04    6.81
  -9  -8   6   30.06    7.23
  -9  -8   6   20.46    8.08
   9   8  -6   26.35    7.85
   9   8  -6   28.87    6.90
  -9  -8   6   28.17   13.18
  -9  -8   7   16.14    7.50
  -9  -8   7   25.14    8.24
  -9  -8   7   24.82   13.09
   9   8  -7   22.38    8.34
   9   8  -7   21.26   10.16
  -9  -8   8  433.07   41.33
  -9  -8   8  342.94   42.73
   9   8  -8  419.06   42.49
  -9  -8   8  400.63   41.00
   9   8  -8  432.54   37.32
  -9  -8   9  579.30   46.69
  -9  -8   9  588.93  194.91
  -9  -8   9  493.97  194.99
   9   8  -9  543.77  194.97
   9   8  -9  575.35   43.15
  -9  -8  10  362.78   36.43
   9   8 -10  353.48   37.60
  -9  -8  10  305.82  123.14
  -9  -8  10  365.80   38.78
   9   8 -10  367.85   34.21
  -9  -8  11  380.39   36.47
  -9  -8  11  339.03   38.59
   9   8 -11  344.49   37.58
  -9  -8  11  350.90   37.35
   9   8 -11  342.60   32.49
  -9  -8  12   83.86   28.15
   9   8 -12   74.60   28.23
  -9  -8  13   31.90    7.97
   9   8 -13   32.98    8.71
   9   8 -14  114.44   17.74
  -9  -8  14  117.67   40.85
  -9  -8  15  305.06   32.26
   9   8 -15  289.04   33.40
  -9  -8  16  745.48   67.12
   9   8 -16  692.20  251.41
  -9  -8  17  138.47   18.94
   9   8 -17  148.33   20.61
  -9  -8  18    8.82    5.19
   9   8 -18    6.34    4.69
  -9  -8  19    0.44    7.82
   9   8 -19   46.91    8.74
  -9  -8  20    1.65    9.74
   9   8 -20   58.31   10.61
  -9  -7   1    2.60    5.72
   9   7  -1    7.70    5.94
   9   7  -1    6.34    4.27
  -9  -7   2  111.17   17.71
  -9  -7   2  141.86   49.85
   9   7  -2  148.53   49.76
   9   7  -2  160.04   23.32
  -9  -7   3  110.47   17.48
   9   7  -3  117.59   16.59
  -9  -7   3  100.88   21.37
   9   7  -3  108.95   20.31
   9   7  -4  718.57   52.58
  -9  -7   4  631.33  237.85
  -9  -7   4  656.65   51.30
   9   7  -4  707.75  237.81
  -9  -7   5  182.20   24.55
  -9  -7   5  203.60   21.67
   9   7  -5  188.82   20.44
   9   7  -5  192.71   67.17
  -9  -7   6    4.30    4.72
   9   7  -6    5.38    4.08
   9   7  -6    3.11    3.45
  -9  -7   6    3.20    2.47
  -9  -7   7   56.27   11.56
  -9  -7   7   60.92   10.88
   9   7  -7   57.07   11.25
   9   7  -7   59.24   14.71
  -9  -7   8  169.34   23.34
   9   7  -8  185.98   23.23
  -9  -7   8  198.43   27.38
   9   7  -8  176.36   24.61
  -9  -7   9   59.17   10.33
  -9  -7   9   43.42   11.19
   9   7  -9   49.08   10.91
  -9  -7   9   54.92   15.89
   9   7  -9   60.82   14.80
  -9  -7  10 1750.12  153.12
  -9  -7  10 1639.29  155.26
   9   7 -10 1867.16  154.65
  -9  -7  10 1877.62   87.38
   9   7 -10 1855.72   76.25
  -9  -7  11  660.08   60.37
   9   7 -11  674.40   61.88
  -9  -7  11  649.49  225.78
  -9  -7  11  628.40   52.55
   9   7 -11  625.15   43.46
  -9  -7  12  399.63   37.73
   9   7 -12  375.12   38.64
  -9  -7  12  301.78  126.60
   9   7 -13  275.07   32.58
  -9  -7  13  293.79   99.84
  -9  -7  14  374.83   40.79
   9   7 -14  437.17   42.22
  -9  -7  15   58.84   21.03
   9   7 -15   59.77   21.18
  -9  -7  16  809.78   74.03
   9   7 -16  808.90  282.00
  -9  -7  17  538.58   52.89
   9   7 -17  554.65  190.31
   9   7 -18   16.91    7.85
  -9  -7  18   15.24    6.36
   9   7 -19   51.10    9.89
  -9  -7  19   -1.29    8.11
  -9  -7  20   -1.05    4.20
   9   7 -20    7.21    4.37
  -9  -6   1   44.53   10.64
   9   6  -1   47.90    8.66
  -9  -6   1   30.81   14.26
   9   6  -1   47.65   15.43
  -9  -6   2  179.86   22.21
   9   6  -2  209.23   25.13
  -9  -6   2  218.47   71.86
   9   6  -2  213.11   27.16
  -9  -6   3    4.50    4.33
  -9  -6   3    5.97    7.76
   9   6  -3    5.71    3.11
   9   6  -3    6.14    7.32
  -9  -6   4    2.25    4.17
   9   6  -4    8.37    4.72
  -9  -6   4    4.50    7.44
   9   6  -4    4.70    7.24
  -9  -6   5   59.92   23.32
  -9  -6   5   67.10   16.96
   9   6  -5   65.89   23.33
   9   6  -5   69.13   15.82
  -9  -6   6  119.33   17.77
  -9  -6   6  119.35   16.24
   9   6  -6  119.37   42.32
   9   6  -6  123.02   20.69
  -9  -6   7 1377.46   95.89
  -9  -6   7 1282.06  466.67
   9   6  -7 1316.64  466.65
   9   6  -7 1377.85   67.46
  -9  -6   8  184.28   27.14
  -9  -6   8  242.65   24.13
   9   6  -8  253.55   27.19
   9   6  -8  227.66   22.81
   9   6  -9  370.55   38.64
  -9  -6   9  322.74  127.19
  -9  -6   9  388.65   39.94
   9   6  -9  376.18   34.36
  -9  -6  10    1.30    3.39
  -9  -6  10    2.20    6.82
   9   6 -10    3.11    2.23
   9   6 -10    0.81    5.21
  -9  -6  11  115.66   15.10
  -9  -6  11  106.62   36.30
  -9  -6  11   93.21   20.24
   9   6 -11  120.73   36.29
   9   6 -11   92.40   17.62
   9   6 -11   89.78   17.36
  -9  -6  12  244.91   26.85
   9   6 -12  256.95   28.38
  -9  -6  12  208.70   83.19
  -9  -6  13   19.64    7.89
  -9  -6  13   25.24    9.00
   9   6 -13   27.61    9.11
  -9  -6  14   68.44   11.66
   9   6 -14   64.64   12.77
  -9  -6  15   71.63   12.10
   9   6 -15   68.71   13.17
  -9  -6  16   11.50    5.89
   9   6 -16   15.94    6.49
  -9  -6  17   55.45   10.99
   9   6 -17   56.01   12.21
  -9  -6  18  141.41   19.64
   9   6 -18  146.02   20.87
  -9  -6  19    2.28   41.62
   9   6 -19  268.49   42.10
   9   6 -20   32.10    9.40
  -9  -6  20   -1.83    6.11
   9   5  -1   18.98    6.06
  -9  -5   1   18.16    7.18
  -9  -5   1   18.98   11.41
   9   5  -1   16.44    6.97
  -9  -5   2  220.22   27.39
   9   5  -2  241.90   27.43
   9   5  -2  223.47   22.85
  -9  -5   2  223.53   29.97
  -9  -5   3    1.95    3.35
  -9  -5   3    2.21    2.06
   9   5  -3    3.62    2.21
   9   5  -3    1.81    7.09
  -9  -5   4  177.88   23.37
  -9  -5   4  167.15   20.21
   9   5  -4  184.97   23.11
   9   5  -4  182.84   19.36
  -9  -5   5  163.81   19.68
   9   5  -5  167.33   18.66
  -9  -5   5  176.34   59.74
   9   5  -5  175.89   59.74
  -9  -5   6  569.01   53.85
   9   5  -6  546.72   54.12
  -9  -5   6  535.04   45.56
   9   5  -6  537.63   42.00
   9   5  -7  360.08   35.79
  -9  -5   7  281.75  113.36
  -9  -5   7  321.61   35.26
   9   5  -7  334.85   32.39
  -9  -5   8  180.99   24.39
   9   5  -8  228.64   24.79
  -9  -5   8  192.24   28.38
   9   5  -8  190.36   25.17
  -9  -5   9   14.35    6.43
  -9  -5   9   18.98    9.66
   9   5  -9   16.51    7.19
   9   5  -9   23.98    9.21
  -9  -5  10  213.64   26.80
  -9  -5  10  222.59   30.99
   9   5 -10  219.23   76.56
   9   5 -10  224.28   26.48
   9   5 -10  214.86   26.69
  -9  -5  11  421.55   44.20
  -9  -5  11  412.64   41.72
   9   5 -11  504.29  149.28
   9   5 -11  428.85   35.00
   9   5 -11  378.24   35.21
  -9  -5  12   31.02    7.43
   9   5 -12   25.85    7.87
  -9  -5  12   24.96   10.15
  -9  -5  13    6.51    5.65
  -9  -5  13   10.17    4.12
   9   5 -13   12.29    4.31
  -9  -5  14  326.87   99.15
  -9  -5  14  201.09   99.23
   9   5 -14  304.07   99.22
  -9  -5  15  125.84   17.18
   9   5 -15  117.70   18.17
   9   5 -16    4.33    7.55
  -9  -5  16    4.05    3.58
   9   5 -17   97.96   16.47
  -9  -5  17   97.79   34.50
  -9  -5  18  155.60   52.16
   9   5 -18  139.91   52.29
   9   5 -19   28.25    8.58
  -9  -5  19   -2.75    4.60
  -9  -4   1  368.76   38.59
   9   4  -1  358.31   37.92
  -9  -4   1  331.04   37.55
   9   4  -1  368.48   35.23
  -9  -4   2    1.95    3.18
  -9  -4   2    2.83    3.28
   9   4  -2   -0.26    3.40
   9   4  -2    1.90    2.15
   9   4  -3  289.19   25.84
  -9  -4   3  264.22   95.03
  -9  -4   3  250.34   32.48
   9   4  -3  280.15   95.02
  -9  -4   4  304.97   34.52
   9   4  -4  321.28   34.48
  -9  -4   4  313.39   34.78
   9   4  -4  316.19   32.33
  -9  -4   5 1517.05  128.33
   9   4  -5 1463.68  101.91
  -9  -4   5 1459.12   74.86
   9   4  -5 1431.65  510.56
  -9  -4   6   21.30    7.04
   9   4  -6   23.07    7.02
  -9  -4   6   21.26   10.29
   9   4  -6   21.45    9.64
  -9  -4   7    7.08    4.65
   9   4  -7    8.80    4.88
  -9  -4   7    7.44    7.80
   9   4  -7    8.32    6.70
  -9  -4   8  203.97   25.50
  -9  -4   8  207.77   28.80
   9   4  -8  212.34   73.00
   9   4  -8  210.12   26.23
  -9  -4   9   81.37   14.58
   9   4  -9   91.18   14.65
  -9  -4   9   96.52   19.71
   9   4  -9   88.18   17.11
   9   4 -10  951.63   82.51
  -9  -4  10  822.94  314.24
  -9  -4  10  953.37   60.86
   9   4 -10  927.44   53.52
   9   4 -10  865.26   53.17
   9   4 -11  328.98   33.39
  -9  -4  11  295.30  104.92
   9   4 -11  300.55   30.15
   9   4 -11  282.55   29.45
  -9  -4  12  417.15   45.24
   9   4 -12  456.49  152.83
  -9  -4  13   14.51    7.46
   9   4 -13   22.38    6.96
  -9  -4  13   20.21    7.24
  -9  -4  14   23.46    6.51
  -9  -4  14   16.86    7.55
   9   4 -14   22.09    8.01
  -9  -4  15   49.94   10.65
   9   4 -15   50.37   11.66
  -9  -4  16    4.45    5.58
   9   4 -16    0.60    4.41
  -9  -4  17  500.35   48.35
   9   4 -17  479.45  171.40
  -9  -4  18  217.82   74.20
   9   4 -18  204.79   74.30
   9   4 -19   64.48   11.28
  -9  -4  19    3.87   11.32
  -9  -3   1    5.38    3.96
  -9  -3   1    2.79    3.61
   9   3  -1    3.62    2.55
   9   3  -1    3.21    8.27
   9   3  -2  108.32   16.41
   9   3  -2  107.69   13.94
  -9  -3   2  106.81   37.30
  -9  -3   2  101.02   20.86
  -9  -3   3  294.57   29.36
   9   3  -3  312.39   34.22
  -9  -3   3  301.43  108.37
   9   3  -3  329.03   33.00
  -9  -3   4 1778.18  152.52
   9   3  -4 1753.12  152.30
   9   3  -4 1780.80  121.15
  -9  -3   4 1758.01   82.20
  -9  -3   5   45.30    9.85
   9   3  -5   43.57    9.88
   9   3  -5   43.90    8.72
  -9  -3   5   43.19   13.70
   9   3  -6  378.03   39.91
  -9  -3   6  378.46  133.56
  -9  -3   6  386.73   38.67
   9   3  -6  387.17   36.22
   9   3  -7   16.69    5.38
  -9  -3   7   16.61    6.33
  -9  -3   7   16.77    9.21
   9   3  -7   16.05    6.42
  -9  -3   8  102.09   15.89
  -9  -3   8  109.55   20.52
   9   3  -8  101.82   36.18
   9   3  -8   98.53   18.79
  -9  -3   9  460.39   47.50
  -9  -3   9  475.51   45.54
   9   3  -9  472.78  163.00
   9   3  -9  466.16   39.81
   9   3  -9  464.31   39.17
  -9  -3  10  469.70   48.35
   9   3 -10  493.86   48.46
  -9  -3  10  459.26   44.98
   9   3 -10  499.26   40.46
   9   3 -10  480.06   39.07
  -9  -3  11   91.58   15.84
   9   3 -11  102.20   15.55
   9   3 -11  110.00   18.65
   9   3 -11   95.39   17.31
  -9  -3  12   61.62   11.91
   9   3 -12   56.98   21.02
  -9  -3  13   59.19   10.53
  -9  -3  13   49.84   11.85
   9   3 -13   58.44   11.38
  -9  -3  14   15.72    5.67
   9   3 -14   15.61    6.38
  -9  -3  14   14.97    6.30
  -9  -3  15   29.84   11.15
   9   3 -15   30.30   11.26
  -9  -3  16  381.50  138.82
   9   3 -16  419.40  138.92
  -9  -3  17   40.14   15.38
   9   3 -17   45.74   15.56
  -9  -3  18    7.09    5.28
   9   3 -18    7.68    4.50
  -9  -3  19   12.58    6.67
  -9  -2   1  399.69   40.49
  -9  -2   1  366.16   34.39
   9   2  -1  364.07  134.64
   9   2  -1  409.62   37.17
   9   2  -2  334.35   35.85
  -9  -2   2  334.87  115.52
  -9  -2   2  320.58   36.21
   9   2  -2  333.42   34.25
   9   2  -3  112.21   16.16
  -9  -2   3  109.53   36.89
  -9  -2   3   95.38   20.23
   9   2  -3  103.58   19.66
  -9  -2   4   49.22   10.57
   9   2  -4   54.90   10.94
  -9  -2   4   53.64   14.90
   9   2  -4   52.62   14.33
  -9  -2   5  973.59   84.82
  -9  -2   5  895.13   69.92
   9   2  -5  967.69   84.80
   9   2  -5  897.77   55.95
  -9  -2   6    1.34    3.24
  -9  -2   6    1.09    6.82
   9   2  -6    6.77    2.36
   9   2  -6    0.75    5.35
  -9  -2   7  317.30   34.37
   9   2  -7  304.53   34.15
  -9  -2   7  314.81   34.26
   9   2  -7  310.57   32.09
  -9  -2   8   13.41    5.80
   9   2  -8   17.38    5.01
  -9  -2   8   14.59    9.18
   9   2  -8   15.00    5.84
   9   2  -8   13.48    8.30
   9   2  -9  158.31   21.73
  -9  -2   9  171.00   58.31
  -9  -2   9  176.38   26.87
   9   2  -9  168.28   23.77
   9   2  -9  160.85   23.15
   9   2 -10  350.96   38.37
  -9  -2  10  335.45  124.85
  -9  -2  10  362.53   39.51
   9   2 -10  378.22   35.22
   9   2 -10  358.54   33.76
  -9  -2  11   45.56   18.64
   9   2 -11   54.77   18.66
   9   2 -11   56.39   14.15
   9   2 -11   51.61   13.49
  -9  -2  12   71.17   24.09
   9   2 -12   70.49   24.02
   9   2 -12   72.69   16.04
   9   2 -12   59.06   14.82
  -9  -2  13   47.96   10.48
  -9  -2  13   54.50   15.63
   9   2 -13   49.24   15.72
   9   2 -13   37.51   12.69
   9   2 -13   29.61   11.96
  -9  -2  14    8.17    5.45
   9   2 -14   12.44    4.79
  -9  -2  15   28.76    8.34
   9   2 -15   25.88   10.38
  -9  -2  16  152.23   20.62
   9   2 -16  160.48   54.81
   9   2 -17    5.08    6.15
  -9  -2  17    6.54    3.63
  -9  -2  18   49.32   11.81
   9   2 -18   40.50   17.01
  -9  -1   1 4171.39  349.16
  -9  -1   1 4160.30  275.74
   9   1  -1 4407.04  274.36
   9   1  -1 4093.86 1467.68
   9   1  -2 3081.43  263.61
  -9  -1   2 3081.81 1097.45
  -9  -1   2 3190.90  111.37
   9   1  -2 3237.34  107.01
  -9  -1   3   38.73    9.10
   9   1  -3   47.51    9.37
   9   1  -3   35.53    8.09
  -9  -1   3   34.48   13.13
  -9  -1   4  771.87   69.57
   9   1  -4  706.70   69.51
   9   1  -4  695.48   56.27
  -9  -1   4  804.30   54.26
  -9  -1   5   87.49   14.21
   9   1  -5   84.23   14.32
  -9  -1   5   90.73   19.20
   9   1  -5   84.18   17.60
  -9  -1   6  193.97   24.69
   9   1  -6  202.36   24.96
  -9  -1   6  211.07   27.73
   9   1  -6  204.15   26.39
  -9  -1   7 1076.86   78.57
   9   1  -7 1018.53   94.70
   9   1  -7 1051.90   76.68
  -9  -1   7 1045.33  367.49
   9   1  -7 1080.23   58.26
  -9  -1   8  388.28  139.09
  -9  -1   8  401.70   41.48
   9   1  -8  420.62  139.10
   9   1  -8  397.68   37.81
   9   1  -8  388.06   36.03
  -9  -1   9  273.77   33.01
   9   1  -9  295.47   33.04
  -9  -1   9  314.23   36.25
   9   1  -9  286.73   33.24
   9   1  -9  315.60   31.07
   9   1 -10    1.86    3.63
  -9  -1  10    1.05    1.96
  -9  -1  10    1.93    6.84
   9   1 -10    1.79    4.68
   9   1 -10    3.36    5.30
  -9  -1  11    9.96    5.45
   9   1 -11   13.22    5.92
   9   1 -11   14.66    9.35
   9   1 -11   11.12    8.10
  -9  -1  12  645.93   60.77
   9   1 -12  613.96  218.48
   9   1 -12  659.78   49.39
   9   1 -12  598.89   44.71
  -9  -1  13 1281.48  116.68
   9   1 -13 1380.64  458.25
   9   1 -13 1452.66   72.80
   9   1 -13 1181.86   66.09
   9   1 -14  549.09   48.12
  -9  -1  14  557.79  163.93
  -9  -1  14  392.76  164.00
   9   1 -14  500.41   44.18
   9   1 -14  348.45   38.98
   9   1 -15  104.41   14.31
  -9  -1  15   92.71   25.63
   9   1 -15   46.88   18.21
   9   1 -15   39.18   16.89
  -9  -1  16    7.45    4.23
   9   1 -16    9.72    5.21
  -9  -1  17    8.32    4.98
   9   1 -17    5.79    4.19
  -9  -1  18  200.52   54.59
   9   1 -18   96.42   54.49
  -9   0   1   35.09    8.01
   9   0  -1   32.98    8.79
   9   0  -1   38.85    7.85
  -9   0   1   29.52   12.41
   9   0  -2   86.24   14.78
   9   0  -2   94.52   12.85
  -9   0   2   91.36   32.00
  -9   0   2   90.16   19.51
  -9   0   3  282.28   31.01
  -9   0   3  273.79   27.39
   9   0  -3  270.01   26.13
   9   0  -3  281.99   96.65
  -9   0   4   30.34    8.15
   9   0  -4   29.97    7.36
  -9   0   4   35.54   12.41
   9   0  -4   29.44   11.41
  -9   0   5  798.24   71.89
   9   0  -5  772.91   71.85
  -9   0   5  736.22   53.52
   9   0  -5  773.47   52.15
  -9   0   6  323.49   34.13
   9   0  -6  309.31   28.14
  -9   0   6  309.41   35.57
   9   0  -6  302.82  108.75
   9   0  -6  312.27   33.68
  -9   0   7   20.95    6.37
   9   0  -7   18.66    6.58
   9   0  -7   18.32    6.00
  -9   0   7   16.40    6.88
   9   0  -7   17.76    8.92
  -9   0   8  587.78   59.29
  -9   0   8  614.79   50.67
   9   0  -8  560.93   59.20
   9   0  -8  664.34   49.47
   9   0  -8  646.74   44.73
   9   0  -9   32.72    7.04
  -9   0   9   25.54   10.40
  -9   0   9   30.67   12.67
   9   0  -9   29.00   10.46
   9   0  -9   24.47   11.42
  -9   0  10    7.95    4.32
   9   0 -10    5.46    3.12
   9   0 -10    6.30    7.23
   9   0 -10    5.61    7.48
  -9   0  11  904.28   84.18
   9   0 -11  878.59   84.22
   9   0 -11  978.91   69.99
   9   0 -11  914.37   56.24
   9   0 -12   79.87   13.08
  -9   0  12   66.48   25.64
   9   0 -12   70.78   18.83
   9   0 -12   71.73   16.53
  -9   0  13   24.44   10.14
   9   0 -13   32.67   10.22
   9   0 -13   28.84   12.93
   9   0 -13   23.98   11.06
   9   0 -14  290.06   29.82
  -9   0  14  304.27   87.15
  -9   0  14  201.89   87.21
   9   0 -14  238.47   34.36
   9   0 -14  202.35   29.96
   9   0 -15   -0.86    4.70
  -9   0  15   -0.18    2.72
   9   0 -15    0.81    7.95
   9   0 -15   -0.47    6.05
  -9   0  16   55.50   17.36
   9   0 -16   54.44   17.50
   9   0 -16   28.83   17.98
  -9   0  17  345.64  116.17
   9   0 -17  488.03  116.35
   9   0 -17  117.15   38.60
  -9   1   1 1824.28  163.57
  -9   1   1 1941.62  131.36
   9  -1  -1 1892.05  664.00
   9  -1  -1 1957.09   81.65
  -9   1   2  672.99   51.10
   9  -1  -2  539.51   49.58
  -9   1   2  664.95  221.31
   9  -1  -2  683.27  221.32
  -9   1   3  160.24   18.64
  -9   1   3  154.10   54.37
   9  -1  -3  143.40   54.38
   9  -1  -3  161.98   23.98
  -9   1   4  158.57   20.97
  -9   1   4  152.37   18.73
   9  -1  -4  158.51   21.31
   9  -1  -4  170.26   24.62
  -9   1   5   11.07    5.00
  -9   1   5    9.11    4.75
   9  -1  -5    8.95    4.83
   9  -1  -5   10.14    4.24
  -9   1   6 1203.20  111.76
   9  -1  -6 1218.17  111.86
  -9   1   6 1241.01   74.47
   9  -1  -6 1278.40   68.17
   9  -1  -6 1359.85   64.92
  -9   1   7  892.49   83.97
   9  -1  -7  919.55   84.11
   9  -1  -7  893.97   68.84
   9  -1  -7  965.58   67.58
  -9   1   7  925.82   61.82
   9  -1  -8  344.98   32.83
   9  -1  -8  362.67   31.39
  -9   1   8  368.09  124.15
  -9   1   8  339.13   39.20
   9  -1  -8  358.81  124.15
  -9   1   9    2.78    3.71
  -9   1   9    2.79    4.08
   9  -1  -9    2.34    2.36
   9  -1  -9    4.87    6.34
   9  -1  -9    3.15    7.16
   9  -1 -10   12.50    5.22
   9  -1 -10    9.44    4.97
  -9   1  10    7.14    4.21
   9  -1 -10    9.88    7.52
   9  -1 -11 1217.65  108.21
  -9   1  11 1179.93  421.63
   9  -1 -11 1228.19   71.53
   9  -1 -11 1218.04   65.35
   9  -1 -12  643.45   63.16
  -9   1  12  631.23  228.88
   9  -1 -12  711.66   53.63
   9  -1 -12  647.24   47.65
  -9   1  13  107.03   41.98
   9  -1 -13  135.94   41.99
   9  -1 -13  143.02   24.95
   9  -1 -13   98.01   21.05
  -9   1  14   20.75    6.34
  -9   1  14   10.82    6.40
   9  -1 -14   20.08    6.52
   9  -1 -14   18.55   13.89
   9  -1 -14    9.92   10.29
  -9   1  15  631.11  213.96
   9  -1 -15  588.71  214.04
   9  -1 -15  615.65   54.71
  -9   1  16   12.08    4.86
   9  -1 -16    6.69    5.09
   9  -1 -16   16.19   17.68
   9  -1 -17    4.36   12.14
  -9   2   1  719.69   65.77
  -9   2   1  676.81   54.64
   9  -2  -1  667.32   65.66
   9  -2  -1  699.02   49.26
  -9   2   2  621.02   57.42
   9  -2  -2  554.69   47.75
  -9   2   2  609.79   48.02
   9  -2  -2  595.71  207.26
  -9   2   3  804.13   73.99
  -9   2   3  781.48   60.94
   9  -2  -3  758.66   60.59
   9  -2  -3  849.97  277.73
  -9   2   4  132.07   17.52
   9  -2  -4  116.64   17.59
   9  -2  -4  118.16   15.66
  -9   2   4  117.90   22.65
  -9   2   5   62.85   11.93
   9  -2  -5   61.68   12.03
   9  -2  -5   66.90   11.06
  -9   2   5   63.36   17.49
   9  -2  -5   65.10   15.27
  -9   2   6  121.64   17.25
   9  -2  -6  112.14   17.33
   9  -2  -6  124.73   14.95
  -9   2   6  113.80   22.72
   9  -2  -6  118.73   21.95
  -9   2   7    3.90    3.53
  -9   2   7    2.40    6.73
   9  -2  -7    3.21    2.30
   9  -2  -7    2.43    6.50
   9  -2  -7    2.23    5.80
  -9   2   8  807.90   73.09
   9  -2  -8  784.04   73.32
   9  -2  -8  789.42   59.22
  -9   2   8  748.55   58.84
   9  -2  -8  796.94   56.42
   9  -2  -9  672.40   53.26
  -9   2   9  623.50  230.79
   9  -2  -9  663.37  230.80
   9  -2  -9  684.87   47.21
   9  -2 -10 1042.81   94.42
  -9   2  10 1022.89  364.15
   9  -2 -10 1027.66   65.41
   9  -2 -10 1079.61   60.51
   9  -2 -11  314.64   28.57
  -9   2  11  259.73   98.03
   9  -2 -11  280.38   98.03
   9  -2 -11  272.21   32.13
  -9   2  12   11.61    6.03
   9  -2 -12   15.46    6.98
   9  -2 -12   17.32   14.34
   9  -2 -12    8.88   10.12
  -9   2  13   74.23   31.30
   9  -2 -13  104.48   31.34
   9  -2 -13  116.27   23.72
   9  -2 -13   65.95   18.88
  -9   2  14  150.59   48.24
  -9   2  14   83.19   48.29
   9  -2 -14  145.44   48.32
   9  -2 -14  166.03   28.79
   9  -2 -15  358.22   34.22
  -9   2  15  339.08  120.09
   9  -2 -15  338.02  120.19
   9  -2 -16  284.20  149.73
   9  -2 -16  597.42   51.51
   9  -2 -17   -1.50   16.74
   9  -3  -1 1450.28  117.38
   9  -3  -1 1342.84   94.21
  -9   3   1 1301.19  463.30
  -9   3   1 1291.70   71.81
   9  -3  -1 1285.45  463.24
  -9   3   2  136.06   18.95
   9  -3  -2  127.91   18.81
   9  -3  -2  136.22   16.62
  -9   3   2  130.70   23.09
  -9   3   3 2328.68  157.98
   9  -3  -3 2264.13  197.15
   9  -3  -3 2307.32  156.56
   9  -3  -3 2251.99  155.12
  -9   3   3 2487.23  808.77
   9  -3  -4    4.32    4.26
   9  -3  -4    6.21    4.21
  -9   3   4    5.14    2.82
  -9   3   4    4.15    7.55
   9  -3  -4    6.98    7.17
  -9   3   5  184.06   22.03
   9  -3  -5  165.11   22.33
  -9   3   5  168.14   27.30
   9  -3  -5  168.29   26.25
   9  -3  -5  168.83   24.29
  -9   3   6    5.62    3.88
   9  -3  -6    4.02    3.97
   9  -3  -6    3.46    4.04
  -9   3   6    4.23    7.37
   9  -3  -6    4.98    6.40
   9  -3  -7   26.95    6.65
   9  -3  -7   14.87    6.39
  -9   3   7   17.67    6.80
  -9   3   7   12.72   10.62
   9  -3  -7   17.00    9.58
  -9   3   8  130.15   19.36
   9  -3  -8  144.25   19.63
   9  -3  -8  143.51   16.63
  -9   3   8  129.87   25.58
   9  -3  -8  153.44   24.69
   9  -3  -9   -0.08    3.40
  -9   3   9    0.71    1.62
   9  -3  -9    2.06    7.83
   9  -3  -9    2.34    7.70
   9  -3 -10  163.65   19.77
   9  -3 -10  170.77   19.11
  -9   3  10  153.30   57.31
   9  -3 -10  165.82   57.31
   9  -3 -11   84.98   13.69
  -9   3  11   92.12   33.75
   9  -3 -11  108.90   33.77
   9  -3 -11   98.86   22.84
  -9   3  12   58.17   12.31
   9  -3 -12   67.76   12.06
   9  -3 -12   43.58   10.41
   9  -3 -12   64.12   20.57
   9  -3 -13    9.06    5.83
  -9   3  13   15.49    5.81
   9  -3 -13   14.19    5.61
   9  -3 -13   16.21   15.05
  -9   3  14    5.32    3.37
   9  -3 -14    6.15    3.48
   9  -3 -14    7.65   14.73
  -9   3  15    2.08    1.91
   9  -3 -15    0.71    2.34
   9  -3 -15    6.02   15.07
   9  -3 -16   49.45   22.73
  -9   4   1  758.00   74.89
  -9   4   1  806.98   62.77
   9  -4  -1  907.41   75.90
   9  -4  -1  810.15   74.24
   9  -4  -1  801.40   62.13
  -9   4   2 1147.14   85.96
  -9   4   2 1174.58  407.34
   9  -4  -2 1258.16  407.35
   9  -4  -2 1160.98  407.29
   9  -4  -2 1152.15   66.20
   9  -4  -2 1139.62   61.41
  -9   4   3   42.68    9.50
   9  -4  -3   49.34    9.75
   9  -4  -3   39.37    9.00
   9  -4  -3   39.12    8.32
  -9   4   3   44.15   15.09
   9  -4  -3   39.49   14.41
  -9   4   4  319.29   34.65
  -9   4   4  320.71   31.02
   9  -4  -4  302.33   34.65
   9  -4  -4  304.86   30.09
   9  -4  -4  326.55   32.47
  -9   4   5  255.25   28.07
  -9   4   5  219.55   25.13
   9  -4  -5  243.86   23.32
   9  -4  -5  236.71   82.94
   9  -4  -5  227.59   31.31
   9  -4  -6  103.42   16.68
  -9   4   6  112.36   39.00
  -9   4   6  114.69   22.94
   9  -4  -6  122.86   22.24
   9  -4  -6  103.81   19.80
  -9   4   7 1651.75  119.47
   9  -4  -7 1602.51  146.04
   9  -4  -7 1713.15  115.85
  -9   4   7 1639.26  587.46
   9  -4  -7 1810.70   82.99
  -9   4   8 1226.73  107.84
   9  -4  -8 1262.07  420.49
   9  -4  -8 1237.25   70.25
   9  -4  -8 1129.47   63.80
   9  -4  -9  258.59   30.65
   9  -4  -9  256.87   29.44
   9  -4  -9  248.89   27.07
  -9   4   9  284.88   92.93
   9  -4  -9  277.65   31.48
   9  -4 -10  186.39   22.74
   9  -4 -10  157.03   21.18
   9  -4 -10  178.87   20.65
   9  -4 -10  164.28   19.64
  -9   4  10  162.32   59.10
   9  -4 -11  641.80   65.79
  -9   4  11  686.83  246.24
   9  -4 -11  799.38  246.28
   9  -4 -11  813.66   58.42
   9  -4 -11  636.13   51.13
   9  -4 -12   24.69    8.80
  -9   4  12   21.22    8.02
  -9   4  12   26.70   12.89
   9  -4 -12   23.79    8.17
   9  -4 -12   16.00    7.87
   9  -4 -12   14.19   12.40
  -9   4  13  610.59  205.55
  -9   4  13  423.44  205.58
  -9   4  13  754.32   49.48
   9  -4 -13  606.22  205.64
   9  -4 -13  401.81  205.56
   9  -4 -13  784.59   56.79
  -9   4  14   21.59   10.13
  -9   4  14   39.54   15.02
   9  -4 -14   17.82   10.36
   9  -4 -14   29.60   18.99
   9  -4 -15  177.83   34.28
   9  -4 -16    3.50   17.82
  -9   5   1  437.24   40.76
   9  -5  -1  482.34   47.03
   9  -5  -1  480.06   46.08
   9  -5  -1  464.04   39.30
   9  -5  -1  448.94   38.02
  -9   5   1  458.89  161.08
  -9   5   2   21.69    6.64
   9  -5  -2   19.29    6.54
   9  -5  -2   17.11    6.42
   9  -5  -2   20.17    5.77
  -9   5   2   16.35    6.96
   9  -5  -2   17.53    6.90
  -9   5   3  249.82   28.36
   9  -5  -3  245.80   27.87
   9  -5  -3  260.16   25.68
  -9   5   3  257.75   33.15
   9  -5  -3  248.67   86.56
   9  -5  -3  231.16   28.66
  -9   5   4   52.18   10.61
   9  -5  -4   63.51   11.21
   9  -5  -4   48.49   10.22
  -9   5   4   54.76   16.10
   9  -5  -4   49.77   16.34
   9  -5  -4   54.95   14.24
  -9   5   5  718.40   77.27
  -9   5   5  834.36   65.47
   9  -5  -5  873.78   62.47
   9  -5  -5  886.25  292.68
   9  -5  -5  811.16  292.61
   9  -5  -5  915.22   58.50
  -9   5   6 1715.23  152.99
  -9   5   6 1740.35  125.36
   9  -5  -6 1975.14  153.81
   9  -5  -6 1840.71  123.49
   9  -5  -6 1766.46  121.58
   9  -5  -6 1678.50  619.59
   9  -5  -7  153.32   19.24
   9  -5  -7  143.52   17.13
  -9   5   7  139.57   51.41
   9  -5  -7  156.30   51.44
   9  -5  -7  140.89   25.28
   9  -5  -8  167.77   20.20
   9  -5  -8  148.48   19.28
   9  -5  -8  142.51   17.80
  -9   5   8  169.74   54.70
   9  -5  -8  150.76   54.69
   9  -5  -9   30.48    8.37
   9  -5  -9   29.79    7.98
   9  -5  -9   27.19    8.36
  -9   5   9   26.88   11.04
   9  -5  -9   34.52   14.52
  -9   5  10  524.49   40.04
   9  -5 -10  505.91   49.27
  -9   5  10  473.23  167.46
   9  -5 -10  436.82  167.42
   9  -5 -10  487.71   48.02
   9  -5 -10  461.09   43.02
  -9   5  11  944.02   65.05
   9  -5 -11  968.31   80.41
   9  -5 -11 1093.58   68.30
  -9   5  11  793.30  300.08
   9  -5 -11  713.47  300.06
   9  -5 -11  754.60   57.04
  -9   5  12   45.10   24.11
  -9   5  12   92.27   19.11
   9  -5 -12   77.90   24.26
   9  -5 -12   41.87   24.11
   9  -5 -12   87.81   23.48
  -9   5  13    8.70    5.11
  -9   5  13   19.13   12.69
   9  -5 -13    9.19    5.47
   9  -5 -13   15.58   17.14
   9  -5 -14    7.73    8.55
  -9   5  14    4.13   10.25
   9  -5 -15   83.76   13.28
  -9   5  15    0.00   13.40
  -9   5  16    1.29    6.18
   9  -5 -16   23.65   19.63
  -9   6   1   26.93    7.69
   9  -6  -1   27.86    7.61
   9  -6  -1   28.58    7.48
   9  -6  -1   27.65    6.75
  -9   6   1   21.76    9.41
   9  -6  -1   22.23    9.43
  -9   6   2 1038.65   93.99
  -9   6   2 1040.47   78.50
   9  -6  -2 1064.85   94.56
   9  -6  -2 1015.98   93.50
   9  -6  -2 1071.85   77.50
   9  -6  -2 1051.69   75.53
  -9   6   3  314.34  108.87
  -9   6   3  299.58   36.70
   9  -6  -3  319.94  108.91
   9  -6  -3  301.53  108.85
   9  -6  -3  321.82   36.18
   9  -6  -3  314.35   32.16
  -9   6   4  453.36   47.81
   9  -6  -4  468.24   48.38
   9  -6  -4  478.52   47.20
  -9   6   4  453.81   46.26
   9  -6  -4  515.18   44.48
   9  -6  -4  498.87   40.22
   9  -6  -5  169.86   22.23
   9  -6  -5  165.69   21.46
  -9   6   5  160.44   59.32
  -9   6   5  159.71   28.20
   9  -6  -5  191.04   27.16
   9  -6  -5  169.26   24.54
  -9   6   6  349.91   36.97
   9  -6  -6  326.96   36.45
   9  -6  -6  340.60   31.07
  -9   6   6  343.39   40.48
   9  -6  -6  381.10  121.94
   9  -6  -6  360.62   38.26
  -9   6   7   15.18    6.60
   9  -6  -7   17.15    6.13
   9  -6  -7   17.16    6.12
   9  -6  -7   10.73    5.29
   9  -6  -7   15.86   11.29
  -9   6   8  393.89   33.82
   9  -6  -8  401.95   40.33
   9  -6  -8  388.43   36.29
  -9   6   8  381.88  136.13
   9  -6  -8  389.02  136.16
   9  -6  -8  385.79   38.22
  -9   6   9  103.21   16.31
  -9   6   9  123.46   14.74
   9  -6  -9  105.17   15.22
   9  -6  -9  119.34   38.37
   9  -6  -9  101.22   38.29
   9  -6  -9   99.42   23.32
  -9   6  10  241.47   22.39
   9  -6 -10  198.50   25.61
   9  -6 -10  234.39   24.60
  -9   6  10  185.82   74.21
   9  -6 -10  263.40   74.30
   9  -6 -10  163.80   28.68
  -9   6  11   95.90   12.78
  -9   6  11   54.48   27.53
   9  -6 -11   83.51   27.65
   9  -6 -11   57.62   27.52
   9  -6 -11  106.63   24.62
   9  -6 -12  175.58   18.50
  -9   6  12   44.40   39.51
  -9   6  12  188.32   24.33
   9  -6 -12  109.24   39.68
   9  -6 -12   63.20   39.54
  -9   6  13    9.16    5.04
   9  -6 -13    6.84    8.53
  -9   6  13    0.52    2.69
  -9   6  14    0.81   10.83
   9  -6 -14   38.57   21.58
   9  -6 -15   86.82   14.10
  -9   6  15    4.63   14.13
  -9   7   1  285.29   34.42
  -9   7   1  312.11   31.41
   9  -7  -1  357.11   35.17
   9  -7  -1  293.07   34.48
   9  -7  -1  318.03   29.13
   9  -7  -1  350.79   36.73
  -9   7   2    3.14    3.61
  -9   7   2    1.38    3.62
   9  -7  -2    3.62    3.56
   9  -7  -2    1.53    4.19
   9  -7  -2    4.30    3.22
   9  -7  -2    1.54    2.18
  -9   7   3  477.45   47.68
   9  -7  -3  497.02   48.73
   9  -7  -3  461.81   47.70
  -9   7   3  462.71   46.57
   9  -7  -3  508.95   44.81
   9  -7  -3  472.52   40.15
  -9   7   4 1295.74   97.55
   9  -7  -4 1306.80  117.30
   9  -7  -4 1388.81   95.90
   9  -7  -4 1323.37   93.89
  -9   7   4 1303.97  465.95
   9  -7  -4 1417.05  465.99
  -9   7   5 1122.17  106.94
   9  -7  -5 1234.47  108.25
   9  -7  -5 1195.59  106.85
  -9   7   5 1204.17   75.41
   9  -7  -5 1309.96   71.03
   9  -7  -5 1202.91   64.66
   9  -7  -6  218.61   25.58
  -9   7   6  214.06   74.19
   9  -7  -6  218.76   74.22
   9  -7  -6  240.59   31.17
   9  -7  -6  179.96   27.00
  -9   7   7  134.74   19.00
  -9   7   7  155.54   16.58
   9  -7  -7  145.10   18.24
   9  -7  -7  143.68   48.07
   9  -7  -7  131.19   48.04
   9  -7  -7  114.58   22.23
  -9   7   8  735.81   52.24
   9  -7  -8  658.44   64.71
   9  -7  -8  717.62   55.08
   9  -7  -8  650.20   52.90
  -9   7   8  646.13  233.86
   9  -7  -8  619.17  233.85
   9  -7  -9   37.96   10.41
  -9   7   9   46.16   18.17
  -9   7   9   58.80   15.23
   9  -7  -9   59.67   18.27
   9  -7  -9   52.57   17.50
  -9   7  10  251.86   34.01
   9  -7 -10  385.74   36.04
  -9   7  10  385.44   35.15
   9  -7 -10  224.72  109.79
   9  -7 -10  347.01   40.19
  -9   7  11  348.63   25.55
   9  -7 -11  349.91   28.52
  -9   7  11  105.04   85.95
   9  -7 -11  330.71   86.14
   9  -7 -11  156.56   85.98
   9  -7 -12   46.84   11.51
  -9   7  12   49.45   14.41
   9  -7 -12   15.84   13.70
  -9   7  13   90.62   14.16
   9  -7 -13   98.88   28.15
  -9   7  14   -0.14    4.31
   9  -7 -14    7.19    8.85
  -9   7  15    0.27    6.21
   9  -7 -15   40.62   23.50
  -9   8   1  231.60   26.35
   9  -8  -1  289.74   29.41
   9  -8  -1  246.45   28.99
   9  -8  -1  235.38   24.06
  -9   8   1  235.70   87.73
   9  -8  -1  273.64   33.23
  -9   8   2  700.34   66.86
   9  -8  -2  636.40   66.44
   9  -8  -2  756.66   54.62
  -9   8   2  663.05   56.83
   9  -8  -2  789.38  247.78
   9  -8  -2  708.96   54.34
   9  -8  -3  153.54   21.20
  -9   8   3  144.80   53.84
  -9   8   3  151.34   27.35
   9  -8  -3  147.54   53.84
   9  -8  -3  177.98   26.39
   9  -8  -3  148.50   23.47
  -9   8   4  518.59   46.27
   9  -8  -4  529.62   53.11
   9  -8  -4  488.30   52.17
   9  -8  -4  580.28   44.59
   9  -8  -4  531.49   43.01
  -9   8   4  534.67  185.09
  -9   8   5   19.40    6.74
   9  -8  -5   19.22    6.81
   9  -8  -5   15.57    6.59
   9  -8  -5   12.70    5.59
   9  -8  -5   20.65    6.76
   9  -8  -6  318.71   32.86
  -9   8   6  298.68   99.53
   9  -8  -6  274.11   99.51
   9  -8  -6  286.08   36.27
   9  -8  -6  259.41   31.74
  -9   8   7  803.99   58.20
   9  -8  -7  951.74   72.47
   9  -8  -7  631.77   57.77
  -9   8   7  733.09  264.59
   9  -8  -7  703.57  264.58
   9  -8  -7  793.66   59.53
   9  -8  -8  340.28   33.01
  -9   8   8  236.14   99.07
  -9   8   8  332.85   32.91
   9  -8  -8  227.43   99.07
   9  -8  -8  294.05   37.45
  -9   8   9    4.63    4.11
  -9   8   9   11.10    9.00
   9  -8  -9   12.91    4.40
   9  -8  -9    6.97    4.11
   9  -8  -9   10.33   10.98
   9  -8 -10   12.72    6.92
  -9   8  10   14.41   10.22
   9  -8 -10    7.09    4.95
   9  -8 -10    5.52    4.36
  -9   8  11   42.52    9.36
   9  -8 -11   29.86   14.75
   9  -8 -11   46.46   21.04
  -9   8  12  244.35   32.56
   9  -8 -12  261.57   39.41
   9  -8 -13   96.11   13.04
  -9   8  13    1.12   13.96
   9  -8 -14  127.33   15.67
  -9   8  14    1.90   15.57
  -9   9   1  501.95  189.93
  -9   9   1  523.15   50.37
   9  -9  -1  595.63  189.98
   9  -9  -1  516.97  189.94
   9  -9  -1  588.11   48.48
   9  -9  -1  548.52   43.20
[truncated: 1,098,679 more chars]
