# Supplementary material for: Crystal structure of bis­{1-phenyl-3-methyl-4-[(quinolin-3-yl)imino­methyl-κN]-1H-pyrazol-5-olato-κO}zinc methanol 2.5-solvate from synchrotron X-ray diffraction
Source: Acta Crystallogr E Crystallogr Commun. 2017 Jul 18;73(Pt 8):1208–12. doi: 10.1107/S2056989017010441 (PMC5598850; doi:10.1107/S2056989017010441)
Supplement: Supplementary file 2 [file e-73-01208-Isup2.hkl]

data_I                                                                          
_shelx_title ' I in P-1'                                                        
_shelx_refln_list_code          4                                               
_shelx_F_calc_maximum      210.99                                               
_exptl_crystal_F_000      1668.00                                               
_reflns_d_resolution_high  0.7327                                               
                                                                                
loop_                                                                           
 _space_group_symop_operation_xyz                                               
 'x, y, z'                                                                      
 '-x, -y, -z'                                                                   
                                                                                
_cell_length_a    15.5687                                                       
_cell_length_b    16.9945                                                       
_cell_length_c    17.0345                                                       
_cell_angle_alpha 111.558                                                       
_cell_angle_beta  114.715                                                       
_cell_angle_gamma  96.298                                                       
                                                                                
_shelx_F_squared_multiplier     1.000                                           
                                                                                
loop_                                                                           
 _refln_index_h                                                                 
 _refln_index_k                                                                 
 _refln_index_l                                                                 
 _refln_F_squared_calc                                                          
 _refln_F_squared_meas                                                          
 _refln_F_squared_sigma                                                         
 _refln_observed_status                                                         
   2   0   0       4529.71       3395.11       122.80 o                         
   3   0   0       5443.40       5415.06       182.70 o                         
   5   0   0        381.52        552.78        47.41 o                         
   6   0   0       2762.12       2460.71       104.24 o                         
   7   0   0        787.21        835.20        49.57 o                         
   8   0   0      10411.28      11389.52       368.86 o                         
   9   0   0        493.14        423.32        33.19 o                         
  10   0   0        917.63        946.14        59.41 o                         
  11   0   0        800.28        766.91        74.43 o                         
  12   0   0        184.78        210.72        24.20 o                         
  13   0   0         83.63        133.58        37.85 o                         
  14   0   0          8.03         11.84        15.28 o                         
  15   0   0          4.54          8.40        13.93 o                         
  16   0   0         55.87         25.27        42.56 o                         
  17   0   0         29.22         20.36        13.45 o                         
  18   0   0        119.19        125.99        41.07 o                         
 -18   1   0         16.94         -3.42        22.65 o                         
 -17   1   0        522.71        446.94       286.46 o                         
 -16   1   0         37.43         34.19        27.93 o                         
 -15   1   0       1178.63       1287.26       121.74 o                         
 -14   1   0         86.02         87.08        29.45 o                         
 -13   1   0        829.93        965.97        77.04 o                         
 -12   1   0        351.59        313.82        31.37 o                         
 -11   1   0        780.20        697.90        38.60 o                         
 -10   1   0        498.12        539.82        44.47 o                         
  -9   1   0      10012.10      10420.21       429.83 o                         
  -8   1   0       2055.55       2087.35       106.30 o                         
  -7   1   0        163.27        157.52        18.95 o                         
  -6   1   0      13280.08      14586.87       587.18 o                         
  -5   1   0       5324.25       5737.44       220.50 o                         
  -4   1   0      18876.75      20186.66       536.95 o                         
  -3   1   0       1581.31       1109.14        65.34 o                         
  -2   1   0          7.16         14.72         4.62 o                         
   2   1   0        606.22        410.05        29.60 o                         
   4   1   0        232.84        239.06        24.80 o                         
   5   1   0      13787.72      14656.68       309.46 o                         
   6   1   0       1381.56       1501.71        90.43 o                         
   7   1   0      10179.76      10365.14       424.76 o                         
   8   1   0      11015.87      12060.50       489.93 o                         
   9   1   0       3987.99       4108.81       155.60 o                         
  10   1   0       2408.15       2434.74       118.67 o                         
  11   1   0       2043.59       2033.76       104.60 o                         
  12   1   0         51.52         93.37        29.11 o                         
  13   1   0       1008.28       1143.41       127.09 o                         
  14   1   0         83.09         62.42        20.25 o                         
  15   1   0        412.85        459.54        58.55 o                         
  16   1   0        152.96         68.32        86.80 o                         
  17   1   0         90.10         29.84        26.93 o                         
 -18   2   0        284.16        205.84       123.80 o                         
 -17   2   0          5.70         25.46        27.17 o                         
 -16   2   0        390.65        408.16        59.15 o                         
 -15   2   0        391.65        405.30        46.80 o                         
 -14   2   0       1997.13       2286.73       147.47 o                         
 -13   2   0        144.42        160.89        43.48 o                         
 -12   2   0         89.97         89.35        17.28 o                         
 -11   2   0       1653.16       1534.09        79.67 o                         
 -10   2   0       9408.63       9912.69       256.49 o                         
  -9   2   0        149.08        191.61        20.65 o                         
  -8   2   0        633.67        677.63        41.34 o                         
  -7   2   0       1448.44       1439.16        70.16 o                         
  -6   2   0       6234.69       5760.93       198.00 o                         
  -5   2   0       1125.67       1225.45        77.71 o                         
  -4   2   0       9466.28       8903.75       232.37 o                         
  -3   2   0        364.94        314.43        29.52 o                         
  -2   2   0       2601.28       2546.35        82.55 o                         
  -1   2   0       2328.46       1745.53        60.20 o                         
   0   2   0       1910.83       1632.85        72.25 o                         
   1   2   0       2844.22       2527.99       112.59 o                         
   2   2   0       1267.24       1279.39        81.65 o                         
   3   2   0       7185.69       7348.40       348.55 o                         
   4   2   0       2764.55       2142.80       115.14 o                         
   5   2   0        692.03        777.58        60.31 o                         
   6   2   0         19.56         24.48         6.94 o                         
   7   2   0       4067.50       3905.90       177.16 o                         
   8   2   0       4410.84       4728.81       171.77 o                         
   9   2   0       1149.19       1279.92        70.45 o                         
  10   2   0         20.09         33.66        10.47 o                         
  11   2   0       3451.39       3384.12       202.15 o                         
  12   2   0        403.93        420.44        44.68 o                         
  13   2   0          9.80          7.08        15.07 o                         
  14   2   0         41.92         40.94        24.13 o                         
  15   2   0        311.50        224.46       182.62 o                         
  16   2   0          3.39          4.37        19.52 o                         
  17   2   0         10.02         -7.26        50.94 o                         
 -19   3   0        331.52        234.89        83.48 o                         
 -18   3   0          4.88          0.04        18.26 o                         
 -17   3   0        594.45        606.42       100.48 o                         
 -16   3   0        129.89        125.34        28.87 o                         
 -15   3   0       1234.15       1435.60       130.86 o                         
 -14   3   0         27.51         63.42        20.99 o                         
 -13   3   0       2202.77       2332.64       147.59 o                         
 -12   3   0        337.35        345.49        28.30 o                         
 -11   3   0       4898.42       4978.77       255.38 o                         
 -10   3   0          4.71         17.75         5.83 o                         
  -9   3   0        370.64        424.79        29.33 o                         
  -8   3   0       3141.54       3300.28       174.14 o                         
  -7   3   0       5420.93       4604.29       209.59 o                         
  -6   3   0       2353.78       2048.65        90.48 o                         
  -5   3   0        275.17        195.52        18.01 o                         
  -4   3   0        448.43        591.25        33.48 o                         
  -3   3   0      44516.57      53805.67      1174.16 o                         
  -2   3   0       9784.07       9116.84       210.23 o                         
  -1   3   0       9868.12       9090.59       238.16 o                         
   0   3   0        862.56        839.70        58.60 o                         
   1   3   0        991.78        842.81        49.08 o                         
   2   3   0       7925.09       7292.32       350.36 o                         
   3   3   0       1632.58       1709.35        86.45 o                         
   4   3   0        780.00        868.13        52.04 o                         
   5   3   0        307.85        258.14        26.41 o                         
   6   3   0       2265.56       2642.00       120.30 o                         
   7   3   0        521.28        601.57        45.02 o                         
   8   3   0        387.30        426.75        43.39 o                         
   9   3   0         17.01         15.11         7.37 o                         
  10   3   0       5724.14       5532.66       217.50 o                         
  11   3   0        358.69        339.38        32.40 o                         
  12   3   0        551.44        600.22        55.76 o                         
  13   3   0        333.64        357.34        69.20 o                         
  14   3   0        413.52        401.47        53.50 o                         
  15   3   0         82.09         32.42        29.54 o                         
  16   3   0         18.93         11.92        15.07 o                         
  17   3   0          2.06          3.77        22.19 o                         
 -19   4   0          6.40         -4.10        21.78 o                         
 -18   4   0        372.44        258.48        44.31 o                         
 -17   4   0       1057.57       1070.57        86.28 o                         
 -16   4   0        434.95        499.90        53.19 o                         
 -15   4   0        140.62        149.06        28.33 o                         
 -14   4   0        184.41        241.47        40.53 o                         
 -13   4   0        732.87        679.20       100.57 o                         
 -12   4   0       4772.94       4392.25       339.30 o                         
 -11   4   0        188.03        205.06        19.80 o                         
 -10   4   0         12.01          8.72         7.93 o                         
  -9   4   0          5.18         11.68         5.64 o                         
  -8   4   0       2005.16       1633.49        76.39 o                         
  -7   4   0        289.20        221.06        21.71 o                         
  -6   4   0       3765.48       3769.47       162.88 o                         
  -5   4   0        166.29        108.23        13.46 o                         
  -4   4   0        652.73        518.47        32.58 o                         
  -3   4   0       2661.34       1794.95        65.67 o                         
  -2   4   0       4988.30       4714.69       124.40 o                         
  -1   4   0       4444.70       3156.80       125.15 o                         
   1   4   0       8931.07       8914.59       274.92 o                         
   2   4   0        230.88        154.41        14.96 o                         
   3   4   0         18.23         15.39         4.54 o                         
   4   4   0         23.09         31.62         7.90 o                         
   5   4   0        632.39        591.58        43.90 o                         
   6   4   0        101.60         96.57        14.11 o                         
   7   4   0       2111.22       2041.41       116.90 o                         
   8   4   0        489.55        528.06        42.93 o                         
   9   4   0       5371.31       5350.78       203.47 o                         
  10   4   0         86.21         81.31        15.60 o                         
  11   4   0        900.06        982.17       117.97 o                         
  12   4   0        706.68        660.94        70.35 o                         
  13   4   0       1444.81       1387.79       123.30 o                         
  14   4   0        517.61        365.62       239.68 o                         
  15   4   0         18.37          0.39        13.35 o                         
  16   4   0          7.38          9.06        22.81 o                         
 -19   5   0        121.39        139.82        47.88 o                         
 -18   5   0         21.61         24.78        18.87 o                         
 -17   5   0        165.99        218.86        44.16 o                         
 -16   5   0         52.36         59.10        27.45 o                         
 -15   5   0        652.57        724.46        81.35 o                         
 -14   5   0        100.54        134.73        40.32 o                         
 -13   5   0         53.51         80.62        21.84 o                         
 -12   5   0        106.16         92.80        16.25 o                         
 -11   5   0       1098.92       1023.03        61.60 o                         
 -10   5   0         96.50         91.69        13.03 o                         
  -9   5   0        501.03        406.96        31.48 o                         
  -8   5   0        865.28       1086.90        53.60 o                         
  -7   5   0       1711.66       1678.20        64.44 o                         
  -6   5   0        451.06        367.48        27.61 o                         
  -5   5   0         37.24         23.56         6.63 o                         
  -4   5   0       1570.09       1043.16        40.33 o                         
  -3   5   0        348.04        249.19        19.41 o                         
  -2   5   0       5742.71       5752.04       179.24 o                         
   0   5   0       6289.05       5429.60       151.83 o                         
   1   5   0       1113.30       1316.12        70.64 o                         
   2   5   0        712.59        504.82        37.76 o                         
   3   5   0        287.49        332.94        26.26 o                         
   4   5   0        927.77        830.02        63.71 o                         
   5   5   0       1917.36       1983.71        99.56 o                         
   6   5   0        671.27        709.03        46.17 o                         
   7   5   0         18.82         11.15         5.96 o                         
   8   5   0       4168.73       3911.23       186.34 o                         
   9   5   0        942.60        929.92        54.65 o                         
  10   5   0        136.12        114.63        21.39 o                         
  11   5   0         11.70         31.32        22.96 o                         
  12   5   0        249.76        312.80        38.75 o                         
  13   5   0        266.63        311.03        44.33 o                         
  14   5   0        108.10         83.71        65.44 o                         
  15   5   0         24.16          7.15        20.14 o                         
  16   5   0         43.91         25.68        25.15 o                         
 -19   6   0        264.66        178.07        36.75 o                         
 -18   6   0       2867.84       2534.58       338.22 o                         
 -17   6   0         86.51        116.54        34.34 o                         
 -16   6   0         23.45         21.31        17.27 o                         
 -15   6   0          5.27          3.62        21.95 o                         
 -14   6   0       1067.61       1297.23       121.58 o                         
 -13   6   0        592.59        687.30        62.20 o                         
 -12   6   0        691.43        643.56        47.86 o                         
 -11   6   0         10.51         13.58         7.34 o                         
 -10   6   0       3535.87       3249.24       110.22 o                         
  -9   6   0       1392.87       1409.25        65.06 o                         
  -8   6   0       1373.40       1211.78        62.61 o                         
  -7   6   0        582.88        475.05        40.18 o                         
  -6   6   0        436.99        447.81        28.82 o                         
  -5   6   0       2984.57       2466.82        92.60 o                         
  -4   6   0       2043.29       1983.97        67.77 o                         
  -3   6   0       2367.21       2900.68        97.52 o                         
  -2   6   0       2062.54       1990.91        72.73 o                         
  -1   6   0       8775.00       9007.64       229.42 o                         
   0   6   0        356.51        334.84        27.41 o                         
   1   6   0        251.92        231.35        21.34 o                         
   2   6   0         59.11         48.46         9.05 o                         
   3   6   0        266.30        214.31        22.59 o                         
   4   6   0        114.02         95.30        12.44 o                         
   5   6   0         83.65         63.86        11.08 o                         
   6   6   0        177.29        196.62        24.05 o                         
   7   6   0       2722.30       2433.84       134.58 o                         
   8   6   0        526.27        555.83        36.86 o                         
   9   6   0        687.53        673.38        67.49 o                         
  10   6   0        794.66        854.69       107.84 o                         
  11   6   0         53.81         49.68        16.46 o                         
  12   6   0        235.19        244.41        54.99 o                         
  13   6   0        268.23        220.02       146.00 o                         
  14   6   0         36.14         18.31        13.26 o                         
  15   6   0        256.67        250.54        80.85 o                         
 -19   7   0        788.32        601.61        65.21 o                         
 -18   7   0        355.89        398.98        58.96 o                         
 -17   7   0        170.89        150.70        32.57 o                         
 -16   7   0          6.18          3.99        13.79 o                         
 -15   7   0        285.58        337.74        42.84 o                         
 -14   7   0        201.99        250.09        36.68 o                         
 -13   7   0       1167.70       1275.48       121.47 o                         
 -12   7   0         19.25         22.91        14.99 o                         
 -11   7   0       1701.39       1590.92        88.70 o                         
 -10   7   0       4395.38       3938.08       127.30 o                         
  -9   7   0         71.62         65.04        10.68 o                         
  -8   7   0        436.06        393.55        25.67 o                         
  -7   7   0        803.19        991.48        62.93 o                         
  -6   7   0       4382.26       3847.62       125.44 o                         
  -5   7   0       4362.40       4356.83       114.01 o                         
  -4   7   0       2094.69       2119.69        67.63 o                         
  -3   7   0        295.24        333.64        24.39 o                         
  -2   7   0      16401.29      16433.13       337.78 o                         
  -1   7   0       6775.19       6884.80       174.18 o                         
   0   7   0         20.86         57.61         9.23 o                         
   1   7   0         53.44         66.31        10.82 o                         
   2   7   0       5762.70       6026.17       212.04 o                         
   3   7   0        248.50        259.38        29.31 o                         
   4   7   0        765.98        856.17        54.51 o                         
   5   7   0       1008.66       1001.14        54.99 o                         
   6   7   0       3471.39       3263.15       158.93 o                         
   7   7   0        912.05        951.06        57.08 o                         
   8   7   0        199.37        182.55        24.63 o                         
   9   7   0        488.06        583.03        48.09 o                         
  10   7   0       2873.27       3046.42       221.86 o                         
  11   7   0       1753.60       1835.91       115.65 o                         
  12   7   0        240.96        232.60        37.42 o                         
  13   7   0          3.23          3.14         9.00 o                         
  14   7   0         19.63         24.41        20.51 o                         
  15   7   0       1009.66        898.87       135.63 o                         
 -19   8   0        170.32        178.03        38.62 o                         
 -18   8   0        933.19        775.57       117.88 o                         
 -17   8   0         70.58        106.04        26.67 o                         
 -16   8   0         24.53         33.36        25.23 o                         
 -15   8   0       1734.50       2145.40       148.79 o                         
 -14   8   0        817.01       1075.23       108.45 o                         
 -13   8   0         13.23         14.89        21.68 o                         
 -12   8   0         38.74         52.00        17.05 o                         
 -11   8   0       3486.10       3099.93       156.27 o                         
 -10   8   0       2310.84       2223.74       120.17 o                         
  -9   8   0        185.73        184.32        17.17 o                         
  -8   8   0        866.83        976.88        45.14 o                         
  -7   8   0       9198.08       8683.74       339.72 o                         
  -6   8   0        967.95        863.33        39.91 o                         
  -5   8   0       3220.02       3432.39       119.95 o                         
  -4   8   0        473.01        529.81        34.12 o                         
  -3   8   0       7045.84       6664.75       221.56 o                         
  -2   8   0       2857.25       2738.69       101.06 o                         
  -1   8   0       2018.19       2228.13        85.38 o                         
   0   8   0       1711.80       1967.22        95.52 o                         
   1   8   0       7074.18       6951.91       286.85 o                         
   2   8   0       1128.27       1033.88        58.99 o                         
   3   8   0        862.89        961.04        58.87 o                         
   4   8   0          8.63          8.52         3.65 o                         
   5   8   0        701.80        747.41        48.16 o                         
   6   8   0        400.08        429.81        30.77 o                         
   7   8   0        214.02        268.04        43.17 o                         
   8   8   0        347.02        371.48        38.08 o                         
   9   8   0       1699.82       1799.59       120.08 o                         
  10   8   0         55.79         79.88        21.25 o                         
  11   8   0         67.85         54.55        17.70 o                         
  12   8   0          2.49         -0.20        10.04 o                         
  13   8   0         46.14         19.65        40.24 o                         
  14   8   0         90.43         82.42        35.45 o                         
 -19   9   0          1.24         19.26        35.70 o                         
 -18   9   0        595.84        627.89        66.11 o                         
 -17   9   0          2.29          3.28        12.47 o                         
 -16   9   0        344.30        457.05        62.53 o                         
 -15   9   0         44.82         47.93        26.77 o                         
 -14   9   0       1004.12       1053.45       139.64 o                         
 -13   9   0        329.75        317.66        50.77 o                         
 -12   9   0       1902.86       2159.96       177.80 o                         
 -11   9   0       2700.68       2489.21       207.07 o                         
 -10   9   0          0.50          2.95         5.66 o                         
  -9   9   0       2242.18       2056.02        88.12 o                         
  -8   9   0       3654.41       3433.80       139.49 o                         
  -7   9   0       1334.78       1271.10        56.56 o                         
  -6   9   0       2691.66       2691.17        89.14 o                         
  -5   9   0       2174.56       2128.92        84.82 o                         
  -4   9   0       5913.57       5757.45       146.26 o                         
  -3   9   0      10207.88      10381.78       261.15 o                         
  -2   9   0       7638.49       7826.95       234.39 o                         
  -1   9   0       5692.24       6017.71       168.75 o                         
   0   9   0       8011.22       8426.91       248.90 o                         
   1   9   0       5199.98       5223.88       201.35 o                         
   2   9   0         17.72         18.12         5.18 o                         
   3   9   0         79.10         96.60        13.09 o                         
   4   9   0        785.04        774.84        44.54 o                         
   5   9   0       2171.24       2172.33       123.35 o                         
   6   9   0         62.47         60.18        12.39 o                         
   7   9   0        113.08        108.87        21.69 o                         
   8   9   0        850.46       1009.35        82.66 o                         
   9   9   0       1243.30       1345.26       111.62 o                         
  10   9   0        246.80        187.44        38.72 o                         
  11   9   0        128.65         63.59        51.06 o                         
  12   9   0        129.24        105.69        31.18 o                         
  13   9   0        254.05        300.89        92.75 o                         
 -18  10   0          1.21         -8.31        32.59 o                         
 -17  10   0        744.71        800.49       120.49 o                         
 -16  10   0       1019.54        983.26       101.92 o                         
 -15  10   0         74.14         80.63        24.34 o                         
 -14  10   0          2.13         14.31        17.53 o                         
 -13  10   0        154.93        205.32        54.41 o                         
 -12  10   0       1563.04       1891.66       126.82 o                         
 -11  10   0         15.04         27.92        12.69 o                         
 -10  10   0        138.05         98.43        13.98 o                         
  -9  10   0        280.73        239.02        24.73 o                         
  -8  10   0       2763.75       2604.53        91.62 o                         
  -7  10   0       1156.04       1062.06        48.05 o                         
  -6  10   0        868.57        787.05        36.88 o                         
  -5  10   0       1220.93       1087.92        43.45 o                         
  -4  10   0       2770.10       2579.19        95.82 o                         
  -3  10   0       2523.25       2279.89        88.32 o                         
  -2  10   0        254.36        242.48        19.50 o                         
  -1  10   0       5237.49       4948.40       160.54 o                         
   0  10   0       6031.24       6299.62       186.44 o                         
   1  10   0        235.83        224.53        26.64 o                         
   2  10   0        106.44         96.65        13.81 o                         
   3  10   0       1105.24       1050.45        68.69 o                         
   4  10   0       4408.05       4421.73       197.26 o                         
   5  10   0          1.48         10.07         6.01 o                         
   6  10   0        124.19        135.91        19.97 o                         
   7  10   0        780.07        844.90       101.10 o                         
   8  10   0       1962.54       1995.48       163.20 o                         
   9  10   0        320.21        332.18        45.59 o                         
  10  10   0         49.11         44.04        16.49 o                         
  11  10   0          0.89          7.22        38.35 o                         
  12  10   0        277.72        300.78        90.37 o                         
 -18  11   0        868.60        950.79       105.06 o                         
 -17  11   0         25.07         19.52        18.87 o                         
 -16  11   0         32.90         43.82        27.05 o                         
 -15  11   0        244.74        262.32        48.02 o                         
 -14  11   0         37.05         46.30        17.54 o                         
 -13  11   0        419.08        480.93        51.96 o                         
 -12  11   0         10.25         31.21        24.40 o                         
 -11  11   0        452.30        474.57        89.32 o                         
 -10  11   0       4573.48       4597.72       238.68 o                         
  -9  11   0       4616.36       4349.24       288.27 o                         
  -8  11   0         73.90         71.88        11.39 o                         
  -7  11   0         12.33         13.05         5.48 o                         
  -6  11   0        244.64        228.88        20.98 o                         
  -5  11   0       3648.29       3693.88       130.56 o                         
  -4  11   0         57.95         61.91         8.97 o                         
  -3  11   0        598.84        558.13        31.24 o                         
  -2  11   0        593.26        667.22        38.71 o                         
  -1  11   0       3934.50       3936.11       138.55 o                         
   0  11   0        531.55        527.24        38.29 o                         
   1  11   0       3680.71       3643.58       187.64 o                         
   2  11   0        156.92        154.34        17.41 o                         
   3  11   0       6907.53       6739.09       434.37 o                         
   4  11   0        109.14        125.34        18.54 o                         
   5  11   0        874.70        914.91        66.22 o                         
   6  11   0        336.78        395.47        40.47 o                         
   7  11   0       1340.14       1398.93       108.31 o                         
   8  11   0        439.50        461.14        72.01 o                         
   9  11   0         57.23         36.99        11.42 o                         
  10  11   0        139.69        105.20        58.14 o                         
  11  11   0         98.37         99.86        70.07 o                         
  12  11   0        457.13        379.59       100.79 o                         
 -18  12   0         57.97         48.40        28.67 o                         
 -17  12   0          7.32         13.25        17.94 o                         
 -16  12   0       1841.49       1672.80       119.95 o                         
 -15  12   0         96.12        125.40        30.41 o                         
 -14  12   0        403.39        386.22        59.76 o                         
 -13  12   0        118.36        126.11        35.77 o                         
 -12  12   0        235.58        351.71        43.66 o                         
 -11  12   0       1340.55       1556.06       167.93 o                         
 -10  12   0       2366.80       2516.78       163.89 o                         
  -9  12   0         21.24         16.71        17.43 o                         
  -8  12   0        569.41        535.54        54.74 o                         
  -7  12   0        705.59        629.28        43.08 o                         
  -6  12   0       1806.96       1690.04        85.16 o                         
  -5  12   0        729.36        687.08        38.19 o                         
  -4  12   0       1247.63       1256.09        51.35 o                         
  -3  12   0       1454.82       1337.03        63.59 o                         
  -2  12   0       1353.99       1327.36        61.26 o                         
  -1  12   0       1850.48       1835.81        77.29 o                         
   0  12   0        475.43        515.68        38.46 o                         
   1  12   0        106.50        112.17        19.04 o                         
   2  12   0        216.53        220.44        25.87 o                         
   3  12   0        514.62        511.77        40.59 o                         
   4  12   0         57.59         61.54        16.95 o                         
   5  12   0         93.09        124.17        20.88 o                         
   6  12   0         21.14         16.74        12.09 o                         
   7  12   0       1615.63       1547.45       248.13 o                         
   8  12   0          5.37          2.60         9.26 o                         
   9  12   0        436.35        483.21        97.79 o                         
  10  12   0          8.18          5.46        18.87 o                         
  11  12   0        931.87        813.19        95.01 o                         
 -17  13   0        504.92        481.08        57.14 o                         
 -16  13   0         13.48         14.66        17.74 o                         
 -15  13   0       1343.88       1365.44       102.91 o                         
 -14  13   0          9.78          6.27        13.36 o                         
 -13  13   0        471.75        511.61        94.41 o                         
 -12  13   0        529.20        561.86        74.11 o                         
 -11  13   0       1147.33       1289.73        97.46 o                         
 -10  13   0          1.80          6.40        14.68 o                         
  -9  13   0        928.03       1046.27       106.43 o                         
  -8  13   0        515.93        541.87        54.16 o                         
  -7  13   0       3794.00       3697.93       171.73 o                         
  -6  13   0          0.81          5.35         5.90 o                         
  -5  13   0        975.16        932.36        51.14 o                         
  -4  13   0       1564.36       1672.50        68.50 o                         
  -3  13   0       8090.11       7694.21       228.36 o                         
  -2  13   0         10.07         21.76         7.51 o                         
  -1  13   0         40.01         41.70        11.59 o                         
   0  13   0         15.43         25.16         9.18 o                         
   1  13   0       2560.13       2604.17       123.01 o                         
   2  13   0         27.50         25.28        10.56 o                         
   3  13   0        498.89        589.42        50.32 o                         
   4  13   0        112.04        107.31        22.80 o                         
   5  13   0        449.87        479.52        69.22 o                         
   6  13   0        394.67        407.52        50.51 o                         
   7  13   0        726.13        485.51       122.41 o                         
   8  13   0        116.29        117.95        33.23 o                         
   9  13   0         20.44         14.03        25.60 o                         
  10  13   0       1118.27        805.51        93.03 o                         
 -17  14   0          6.48         15.68        20.76 o                         
 -16  14   0       1391.43       1348.21       172.03 o                         
 -15  14   0        190.83        159.75        40.40 o                         
 -14  14   0       1406.33       1384.08       116.27 o                         
 -13  14   0         80.04         96.05        26.19 o                         
 -12  14   0        751.35        874.61        75.50 o                         
 -11  14   0         68.34        113.15        32.17 o                         
 -10  14   0        180.47        180.28        31.22 o                         
  -9  14   0        998.20       1000.67        80.47 o                         
  -8  14   0       3913.70       4474.23       281.76 o                         
  -7  14   0        100.38         69.94        17.93 o                         
  -6  14   0        179.51        158.97        18.97 o                         
  -5  14   0        916.99        959.74        64.52 o                         
  -4  14   0       1298.59       1369.83        95.89 o                         
  -3  14   0          9.29         13.56         8.82 o                         
  -2  14   0       2271.23       2350.37       115.86 o                         
  -1  14   0        380.49        482.49        34.35 o                         
   0  14   0       2687.52       2860.30       131.61 o                         
   1  14   0        454.70        501.85        43.78 o                         
   2  14   0       2389.23       2437.79       121.14 o                         
   3  14   0        187.49        241.68        27.95 o                         
   4  14   0        952.31        933.49       123.54 o                         
   5  14   0         42.91         34.20        12.83 o                         
   6  14   0        306.14        238.17        48.44 o                         
   7  14   0         35.66         32.94        21.00 o                         
   8  14   0        243.66        197.35        71.32 o                         
 -16  15   0          3.01         12.00        24.34 o                         
 -15  15   0        554.14        508.29        55.99 o                         
 -14  15   0       1429.15       1290.08        99.66 o                         
 -13  15   0        919.47       1013.30        84.32 o                         
 -12  15   0         52.77         59.72        27.02 o                         
 -11  15   0        107.85        102.78        25.87 o                         
 -10  15   0         60.80         73.26        22.49 o                         
  -9  15   0       3745.59       4324.60       230.05 o                         
  -8  15   0         23.43         26.44        18.17 o                         
  -7  15   0        794.27        832.36        67.66 o                         
  -6  15   0        876.81        920.31        70.87 o                         
  -5  15   0        855.44        831.07        55.38 o                         
  -4  15   0        260.07        284.87        35.78 o                         
  -3  15   0        690.60        612.92        67.11 o                         
  -2  15   0         28.81         32.54        12.69 o                         
  -1  15   0       1021.09       1052.47        62.95 o                         
   0  15   0        794.07        947.22        73.61 o                         
   1  15   0        535.83        557.14        45.91 o                         
   2  15   0         46.51         36.26        11.11 o                         
   3  15   0         78.81         62.61        15.90 o                         
   4  15   0        407.42        375.64        72.22 o                         
   5  15   0          6.28          2.87        15.59 o                         
   6  15   0          0.68          2.30        35.40 o                         
   7  15   0        178.77        119.20        62.98 o                         
 -15  16   0         34.84         21.56        27.46 o                         
 -14  16   0        485.89        407.70        49.99 o                         
 -13  16   0        169.33        192.75        34.85 o                         
 -12  16   0        282.64        272.97        66.86 o                         
 -11  16   0        127.44        127.09        39.89 o                         
 -10  16   0        581.66        630.77        72.56 o                         
  -9  16   0         13.10          1.24        16.85 o                         
  -8  16   0        245.14        304.73        41.58 o                         
  -7  16   0        276.88        297.93        50.02 o                         
  -6  16   0        103.74        105.36        28.07 o                         
  -5  16   0         26.65         38.34        17.28 o                         
  -4  16   0        690.32        759.06        76.63 o                         
  -3  16   0        140.06        156.04        20.00 o                         
  -2  16   0         61.68         49.92        14.48 o                         
  -1  16   0        302.89        341.71        34.55 o                         
   0  16   0        949.51        940.17        66.12 o                         
   1  16   0         31.18         22.86         9.61 o                         
   2  16   0         81.11         53.60        15.53 o                         
   3  16   0        645.66        689.11        82.63 o                         
   4  16   0        485.59        397.08        50.58 o                         
   5  16   0         26.46         29.48        21.63 o                         
   6  16   0          0.07          1.12        19.21 o                         
 -14  17   0        537.79        554.12        76.35 o                         
 -13  17   0        259.54        238.94        46.06 o                         
 -12  17   0        103.22        116.16        29.44 o                         
 -11  17   0        318.55        379.89        47.92 o                         
 -10  17   0        527.92        579.87        75.50 o                         
  -9  17   0        289.92        384.47        46.41 o                         
  -8  17   0          8.12          9.22        14.26 o                         
  -7  17   0        110.85        127.47        21.23 o                         
  -6  17   0       1110.25       1197.01        86.09 o                         
  -5  17   0        269.30        298.10        50.65 o                         
  -4  17   0        156.95        147.42        23.14 o                         
  -3  17   0        276.10        277.39        42.98 o                         
  -2  17   0       1126.85       1057.40       194.39 o                         
  -1  17   0         58.94         54.73        15.01 o                         
   0  17   0         14.11         11.02         8.32 o                         
   1  17   0          0.63         -1.37        10.95 o                         
   2  17   0        514.21        477.19        69.74 o                         
   3  17   0          2.18          0.43        28.07 o                         
   4  17   0         13.05          9.05        21.70 o                         
 -13  18   0         13.11          0.04        18.83 o                         
 -12  18   0         93.52         73.82        28.85 o                         
 -11  18   0        211.76        194.42        35.85 o                         
 -10  18   0        460.56        453.76        52.20 o                         
  -9  18   0          5.11         -9.89        13.43 o                         
  -8  18   0        123.96        142.91        39.77 o                         
  -7  18   0       1694.89       1816.67       137.98 o                         
  -6  18   0         50.13         59.36        15.69 o                         
  -5  18   0        108.53        116.22        30.97 o                         
  -4  18   0         18.15         25.62        12.30 o                         
  -3  18   0       1103.74       1156.23        70.74 o                         
  -2  18   0        105.31         74.14        21.40 o                         
  -1  18   0         94.14         93.33        21.43 o                         
   0  18   0         13.17         21.09        32.09 o                         
   1  18   0        885.34        827.48        67.62 o                         
   2  18   0         26.03         40.00        21.69 o                         
 -11  19   0          2.95         10.17        33.68 o                         
 -10  19   0         64.15         71.58        63.38 o                         
  -9  19   0          2.90         14.15        28.75 o                         
  -8  19   0        255.75        238.79        39.03 o                         
  -7  19   0          1.81          3.53        26.96 o                         
  -6  19   0         29.62         34.94        14.70 o                         
  -5  19   0        119.61        105.83        23.27 o                         
  -4  19   0        176.12        203.22        50.28 o                         
  -3  19   0         66.29         41.34        35.98 o                         
  -2  19   0        566.33        505.96        49.75 o                         
  -1  19   0         35.70         34.17        23.29 o                         
   0  19   0         33.60         33.19        17.80 o                         
  -8  20   0         73.88         60.80        35.57 o                         
  -7  20   0         30.70         21.74        61.28 o                         
  -6  20   0         42.24         22.52        37.24 o                         
  -5  20   0        774.93        654.63        79.59 o                         
  -4  20   0          4.90          3.84        21.79 o                         
   2 -20   1         18.82         18.51        16.99 o                         
   3 -20   1        116.81        105.01        30.14 o                         
   4 -20   1         12.56         14.59        35.63 o                         
   5 -20   1        574.93        573.58        63.77 o                         
   6 -20   1          4.72        -10.87        24.69 o                         
   7 -20   1        270.49        247.59        89.67 o                         
   8 -20   1          4.19          1.89        29.66 o                         
   9 -20   1        492.65        518.02        79.73 o                         
  -1 -19   1         13.93         -4.18        25.52 o                         
   0 -19   1         71.41         50.34        38.44 o                         
   1 -19   1          8.72          5.70        12.55 o                         
   2 -19   1        299.21        284.67        35.84 o                         
   3 -19   1        129.63         80.89        25.48 o                         
   4 -19   1         73.35         59.60        15.93 o                         
   5 -19   1         10.08         11.38        16.39 o                         
   6 -19   1         28.61         35.58        13.15 o                         
   7 -19   1         65.36         76.09        29.44 o                         
   8 -19   1        340.86        338.24        44.36 o                         
   9 -19   1        285.31        236.63        44.06 o                         
  10 -19   1        222.54        169.02        44.53 o                         
  11 -19   1        177.13        134.19        47.11 o                         
  12 -19   1        277.54        225.68        58.93 o                         
  -3 -18   1        178.05        147.06        56.39 o                         
  -2 -18   1        150.83         95.71        38.91 o                         
  -1 -18   1        169.76        185.88        29.70 o                         
   0 -18   1          2.64          3.31        11.67 o                         
   1 -18   1        388.77        334.78        67.20 o                         
   2 -18   1        491.22        460.56        82.10 o                         
   3 -18   1         99.27         78.36        22.87 o                         
   4 -18   1         19.92         15.10         8.71 o                         
   5 -18   1         17.14         14.59        20.72 o                         
   6 -18   1        486.60        485.39        47.05 o                         
   7 -18   1        415.26        535.58        57.07 o                         
   8 -18   1         92.65        110.11        35.89 o                         
   9 -18   1          2.64          4.44        24.10 o                         
  10 -18   1        525.74        499.34        96.86 o                         
  11 -18   1         63.34         65.75        31.72 o                         
  12 -18   1         58.14         45.59        25.89 o                         
  13 -18   1         10.42         -3.15        16.80 o                         
  -5 -17   1         12.64          3.04        28.00 o                         
  -4 -17   1         43.44         35.94        16.70 o                         
  -3 -17   1        146.01        159.27        32.54 o                         
  -2 -17   1        255.65        203.88        54.95 o                         
  -1 -17   1          6.01         16.43        12.70 o                         
   0 -17   1         29.24         19.18        10.34 o                         
   1 -17   1        317.15        284.06        38.62 o                         
   2 -17   1         47.83         60.76        17.50 o                         
   3 -17   1         25.07         30.69        10.76 o                         
   4 -17   1         71.74         72.12        19.62 o                         
   5 -17   1       1369.65       1612.54        97.91 o                         
   6 -17   1        415.71        480.06        64.75 o                         
   7 -17   1         24.63         55.89        30.03 o                         
   8 -17   1         29.34         45.71        27.51 o                         
   9 -17   1       1177.06       1149.56       147.27 o                         
  10 -17   1        100.17         72.74        27.63 o                         
  11 -17   1        184.31        188.14        52.78 o                         
  12 -17   1         90.45         69.06        23.47 o                         
  13 -17   1        693.95        556.70        59.20 o                         
  14 -17   1        197.00        196.40        40.00 o                         
  -7 -16   1          6.93         20.22        52.54 o                         
  -6 -16   1        137.18        106.01        31.98 o                         
  -5 -16   1         99.01        118.49        25.44 o                         
  -4 -16   1         32.44         19.04        11.47 o                         
  -3 -16   1        238.78        178.28        47.24 o                         
  -2 -16   1          0.51         10.55        10.92 o                         
  -1 -16   1        155.92        143.48        19.54 o                         
   0 -16   1       1683.14       1706.83        90.22 o                         
   1 -16   1        556.74        614.75        54.64 o                         
   2 -16   1        444.67        478.18        38.06 o                         
   3 -16   1         28.05         41.66        16.93 o                         
   4 -16   1       3833.40       3965.79       150.74 o                         
   5 -16   1        421.42        445.32        40.79 o                         
   6 -16   1       2444.23       2698.75       132.70 o                         
   7 -16   1        341.89        401.74        47.12 o                         
   8 -16   1        635.72        695.14        74.66 o                         
   9 -16   1         41.85         59.71        21.20 o                         
  10 -16   1        362.52        393.16        46.87 o                         
  11 -16   1         20.11         35.16        23.89 o                         
  12 -16   1        426.47        455.66        62.16 o                         
  13 -16   1        932.82        990.73        96.13 o                         
  14 -16   1        508.20        500.71        65.81 o                         
  15 -16   1        162.20        127.83        45.59 o                         
  -8 -15   1        413.70        303.08        83.95 o                         
  -7 -15   1         52.85         49.19        23.67 o                         
  -6 -15   1        133.18        142.62        58.51 o                         
  -5 -15   1       1571.31       1330.13       299.19 o                         
  -4 -15   1         13.84         22.73        10.11 o                         
  -3 -15   1        101.26        101.61        17.25 o                         
  -2 -15   1        296.94        326.79        33.22 o                         
  -1 -15   1       1629.60       1728.86        94.88 o                         
   0 -15   1        583.15        587.88        42.88 o                         
   1 -15   1          7.85         -0.61         8.93 o                         
   2 -15   1        222.43        291.54        35.89 o                         
   3 -15   1       1196.21       1370.22        85.96 o                         
   4 -15   1       1335.22       1399.72        70.18 o                         
   5 -15   1       1337.87       1488.94        84.89 o                         
   6 -15   1        425.63        453.02        42.76 o                         
   7 -15   1        182.84        200.98        54.76 o                         
   8 -15   1         59.85         52.61        19.73 o                         
   9 -15   1       1167.56       1256.93       105.73 o                         
  10 -15   1        604.64        691.43        64.54 o                         
  11 -15   1         12.74          3.56        11.38 o                         
  12 -15   1        457.71        513.72        95.69 o                         
  13 -15   1       1376.73       1504.18       110.47 o                         
  14 -15   1        490.09        443.74        51.53 o                         
  15 -15   1         64.14         38.07        20.57 o                         
  16 -15   1         49.54         16.85        24.76 o                         
  -9 -14   1         89.99         46.69        26.58 o                         
  -8 -14   1         27.37         43.36        22.72 o                         
  -7 -14   1         42.64         11.30        14.70 o                         
  -6 -14   1       3775.16       3712.78       522.86 o                         
  -5 -14   1        170.65        180.41        25.66 o                         
  -4 -14   1        164.24        159.99        23.90 o                         
  -3 -14   1        269.70        284.21        37.69 o                         
  -2 -14   1       5126.02       5613.74       268.91 o                         
  -1 -14   1         20.36         31.97        11.02 o                         
   0 -14   1         90.70        100.99        16.93 o                         
   1 -14   1        621.86        690.56        47.56 o                         
   2 -14   1       3023.50       3143.04       179.93 o                         
   3 -14   1        164.57        117.75        16.80 o                         
   4 -14   1        247.52        271.65        30.47 o                         
   5 -14   1        747.34        751.08        50.22 o                         
   6 -14   1       1928.13       2060.95       105.13 o                         
   7 -14   1          9.51         23.78        15.93 o                         
   8 -14   1       3800.01       4343.08       276.35 o                         
   9 -14   1        768.06        896.09        86.32 o                         
  10 -14   1        479.84        534.57        54.41 o                         
  11 -14   1         15.98         15.20        13.70 o                         
  12 -14   1       1742.37       1826.98       126.48 o                         
  13 -14   1         54.49         65.24        23.28 o                         
  14 -14   1         12.85          5.99        22.33 o                         
  15 -14   1        173.18        167.76        49.61 o                         
  16 -14   1        509.23        506.57       102.37 o                         
  17 -14   1        213.47        174.24        49.06 o                         
 -10 -13   1        749.35        782.31        91.15 o                         
  -9 -13   1        539.06        483.43        96.66 o                         
  -8 -13   1         54.32         32.27        15.51 o                         
  -7 -13   1        525.84        532.75        82.76 o                         
  -6 -13   1        440.80        472.19        52.33 o                         
  -5 -13   1        724.78        788.34        71.14 o                         
  -4 -13   1         73.73         70.65        15.67 o                         
  -3 -13   1        480.19        498.95        54.22 o                         
  -2 -13   1         37.03         33.05         9.19 o                         
  -1 -13   1       3099.86       3092.68       132.59 o                         
   0 -13   1         50.81         52.82         9.90 o                         
   1 -13   1        189.25        192.83        19.04 o                         
   2 -13   1       2846.79       2832.29        96.94 o                         
   3 -13   1       1111.82       1041.08        46.14 o                         
   4 -13   1          7.37          7.58         4.81 o                         
   5 -13   1        114.41        122.71        15.22 o                         
   6 -13   1        494.04        399.57        30.98 o                         
   7 -13   1       1432.26       1530.94       112.69 o                         
   8 -13   1         69.49         59.94        23.35 o                         
   9 -13   1         33.53         32.26        16.44 o                         
  10 -13   1        317.75        404.07        56.27 o                         
  11 -13   1        921.05       1078.10       111.04 o                         
  12 -13   1        250.49        301.97        48.80 o                         
  13 -13   1         37.96         46.47        17.98 o                         
  14 -13   1         42.17         65.62        23.51 o                         
  15 -13   1       1278.56       1260.47        97.82 o                         
  16 -13   1         98.80        101.95        27.53 o                         
  17 -13   1         45.79         43.98        23.08 o                         
 -11 -12   1        585.81        611.18        79.58 o                         
 -10 -12   1         64.22         51.44        25.68 o                         
  -9 -12   1         56.53         33.89        26.66 o                         
  -8 -12   1        876.83        795.37        90.86 o                         
  -7 -12   1         49.93         25.32        13.45 o                         
  -6 -12   1         12.51         17.26         8.92 o                         
  -5 -12   1        163.13        157.90        23.54 o                         
  -4 -12   1         72.63         84.12        18.67 o                         
  -3 -12   1        569.69        521.50        51.18 o                         
  -2 -12   1       3000.30       2888.95       134.39 o                         
  -1 -12   1       1968.14       1813.83        74.21 o                         
   0 -12   1       1790.68       1688.66        71.47 o                         
   1 -12   1         15.54         19.73         5.71 o                         
   2 -12   1       3714.00       3579.64       109.38 o                         
   3 -12   1       2840.36       2812.06       109.27 o                         
   4 -12   1        975.38        927.77        49.49 o                         
   5 -12   1        272.28        291.77        18.84 o                         
   6 -12   1       3406.85       3123.56       107.20 o                         
   7 -12   1       2131.26       1952.41        80.51 o                         
   8 -12   1         64.24         66.58        11.69 o                         
   9 -12   1        110.85        146.93        32.36 o                         
  10 -12   1         27.34         38.18        18.79 o                         
  11 -12   1        123.18        159.46        29.69 o                         
  12 -12   1         86.80        106.56        31.37 o                         
  13 -12   1        836.45        945.63        78.96 o                         
  14 -12   1        546.84        661.72        79.49 o                         
  15 -12   1        838.01        819.50        86.17 o                         
  16 -12   1         94.98         77.20        23.79 o                         
  17 -12   1        622.03        606.74        65.28 o                         
  18 -12   1        168.91        103.10        33.38 o                         
 -12 -11   1          0.67          9.84        26.95 o                         
 -11 -11   1         10.80          2.05        16.74 o                         
 -10 -11   1       1092.70        852.01       274.71 o                         
  -9 -11   1       1051.42        984.06        73.49 o                         
  -8 -11   1        397.49        410.26        49.98 o                         
  -7 -11   1         50.62         61.28        15.04 o                         
  -6 -11   1        309.88        349.11        43.88 o                         
  -5 -11   1       3873.01       3974.72       216.88 o                         
  -4 -11   1        675.29        646.72        52.36 o                         
  -3 -11   1        463.47        473.18        38.79 o                         
  -2 -11   1        276.59        275.38        30.78 o                         
  -1 -11   1       5947.22       5822.90       187.89 o                         
   0 -11   1       2707.48       2511.53        95.20 o                         
   1 -11   1       1925.25       1610.35        67.96 o                         
   2 -11   1       1187.45       1140.73        56.76 o                         
   3 -11   1       1294.68       1265.64        54.14 o                         
   4 -11   1        292.22        241.21        18.29 o                         
   5 -11   1       7567.72       7369.88       197.97 o                         
   6 -11   1       2313.01       2219.46        97.08 o                         
   7 -11   1        276.32        228.92        22.62 o                         
   8 -11   1       1916.36       1758.11        83.41 o                         
   9 -11   1          3.16          5.97         5.77 o                         
  10 -11   1       1860.97       1799.80       177.58 o                         
  11 -11   1        365.36        408.03        55.77 o                         
  12 -11   1        530.30        661.80        61.74 o                         
  13 -11   1       1180.08       1355.90       155.87 o                         
  14 -11   1       1756.27       1979.41       143.68 o                         
  15 -11   1        307.86        341.86        55.09 o                         
  16 -11   1         69.89         63.30        25.28 o                         
  17 -11   1         17.07         23.65        24.21 o                         
  18 -11   1        348.41        382.98        61.46 o                         
 -13 -10   1        180.24        170.69        43.74 o                         
 -12 -10   1         28.59         20.96        41.31 o                         
 -11 -10   1          2.06          8.74        10.74 o                         
 -10 -10   1       1184.80       1094.18        90.92 o                         
  -9 -10   1        611.51        639.29        54.19 o                         
  -8 -10   1        331.11        393.71        46.66 o                         
  -7 -10   1        672.72        663.82        71.24 o                         
  -6 -10   1       2021.74       2005.32       108.45 o                         
  -5 -10   1       3144.62       2969.25       162.70 o                         
  -4 -10   1        283.33        340.08        30.85 o                         
  -3 -10   1       2029.90       1998.59       100.22 o                         
  -2 -10   1        974.60       1048.60        66.95 o                         
  -1 -10   1       4785.49       4812.24       155.05 o                         
   0 -10   1         15.67         19.89         5.12 o                         
   1 -10   1        459.98        530.48        31.31 o                         
   2 -10   1         53.92         57.45         8.32 o                         
   3 -10   1        702.15        714.12        33.87 o                         
   4 -10   1       1272.24       1203.61        58.68 o                         
   5 -10   1        553.61        522.16        38.57 o                         
   6 -10   1          6.97          4.26         4.63 o                         
   7 -10   1       2539.20       2466.75       101.57 o                         
   8 -10   1       1015.15       1021.58        56.63 o                         
   9 -10   1       3561.54       3429.75       145.23 o                         
  10 -10   1        179.04        180.02        18.90 o                         
  11 -10   1         32.63         36.31        15.08 o                         
  12 -10   1         77.21         68.89        22.75 o                         
  13 -10   1       2265.62       2467.07       157.91 o                         
  14 -10   1        221.60        194.52        38.76 o                         
  15 -10   1         92.23        130.83        28.91 o                         
  16 -10   1         11.82          5.87        16.45 o                         
  17 -10   1        594.66        586.64        74.98 o                         
  18 -10   1         12.01          1.06        35.18 o                         
 -14  -9   1        263.03        239.21        88.60 o                         
 -13  -9   1         49.87         37.04        22.40 o                         
 -12  -9   1        227.42        151.97        71.29 o                         
 -11  -9   1       2184.11       2151.72       133.02 o                         
 -10  -9   1        257.33        298.90        34.79 o                         
  -9  -9   1       1034.52       1103.70        81.46 o                         
  -8  -9   1        676.25        646.10        86.27 o                         
  -7  -9   1        260.18        309.02        33.61 o                         
  -6  -9   1       1725.54       1791.03       113.91 o                         
  -5  -9   1       3835.87       3857.28       174.87 o                         
  -4  -9   1        456.19        447.52        33.80 o                         
  -3  -9   1          4.73         12.80         4.81 o                         
  -2  -9   1       5254.16       4735.08       165.56 o                         
  -1  -9   1       2664.86       2389.25       113.50 o                         
   0  -9   1       1875.94       1854.75        73.87 o                         
   1  -9   1        844.14        921.96        40.40 o                         
   2  -9   1      11131.21      11309.56       389.02 o                         
   3  -9   1        302.48        365.17        26.22 o                         
   4  -9   1       3520.83       3223.97       121.26 o                         
   5  -9   1        327.26        392.66        24.12 o                         
   6  -9   1       1863.73       1564.40        74.06 o                         
   7  -9   1         87.73         81.47        11.43 o                         
   8  -9   1       3223.27       3098.05       116.72 o                         
   9  -9   1        431.13        404.62        35.55 o                         
  10  -9   1        131.01        114.01        14.30 o                         
  11  -9   1       1863.22       1834.66       130.41 o                         
  12  -9   1       1616.52       1833.94       123.93 o                         
  13  -9   1        664.09        775.70        87.37 o                         
  14  -9   1         25.06         54.88        21.61 o                         
  15  -9   1       1443.56       1604.90       144.19 o                         
  16  -9   1        950.47       1069.55        86.43 o                         
  17  -9   1          7.76         18.88        15.70 o                         
  18  -9   1         69.68         73.23        29.93 o                         
 -14  -8   1         67.81         52.30        45.82 o                         
 -13  -8   1        213.58        118.04        46.03 o                         
 -12  -8   1        160.08        149.90        46.97 o                         
 -11  -8   1        171.25        232.33        30.28 o                         
 -10  -8   1        123.95        137.84        22.89 o                         
  -9  -8   1        777.06        879.37        76.04 o                         
  -8  -8   1        127.56        113.85        17.21 o                         
  -7  -8   1       1810.12       1744.80        91.33 o                         
  -6  -8   1        896.00        812.15        48.85 o                         
  -5  -8   1       1677.70       1678.56       104.03 o                         
  -4  -8   1         97.73        124.08        15.60 o                         
  -3  -8   1       2991.92       2732.45       126.40 o                         
  -2  -8   1       2777.07       2953.82       123.42 o                         
  -1  -8   1       7218.07       7364.70       197.92 o                         
   0  -8   1        103.48        171.47        17.27 o                         
   1  -8   1       1934.24       1772.40        79.18 o                         
   2  -8   1       1296.03       1301.27        52.70 o                         
   3  -8   1      14869.00      14994.27       262.43 o                         
   4  -8   1       1374.68       1300.64        52.58 o                         
   5  -8   1        620.88        522.06        28.42 o                         
   6  -8   1        519.79        480.86        28.17 o                         
   7  -8   1       5853.10       6144.57       189.99 o                         
   8  -8   1       1120.20       1234.34        61.68 o                         
   9  -8   1       1031.36        856.47        46.58 o                         
  10  -8   1       1053.27       1086.88        60.56 o                         
  11  -8   1        363.65        309.03        30.10 o                         
  12  -8   1       1290.86       1481.19       116.05 o                         
  13  -8   1        289.78        332.18        71.92 o                         
  14  -8   1        169.12        231.12        43.91 o                         
  15  -8   1        576.08        692.13        64.64 o                         
  16  -8   1        257.69        299.45        40.90 o                         
  17  -8   1        131.17         99.07        34.00 o                         
  18  -8   1        813.16        931.06        82.11 o                         
 -15  -7   1          8.08         16.98        58.41 o                         
 -14  -7   1          8.05         16.57        12.91 o                         
 -13  -7   1        120.79         62.21        36.73 o                         
 -12  -7   1       1466.66       1503.28       128.42 o                         
 -11  -7   1        115.47        171.84        44.28 o                         
 -10  -7   1       1798.47       1986.77       170.73 o                         
  -9  -7   1         25.29         22.99        12.16 o                         
  -8  -7   1       2821.90       2968.02       133.78 o                         
  -7  -7   1          5.90         15.27         5.70 o                         
  -6  -7   1         73.93         85.62        15.13 o                         
  -5  -7   1        451.03        497.66        32.49 o                         
  -4  -7   1       3997.40       4222.68       152.21 o                         
  -3  -7   1         10.16         24.57         6.77 o                         
  -2  -7   1        800.01        588.01        34.45 o                         
  -1  -7   1       2610.29       2773.31       122.61 o                         
   0  -7   1         44.13         44.02         7.24 o                         
   1  -7   1      10438.96      10927.08       221.22 o                         
   2  -7   1       1058.48        915.15        56.63 o                         
   3  -7   1        874.19        923.92        39.58 o                         
   4  -7   1       1082.49       1126.41        55.23 o                         
   5  -7   1       1957.73       2063.28        71.59 o                         
   6  -7   1       2727.50       2713.14        94.94 o                         
   7  -7   1       1750.09       2109.43        78.44 o                         
   8  -7   1       1259.10       1209.11        52.22 o                         
   9  -7   1      12753.20      12474.56       351.41 o                         
  10  -7   1         63.08         43.92         9.18 o                         
  11  -7   1       1122.96       1011.87        56.77 o                         
  12  -7   1         48.97         44.88        15.71 o                         
  13  -7   1        229.19        294.77        38.78 o                         
  14  -7   1       2363.40       2849.06       214.37 o                         
  15  -7   1        115.15        128.44        35.13 o                         
  16  -7   1          4.89         13.77        12.58 o                         
  17  -7   1        840.42        847.68        86.96 o                         
  18  -7   1         36.65         34.06        25.24 o                         
 -16  -6   1         64.42         54.93        29.29 o                         
 -15  -6   1          1.05          8.08        22.50 o                         
 -14  -6   1         49.00         15.03        42.11 o                         
 -13  -6   1        740.17        807.13        78.16 o                         
 -12  -6   1        124.42        159.31        35.36 o                         
 -11  -6   1        726.45        832.42        83.73 o                         
 -10  -6   1        173.49        196.26        25.60 o                         
  -9  -6   1        206.48        182.44        23.20 o                         
  -8  -6   1        146.59        181.57        23.12 o                         
  -7  -6   1       1013.50        930.17        64.81 o                         
  -6  -6   1        112.54        144.27        20.23 o                         
  -5  -6   1        437.87        305.60        32.09 o                         
  -4  -6   1       1943.33       1727.87        79.43 o                         
  -3  -6   1       4426.69       4222.49       161.79 o                         
  -2  -6   1        309.54        324.48        29.01 o                         
  -1  -6   1       1737.76       1408.61        66.58 o                         
   0  -6   1      12004.93      12219.28       405.54 o                         
   1  -6   1        232.16        390.19        25.43 o                         
   2  -6   1       2854.27       2438.69        90.06 o                         
   3  -6   1        183.27        211.36        15.28 o                         
   4  -6   1       2450.21       2102.92        81.88 o                         
   5  -6   1         63.80         64.45         9.72 o                         
   6  -6   1        288.55        269.15        24.64 o                         
   7  -6   1       1081.10       1007.68        57.21 o                         
   8  -6   1       4106.05       3832.82       121.43 o                         
   9  -6   1        140.03        159.39        14.88 o                         
  10  -6   1        581.85        542.93        43.71 o                         
  11  -6   1         10.80          5.46         5.72 o                         
  12  -6   1        464.30        511.94        51.29 o                         
  13  -6   1        627.48        670.66        61.02 o                         
  14  -6   1       1332.15       1702.85       166.54 o                         
  15  -6   1          1.43         -3.42        14.02 o                         
  16  -6   1        821.73        932.67        97.92 o                         
  17  -6   1        206.07        267.60        49.42 o                         
  18  -6   1        200.54        208.98        49.13 o                         
 -16  -5   1         70.56        103.01        34.58 o                         
 -15  -5   1          4.70          1.80        13.64 o                         
 -14  -5   1        844.36        926.05       490.04 o                         
 -13  -5   1          4.82         -3.96         9.92 o                         
 -12  -5   1        485.06        501.09        50.07 o                         
 -11  -5   1       1534.99       1587.25       116.11 o                         
 -10  -5   1       1600.00       1446.30        82.81 o                         
  -9  -5   1         63.85         74.25        14.99 o                         
  -8  -5   1       2138.95       2228.20       104.96 o                         
  -7  -5   1        270.18        313.70        30.84 o                         
  -6  -5   1       2092.62       1960.25        98.08 o                         
  -5  -5   1         29.07         14.28         5.50 o                         
  -4  -5   1        915.99        810.88        53.24 o                         
  -3  -5   1       5847.24       5278.54       191.68 o                         
  -2  -5   1        385.50        377.11        27.40 o                         
  -1  -5   1       6986.12       6511.79       208.09 o                         
   0  -5   1       7013.37       6969.03       213.81 o                         
   1  -5   1       6333.36       6308.45       158.10 o                         
   2  -5   1       2672.95       2469.39        74.07 o                         
   3  -5   1       5482.38       5551.71       134.85 o                         
   4  -5   1       2636.35       2743.70        97.10 o                         
   5  -5   1        243.11        285.59        20.62 o                         
   6  -5   1        644.25        733.74        35.27 o                         
   7  -5   1       2609.35       2207.76        98.22 o                         
   8  -5   1        780.91        706.37        50.48 o                         
   9  -5   1       1890.14       1568.52        72.30 o                         
  10  -5   1        635.42        644.96        36.59 o                         
  11  -5   1        186.20        163.54        17.35 o                         
  12  -5   1        165.54        158.28        23.42 o                         
  13  -5   1        975.99       1074.93        83.18 o                         
  14  -5   1        695.32        785.78        86.94 o                         
  15  -5   1         74.29        116.15        32.91 o                         
  16  -5   1         45.27         57.09        23.31 o                         
  17  -5   1        295.71        375.24        47.32 o                         
  18  -5   1         11.63          9.38        23.03 o                         
 -17  -4   1         86.00         70.40        31.01 o                         
 -16  -4   1          6.53         15.10        12.65 o                         
 -15  -4   1         89.30         43.01        47.47 o                         
 -14  -4   1         31.63         19.83        15.64 o                         
 -13  -4   1       1740.45       1985.71       171.05 o                         
 -12  -4   1        141.04        152.11        34.68 o                         
 -11  -4   1        510.22        459.94        50.33 o                         
 -10  -4   1       3913.73       4046.98       207.13 o                         
  -9  -4   1       1548.42       1472.97        76.74 o                         
  -8  -4   1         46.28         80.60        16.68 o                         
  -7  -4   1         89.70         92.13        14.67 o                         
  -6  -4   1        355.90        357.12        32.47 o                         
  -5  -4   1        388.40        281.43        27.72 o                         
  -4  -4   1         14.29         11.29         4.55 o                         
  -3  -4   1         17.39         10.01         4.90 o                         
  -2  -4   1         77.72         76.41        11.88 o                         
  -1  -4   1       1396.30       1496.20        76.92 o                         
   1  -4   1       9938.37      11602.97       240.44 o                         
   2  -4   1         88.62        150.50        15.19 o                         
   3  -4   1         65.05         67.79         9.06 o                         
   4  -4   1       5463.67       4993.56       172.73 o                         
   5  -4   1        118.65        120.41        15.27 o                         
   6  -4   1       9676.80       9232.79       270.00 o                         
   7  -4   1       2357.17       2557.46        99.14 o                         
   8  -4   1       1237.62        926.66        55.97 o                         
   9  -4   1         19.26         12.47         7.12 o                         
  10  -4   1        925.81        889.45        57.35 o                         
  11  -4   1        190.46        164.05        19.78 o                         
  12  -4   1         51.65         36.71        11.53 o                         
  13  -4   1          5.30         11.06        11.41 o                         
  14  -4   1        162.99        235.60        34.66 o                         
  15  -4   1         60.50         52.19        18.62 o                         
  16  -4   1        918.29       1124.05       111.13 o                         
  17  -4   1         18.38         30.63        19.92 o                         
  18  -4   1         33.18         25.45        27.34 o                         
 -17  -3   1          4.57         -5.29        21.99 o                         
 -16  -3   1        639.87        566.62       360.72 o                         
 -15  -3   1         27.85         31.30        17.04 o                         
 -14  -3   1         74.40        116.04        31.35 o                         
 -13  -3   1        247.70        282.54        36.60 o                         
 -12  -3   1        179.78        221.60        51.02 o                         
 -11  -3   1       2743.89       2753.51       147.00 o                         
 -10  -3   1        782.04        831.89        51.46 o                         
  -9  -3   1          6.56         15.50         7.38 o                         
  -8  -3   1       1437.26       1395.91        70.72 o                         
  -7  -3   1       2241.03       2003.78        90.38 o                         
  -6  -3   1       1745.43       1616.97        75.20 o                         
  -5  -3   1          6.06         23.30         5.98 o                         
  -4  -3   1       4484.21       4281.42       152.72 o                         
  -3  -3   1       3360.69       2881.26       124.95 o                         
  -2  -3   1        286.44        200.05        24.31 o                         
  -1  -3   1       5681.08       4895.58       159.66 o                         
   0  -3   1        450.78        510.22        29.36 o                         
   2  -3   1         19.20         38.25         6.14 o                         
   3  -3   1        823.93        565.33        30.71 o                         
   4  -3   1       1535.21       1610.31        85.04 o                         
   5  -3   1       6589.72       5531.40       196.73 o                         
   6  -3   1       2913.02       3168.67       113.68 o                         
   7  -3   1       4874.14       4069.91       154.54 o                         
   8  -3   1         40.88         33.13         9.04 o                         
   9  -3   1       1430.60       1362.40        90.09 o                         
  10  -3   1       1453.60       1424.77        71.30 o                         
  11  -3   1       5921.76       6212.15       440.49 o                         
  12  -3   1        242.97        211.08        26.98 o                         
  13  -3   1        629.99        727.11       103.03 o                         
  14  -3   1         33.69         49.51        27.97 o                         
  15  -3   1       1491.34       1633.13       114.32 o                         
  16  -3   1        143.95        136.67        30.52 o                         
  17  -3   1         30.97         26.43        46.11 o                         
  18  -3   1        164.92         61.17        72.73 o                         
 -18  -2   1        312.76        194.66        45.48 o                         
 -17  -2   1        198.41        109.65        84.37 o                         
 -16  -2   1        363.14        306.33       193.42 o                         
 -15  -2   1        648.40        649.70        59.37 o                         
 -14  -2   1        170.89        208.49        31.66 o                         
 -13  -2   1       2012.04       2098.25       135.02 o                         
 -12  -2   1         93.77         96.69        21.33 o                         
 -11  -2   1       7849.91       7435.60       272.15 o                         
 -10  -2   1        869.64        757.72        54.01 o                         
  -9  -2   1       1549.32       1608.37        87.19 o                         
  -8  -2   1       8985.70       9155.36       272.59 o                         
  -7  -2   1       4022.01       4239.42       190.90 o                         
  -6  -2   1        182.07        195.33        22.60 o                         
  -5  -2   1       2407.26       2502.54       118.22 o                         
  -4  -2   1      10045.21      10222.64       325.93 o                         
  -3  -2   1       3802.52       3757.33       149.85 o                         
  -2  -2   1       5651.52       4427.50       194.75 o                         
  -1  -2   1       1028.72        796.11        44.03 o                         
   1  -2   1       1316.68       1201.10        54.75 o                         
   2  -2   1       5016.01       5127.53       157.36 o                         
   3  -2   1       8450.79       8406.99       299.73 o                         
   4  -2   1         59.97         48.01         8.38 o                         
   5  -2   1        401.86        437.54        41.87 o                         
   6  -2   1       9932.61       9699.16       396.05 o                         
   7  -2   1       1428.41       1413.46        76.27 o                         
   8  -2   1         62.02         96.26        12.54 o                         
   9  -2   1       1217.36       1116.60        52.90 o                         
  10  -2   1       2650.98       2506.21       106.89 o                         
  11  -2   1         15.57         15.22         6.09 o                         
  12  -2   1       1351.80       1294.55       136.54 o                         
  13  -2   1        209.78        184.53        29.90 o                         
  14  -2   1        561.76        703.39        75.22 o                         
  15  -2   1         35.45         35.33        19.56 o                         
  16  -2   1         51.78         44.97        22.91 o                         
  17  -2   1        708.43        721.93       403.61 o                         
  18  -2   1          9.64         12.67        27.11 o                         
 -18  -1   1         34.26         56.03        69.57 o                         
 -17  -1   1       1547.45       1322.41       708.88 o                         
 -16  -1   1        134.98        203.65        32.50 o                         
 -15  -1   1          2.43          7.95        13.71 o                         
 -14  -1   1        304.52        344.15        50.13 o                         
 -13  -1   1       5392.95       6239.99       339.54 o                         
 -12  -1   1        572.13        575.30        62.34 o                         
 -11  -1   1       3096.23       2960.96       122.05 o                         
 -10  -1   1        399.15        410.78        30.77 o                         
  -9  -1   1      16726.75      18380.69       728.49 o                         
  -8  -1   1       1834.76       1867.71        88.01 o                         
  -7  -1   1      10703.08      11646.02       480.60 o                         
  -6  -1   1        776.49        711.00        54.28 o                         
  -5  -1   1      38748.06      42450.14      1191.97 o                         
  -4  -1   1      26701.88      28179.30       693.25 o                         
  -3  -1   1      19340.99      19595.46       589.56 o                         
  -2  -1   1       1831.68       1522.23        78.35 o                         
   2  -1   1       1721.43       1684.95        85.63 o                         
   3  -1   1      16514.57      15513.75       379.47 o                         
   4  -1   1      20586.08      24261.51       431.26 o                         
   5  -1   1      11311.03      10435.57       251.53 o                         
   6  -1   1        207.94        211.88        21.54 o                         
   7  -1   1        171.26        248.73        24.27 o                         
   8  -1   1        817.11       1063.53        71.05 o                         
   9  -1   1       1107.81       1038.77        64.09 o                         
  10  -1   1        164.96        170.92        26.97 o                         
  11  -1   1         39.60         53.93        10.67 o                         
  12  -1   1        808.44        734.92        78.99 o                         
  13  -1   1        652.61        696.52       101.28 o                         
  14  -1   1         25.55         50.31        23.36 o                         
  15  -1   1         19.45          7.09        13.15 o                         
  16  -1   1        119.69        178.51        65.81 o                         
  17  -1   1          5.93         17.70        12.38 o                         
  18  -1   1        755.88        711.76       128.00 o                         
 -18   0   1        900.35        440.89       377.83 o                         
 -17   0   1         23.85          9.29        14.65 o                         
 -16   0   1        129.34        118.72        27.00 o                         
 -15   0   1        112.71        119.93        32.73 o                         
 -14   0   1       6166.06       6724.80       470.58 o                         
 -13   0   1        150.52        213.65        39.96 o                         
 -12   0   1       6676.93       6571.11       333.63 o                         
 -11   0   1        196.41        161.75        24.71 o                         
 -10   0   1      15475.17      16208.80       431.17 o                         
  -9   0   1        116.85        144.26        18.13 o                         
  -8   0   1      27846.46      31022.42       668.07 o                         
  -7   0   1         15.81         22.01         6.86 o                         
  -6   0   1      13957.22      14191.56       405.21 o                         
  -5   0   1       8847.79      10096.80       303.70 o                         
  -3   0   1         21.65         22.35         7.01 o                         
   1   0   1        200.56        114.25        15.46 o                         
   2   0   1       1404.54        956.39        67.34 o                         
   3   0   1       3187.37       3195.02       130.74 o                         
   5   0   1        294.92        228.95        24.73 o                         
   6   0   1        503.09        646.83        45.07 o                         
   7   0   1        515.96        444.06        33.69 o                         
   8   0   1       2918.75       2824.99       115.28 o                         
   9   0   1       1157.28       1168.35        63.38 o                         
  10   0   1          9.23          6.32         6.12 o                         
  11   0   1       2981.09       2846.81       110.58 o                         
  12   0   1         43.73         34.55        16.08 o                         
  13   0   1        253.91        281.60        44.77 o                         
  14   0   1         15.67         14.98        13.35 o                         
  15   0   1        420.47        424.04        46.91 o                         
  16   0   1         35.68         29.28        29.43 o                         
  17   0   1         71.24         34.73        60.30 o                         
 -19   1   1       1115.22        809.68       135.82 o                         
 -18   1   1         17.37         14.35        15.36 o                         
 -17   1   1         71.13         60.33        27.33 o                         
 -16   1   1         48.69         51.74        18.29 o                         
 -15   1   1       1707.57       1734.95       151.35 o                         
 -14   1   1        120.50        121.49        34.26 o                         
 -13   1   1        258.95        328.07        46.49 o                         
 -12   1   1        499.23        476.56        40.48 o                         
 -11   1   1      18153.63      20645.03       582.51 o                         
 -10   1   1        846.35        889.86        53.51 o                         
  -9   1   1       7609.72       8133.65       267.28 o                         
  -8   1   1        742.61        830.82        47.22 o                         
  -7   1   1        333.74        196.49        26.86 o                         
  -6   1   1        356.11        441.12        33.06 o                         
  -5   1   1      10617.95       9718.83       406.02 o                         
  -4   1   1       2593.80       2270.82        98.19 o                         
  -3   1   1        735.62        798.88        49.74 o                         
  -2   1   1       2260.05       2262.97        84.74 o                         
   0   1   1        588.93        737.83        60.95 o                         
   1   1   1       5640.60       5252.90       253.57 o                         
   3   1   1       3268.51       2570.97       120.48 o                         
   4   1   1       1040.48        840.73        62.55 o                         
   5   1   1        575.39        521.58        42.26 o                         
   6   1   1       1814.48       1349.37        68.04 o                         
   7   1   1        102.40        187.71        20.75 o                         
   8   1   1       1178.33        998.54        74.15 o                         
   9   1   1        469.18        560.89        44.50 o                         
  10   1   1       2616.11       2594.69       124.17 o                         
  11   1   1        179.74        168.50        20.62 o                         
  12   1   1        477.48        503.51        82.99 o                         
  13   1   1        314.89        314.91        38.79 o                         
  14   1   1       1431.28       1586.80       135.32 o                         
  15   1   1          7.36          4.89        13.24 o                         
  16   1   1        120.10         95.93        72.74 o                         
  17   1   1          6.94         12.67        23.63 o                         
 -19   2   1          4.19         18.09        24.24 o                         
 -18   2   1        136.13         62.38        62.59 o                         
 -17   2   1        684.15        711.75       107.91 o                         
 -16   2   1        584.28        685.72        81.30 o                         
 -15   2   1        197.89        173.64        33.87 o                         
 -14   2   1       1507.97       1675.06       114.83 o                         
 -13   2   1        678.66        733.45        63.40 o                         
 -12   2   1       1574.14       1451.31        70.48 o                         
 -11   2   1         12.15         22.04         7.23 o                         
 -10   2   1       5167.65       4944.97       167.76 o                         
  -9   2   1       2692.65       2861.24       118.99 o                         
  -8   2   1       4427.56       4525.00       155.52 o                         
  -7   2   1         35.14         32.43        11.18 o                         
  -6   2   1       2624.85       2253.01       112.10 o                         
  -5   2   1       8418.48       8155.47       336.74 o                         
  -4   2   1        203.59        321.87        30.33 o                         
  -3   2   1      18165.81      20564.15       346.95 o                         
  -2   2   1       2917.55       2591.74        90.58 o                         
  -1   2   1       6593.14       7189.96       269.57 o                         
   0   2   1       4596.77       3839.35       149.36 o                         
   1   2   1      14152.88      12859.92       594.37 o                         
   2   2   1       1598.31       1520.97        93.61 o                         
   3   2   1         42.64         70.88        11.52 o                         
   4   2   1        808.56        838.09        45.69 o                         
   5   2   1       4895.62       4995.18       185.12 o                         
   6   2   1         11.63         16.10         5.40 o                         
   7   2   1        734.77        617.14        50.66 o                         
   8   2   1       1980.63       1998.40       117.87 o                         
   9   2   1        488.44        483.86        46.16 o                         
  10   2   1       2327.45       2469.60       119.68 o                         
  11   2   1         76.92         87.80        18.65 o                         
  12   2   1        331.70        356.42        49.59 o                         
  13   2   1         12.63         33.68        16.08 o                         
  14   2   1         62.89         58.27        19.87 o                         
  15   2   1        731.96        666.35       371.97 o                         
  16   2   1        326.89        239.82       145.15 o                         
  17   2   1         55.43         26.79        25.76 o                         
 -19   3   1          6.81         10.55        18.31 o                         
 -18   3   1         73.92         74.60        24.50 o                         
 -17   3   1       1640.34       1642.10       115.86 o                         
 -16   3   1       1409.79       1488.14       107.37 o                         
 -15   3   1         52.98         47.56        20.55 o                         
 -14   3   1         69.41         88.97        29.39 o                         
 -13   3   1        192.18        273.32        43.75 o                         
 -12   3   1        525.57        491.87        35.14 o                         
 -11   3   1       3568.15       3447.35       154.83 o                         
 -10   3   1        314.44        329.86        36.13 o                         
  -9   3   1       5254.84       5588.90       211.81 o                         
  -8   3   1       2622.81       2346.50        93.74 o                         
  -7   3   1       2907.10       2755.82       105.26 o                         
  -6   3   1       6036.18       6182.60       201.23 o                         
  -5   3   1       5375.22       4987.84       158.02 o                         
  -4   3   1       1047.60       1069.15        54.35 o                         
  -3   3   1       1615.47       1647.71        58.57 o                         
  -2   3   1       1127.05       1010.40        41.62 o                         
  -1   3   1       2844.72       2572.72       104.15 o                         
   0   3   1       8400.89       7754.21       362.15 o                         
   1   3   1        194.41        181.67        19.29 o                         
   2   3   1       5199.83       4695.99       232.33 o                         
   3   3   1        374.85        416.23        38.62 o                         
   4   3   1        418.75        535.87        40.64 o                         
   5   3   1        991.88        913.30        62.06 o                         
   6   3   1       1169.11       1029.38        79.55 o                         
   7   3   1          0.29          3.32         5.95 o                         
   8   3   1       2386.18       2549.73       120.04 o                         
   9   3   1       1207.99       1294.63        76.84 o                         
  10   3   1        354.43        337.57        45.52 o                         
  11   3   1         45.56         50.81        25.03 o                         
  12   3   1         10.00         30.59        17.56 o                         
  13   3   1         29.13         31.55        13.84 o                         
  14   3   1        210.06        149.49       132.48 o                         
  15   3   1        954.46        815.65       495.15 o                         
  16   3   1        381.16        351.21        91.13 o                         
 -19   4   1         39.05         54.78        36.65 o                         
 -18   4   1        119.97        106.50        33.71 o                         
 -17   4   1        259.38        269.66        45.10 o                         
 -16   4   1        236.68        286.34        46.31 o                         
 -15   4   1        540.37        560.29        92.35 o                         
 -14   4   1       2863.84       3108.24       182.46 o                         
 -13   4   1        522.77        781.48        80.79 o                         
 -12   4   1       3065.25       2581.51       148.91 o                         
 -11   4   1        759.32        713.57        45.15 o                         
 -10   4   1       2951.90       2942.33       132.54 o                         
  -9   4   1       3705.02       3392.79       128.40 o                         
  -8   4   1       3122.77       2788.90       107.46 o                         
  -7   4   1        272.27        209.32        17.34 o                         
  -6   4   1        107.29        126.82        17.73 o                         
  -5   4   1       2411.26       2232.00        86.38 o                         
  -4   4   1       3213.15       3083.81        96.26 o                         
  -3   4   1        668.23        382.73        22.21 o                         
  -2   4   1        489.43        466.72        31.28 o                         
   0   4   1       2767.08       2558.94       118.33 o                         
   1   4   1       2183.35       1646.69        73.92 o                         
   2   4   1        198.11        111.34        15.63 o                         
   3   4   1        367.34        300.53        33.28 o                         
   4   4   1        329.32        474.70        43.94 o                         
   5   4   1        908.15        745.10        53.97 o                         
   6   4   1        347.87        418.21        36.51 o                         
   7   4   1        760.53        770.53        58.86 o                         
   8   4   1        468.88        446.06        35.15 o                         
   9   4   1        234.89        215.96        23.97 o                         
  10   4   1         29.53         41.50        15.31 o                         
  11   4   1        226.00        301.25        44.69 o                         
  12   4   1        631.66        631.79        58.15 o                         
  13   4   1         55.97         35.21        13.38 o                         
  14   4   1         65.63         33.08        37.13 o                         
  15   4   1          6.78          8.24        16.24 o                         
  16   4   1        368.05        264.38        82.34 o                         
 -19   5   1         12.52         13.84        23.30 o                         
 -18   5   1         57.55         89.53        25.62 o                         
 -17   5   1        709.20        754.46        80.15 o                         
 -16   5   1          5.87          3.91        11.57 o                         
 -15   5   1        198.61        242.72        41.55 o                         
 -14   5   1         68.88        104.67        26.03 o                         
 -13   5   1       1124.82       1101.35       130.91 o                         
 -12   5   1         35.94         33.75         9.39 o                         
 -11   5   1        259.34        253.22        18.88 o                         
 -10   5   1       2038.02       1718.73        83.82 o                         
  -9   5   1       2061.14       1903.32        76.65 o                         
  -8   5   1        315.46        225.46        23.09 o                         
  -7   5   1       1016.85       1047.57        46.79 o                         
  -6   5   1        334.65        381.35        24.66 o                         
  -5   5   1        187.36        213.98        18.57 o                         
  -4   5   1         96.81        108.97        10.58 o                         
  -3   5   1       1471.44       1544.12        59.34 o                         
  -2   5   1      11615.66      11617.63       372.71 o                         
  -1   5   1       2060.74       2321.16        99.60 o                         
   0   5   1       4518.73       4175.50       207.31 o                         
   1   5   1         83.85         60.78        10.04 o                         
   2   5   1       3286.80       2787.63       129.80 o                         
   3   5   1        160.29        180.81        19.96 o                         
   4   5   1       6255.26       6081.01       204.68 o                         
   5   5   1         10.79         16.91         5.48 o                         
   6   5   1         13.43         30.93         8.80 o                         
   7   5   1       1487.09       1459.91        96.02 o                         
   8   5   1        298.23        252.90        30.68 o                         
   9   5   1        202.69        183.15        25.91 o                         
  10   5   1         56.88         73.92        19.64 o                         
  11   5   1        188.35        206.61        48.99 o                         
  12   5   1         81.26         77.11        28.28 o                         
  13   5   1        129.28         86.81        64.46 o                         
  14   5   1         24.97          7.32        14.00 o                         
  15   5   1        171.90        167.65        41.15 o                         
 -19   6   1        332.61        301.11        45.95 o                         
 -18   6   1        418.38        306.37        42.47 o                         
 -17   6   1          2.72          0.49        19.99 o                         
 -16   6   1          4.13          8.00        15.77 o                         
 -15   6   1        358.57        453.60        49.70 o                         
 -14   6   1        815.87        923.30        76.97 o                         
 -13   6   1        350.26        432.49        59.87 o                         
 -12   6   1          2.37          4.73         6.81 o                         
 -11   6   1       3909.88       3571.79       163.83 o                         
 -10   6   1       2060.04       2075.59        84.40 o                         
  -9   6   1        144.44        108.35        13.21 o                         
  -8   6   1       1220.36       1284.01        66.23 o                         
  -7   6   1       3157.11       3375.01       123.03 o                         
  -6   6   1          2.71         14.98         5.41 o                         
  -5   6   1        497.02        539.46        26.53 o                         
  -4   6   1        579.00        596.96        30.58 o                         
  -3   6   1       5477.78       4876.83       167.09 o                         
  -2   6   1      12735.98      13036.79       335.86 o                         
  -1   6   1       7038.73       6657.25       210.24 o                         
   0   6   1        417.00        485.77        36.17 o                         
   1   6   1       8051.88       8327.13       266.11 o                         
   2   6   1       4979.68       5038.57       172.24 o                         
   3   6   1       1961.08       1702.05        85.36 o                         
   4   6   1       1866.84       1687.89       102.84 o                         
   5   6   1         21.62         16.76         5.11 o                         
   6   6   1       2248.01       2237.36       109.23 o                         
   7   6   1       1381.17       1351.72        72.51 o                         
   8   6   1        109.35         89.20        17.94 o                         
   9   6   1        310.15        363.50        44.74 o                         
  10   6   1       1426.93       1738.19       156.77 o                         
  11   6   1          3.00         -3.10        10.71 o                         
  12   6   1        136.86        144.90        40.74 o                         
  13   6   1          0.04          1.54         9.60 o                         
  14   6   1          6.83          5.87        37.08 o                         
  15   6   1          2.47          8.70        56.11 o                         
 -19   7   1        365.03        354.84        49.37 o                         
 -18   7   1        208.89        206.63        44.68 o                         
 -17   7   1        331.08        314.97        50.88 o                         
 -16   7   1        975.22       1106.14       142.66 o                         
 -15   7   1        724.23        710.60       110.40 o                         
 -14   7   1        328.75        384.52        56.49 o                         
 -13   7   1        680.71        708.11        74.68 o                         
 -12   7   1       3213.07       2979.01       235.21 o                         
 -11   7   1        261.01        247.32        28.23 o                         
 -10   7   1       1948.84       1871.91        72.14 o                         
  -9   7   1       1323.33       1319.14        55.91 o                         
  -8   7   1        329.70        230.98        23.29 o                         
  -7   7   1        666.57        609.24        35.65 o                         
  -6   7   1        262.75        201.23        19.89 o                         
  -5   7   1       1572.87       1610.72        69.52 o                         
  -4   7   1      10270.15      11346.29       364.38 o                         
  -3   7   1       4485.90       4015.48       134.66 o                         
  -2   7   1        349.16        313.56        22.49 o                         
  -1   7   1         17.49         40.20         6.82 o                         
   0   7   1       2835.15       2537.42       102.82 o                         
   1   7   1       1173.21        966.33        63.27 o                         
   2   7   1         30.61         29.84         6.74 o                         
   3   7   1       2029.74       2110.31        91.98 o                         
   4   7   1         10.89          6.51         4.26 o                         
   5   7   1        188.09        204.05        26.34 o                         
   6   7   1         73.10         98.40        16.29 o                         
   7   7   1        517.33        453.45        39.97 o                         
   8   7   1         11.38         22.14         8.86 o                         
   9   7   1       2890.63       3476.84       197.30 o                         
  10   7   1        115.00        109.42        20.81 o                         
  11   7   1        698.27        772.07        96.22 o                         
  12   7   1        229.11        103.10        55.20 o                         
  13   7   1         25.22         17.88        19.36 o                         
  14   7   1         33.94         27.24        27.73 o                         
 -19   8   1         19.69         37.32        37.53 o                         
 -18   8   1        169.94        178.67        36.35 o                         
 -17   8   1       1973.76       1953.93       174.27 o                         
 -16   8   1        101.17         86.18        24.51 o                         
 -15   8   1         48.37         72.20        30.00 o                         
 -14   8   1          2.68          3.69        15.89 o                         
 -13   8   1       5425.79       6645.04       366.44 o                         
 -12   8   1        487.02        529.44        89.66 o                         
 -11   8   1       2581.85       2351.79       104.73 o                         
 -10   8   1       1160.84       1142.20        49.05 o                         
  -9   8   1       1073.63       1042.60        50.85 o                         
  -8   8   1         18.95         39.46        10.36 o                         
  -7   8   1        837.53        830.13        41.75 o                         
  -6   8   1         49.87         84.47        10.83 o                         
  -5   8   1         43.04         65.46         9.45 o                         
  -4   8   1       1344.72       1746.21        77.57 o                         
  -3   8   1        548.94        503.48        38.21 o                         
  -2   8   1        474.29        474.63        30.96 o                         
  -1   8   1      16005.40      17238.78       293.58 o                         
   0   8   1       1809.03       1538.20        88.30 o                         
   1   8   1       1974.29       1990.18        87.05 o                         
   2   8   1       2376.75       2133.34       119.70 o                         
   3   8   1        569.46        621.74        41.55 o                         
   4   8   1         24.65         33.32         7.52 o                         
   5   8   1          1.21          4.74         4.22 o                         
   6   8   1        581.57        574.36        50.42 o                         
   7   8   1       1354.61       1384.07       101.51 o                         
   8   8   1        838.15        857.12       100.90 o                         
   9   8   1          4.33         14.00         8.86 o                         
  10   8   1        331.64        318.43        40.50 o                         
  11   8   1        482.88        461.14        95.21 o                         
  12   8   1          3.48          6.11        36.79 o                         
  13   8   1         96.66         68.59        33.44 o                         
 -19   9   1         56.92         31.84        27.81 o                         
 -18   9   1        236.57        191.71        34.03 o                         
 -17   9   1        381.15        455.22        61.64 o                         
 -16   9   1        358.95        390.03        81.13 o                         
 -15   9   1        720.16        838.64       121.95 o                         
 -14   9   1        210.14        285.85        39.55 o                         
 -13   9   1        188.03        244.98        36.37 o                         
 -12   9   1       3148.90       3429.33       203.68 o                         
 -11   9   1        542.09        439.69        34.02 o                         
 -10   9   1        644.39        589.53        41.26 o                         
  -9   9   1       2445.51       2287.51       108.90 o                         
  -8   9   1       6086.71       5908.79       184.34 o                         
  -7   9   1        429.22        386.84        31.03 o                         
  -6   9   1        182.58        195.26        19.09 o                         
  -5   9   1       3273.21       2843.93       111.68 o                         
  -4   9   1       5604.37       6084.81       180.19 o                         
  -3   9   1      16371.63      17882.31       342.26 o                         
  -2   9   1      15058.01      15757.64       471.82 o                         
  -1   9   1       4668.89       4233.08       149.77 o                         
   0   9   1        303.93        310.39        32.41 o                         
   1   9   1       8837.52       8536.62       272.86 o                         
   2   9   1          1.99          9.13         3.89 o                         
   3   9   1        529.42        498.92        42.68 o                         
   4   9   1        491.65        519.72        38.05 o                         
   5   9   1       1819.62       1832.81       111.87 o                         
   6   9   1        179.40        157.78        21.25 o                         
   7   9   1        451.85        444.18        47.50 o                         
   8   9   1        309.89        320.91        42.04 o                         
   9   9   1        138.89        177.93        27.69 o                         
  10   9   1        341.03        330.62        73.07 o                         
  11   9   1          2.21          0.37        15.59 o                         
  12   9   1        453.72        577.23       113.19 o                         
 -19  10   1        106.66        116.65        35.20 o                         
 -18  10   1        266.43        360.71        63.89 o                         
 -17  10   1        234.68        233.03        46.14 o                         
 -16  10   1        299.62        283.01        50.05 o                         
 -15  10   1        178.74        154.97        38.17 o                         
 -14  10   1        289.26        349.65        53.51 o                         
 -13  10   1        540.49        618.77        76.22 o                         
 -12  10   1       1286.89       1434.76       105.44 o                         
 -11  10   1          5.38          9.28        14.63 o                         
 -10  10   1       4745.46       3907.80       225.26 o                         
  -9  10   1         67.34         70.33        12.27 o                         
  -8  10   1       2577.24       2513.95       112.22 o                         
  -7  10   1         53.27         48.74        10.35 o                         
  -6  10   1       4510.64       4465.50       167.47 o                         
  -5  10   1        607.81        639.01        34.23 o                         
  -4  10   1       3009.27       2868.65       103.65 o                         
  -3  10   1        345.45        389.92        26.19 o                         
  -2  10   1       4864.24       4748.41       165.68 o                         
  -1  10   1          0.51         14.15         4.70 o                         
   0  10   1       5748.69       5918.23       198.25 o                         
   1  10   1         37.82         49.24        11.08 o                         
   2  10   1         32.40         35.60         8.42 o                         
   3  10   1        772.03        715.02        60.85 o                         
   4  10   1       2061.20       2138.84       113.26 o                         
   5  10   1        138.24        128.85        25.48 o                         
   6  10   1        498.48        483.38        53.09 o                         
   7  10   1         34.31         29.32        11.49 o                         
   8  10   1        702.43        706.88       102.55 o                         
   9  10   1         29.32         28.89        10.83 o                         
  10  10   1         32.93         28.10        20.88 o                         
  11  10   1        162.38        175.57        39.27 o                         
  12  10   1        158.09        188.70        45.71 o                         
 -18  11   1        119.46        111.61        34.69 o                         
 -17  11   1        254.16        218.88        46.42 o                         
 -16  11   1         37.40         33.68        18.02 o                         
 -15  11   1         25.09         26.18        17.56 o                         
 -14  11   1        482.11        605.88        75.47 o                         
 -13  11   1        259.73        308.33        69.78 o                         
 -12  11   1        761.85        831.32        72.17 o                         
 -11  11   1        367.26        377.72        44.49 o                         
 -10  11   1         69.58         65.32        19.93 o                         
  -9  11   1       2613.02       2319.80       113.78 o                         
  -8  11   1          0.43         -0.44         4.43 o                         
  -7  11   1        420.31        398.88        24.39 o                         
  -6  11   1          1.77         10.76         4.61 o                         
  -5  11   1       1772.59       1733.08        79.74 o                         
  -4  11   1        382.10        389.00        28.82 o                         
  -3  11   1       4494.48       4569.09       141.38 o                         
  -2  11   1         25.39         37.13         7.33 o                         
  -1  11   1       5719.96       5695.54       164.29 o                         
   0  11   1       2381.78       2414.88       100.47 o                         
   1  11   1        625.60        553.58        45.15 o                         
   2  11   1       4540.26       5028.69       222.85 o                         
   3  11   1        444.88        481.41        65.40 o                         
   4  11   1        272.25        287.83        36.12 o                         
   5  11   1        134.51        129.92        23.38 o                         
   6  11   1        982.56       1073.32       115.76 o                         
   7  11   1        229.18        201.62        50.62 o                         
   8  11   1         98.42         54.51        23.59 o                         
   9  11   1         56.58         62.11        27.20 o                         
  10  11   1        490.34        454.14        96.12 o                         
  11  11   1        162.49        152.55        76.73 o                         
 -18  12   1        129.65         96.11        31.42 o                         
 -17  12   1        228.21        193.07        39.98 o                         
 -16  12   1       1696.95       1682.90       155.75 o                         
 -15  12   1        361.13        421.75        61.28 o                         
 -14  12   1        472.84        621.09        77.94 o                         
 -13  12   1        280.63        345.97        75.95 o                         
 -12  12   1       1009.97       1060.70       110.55 o                         
 -11  12   1       2298.94       2550.90       206.73 o                         
 -10  12   1       3648.27       3850.86       372.61 o                         
  -9  12   1         27.44         14.10        14.22 o                         
  -8  12   1       1035.03        840.47        69.10 o                         
  -7  12   1          8.45          5.52         6.55 o                         
  -6  12   1        478.75        473.23        33.08 o                         
  -5  12   1        513.33        527.76        34.10 o                         
  -4  12   1       1632.71       1519.59        77.27 o                         
  -3  12   1        245.08        264.59        20.16 o                         
  -2  12   1         52.11         56.50        10.51 o                         
  -1  12   1       5111.47       5013.85       175.73 o                         
   0  12   1        273.92        285.06        29.76 o                         
   1  12   1        336.72        373.52        54.37 o                         
   2  12   1        340.18        418.59        44.91 o                         
   3  12   1       1642.36       1697.05       140.58 o                         
   4  12   1        345.32        313.75        53.52 o                         
   5  12   1         32.22         41.45        14.60 o                         
   6  12   1        211.86        210.65        48.15 o                         
   7  12   1       2197.06       2213.67       615.15 o                         
   8  12   1         29.91         32.77        22.56 o                         
   9  12   1         75.29         39.22        47.26 o                         
  10  12   1         73.82         70.52        66.74 o                         
 -18  13   1         65.99         54.05        29.95 o                         
 -17  13   1       2039.13       1960.75       151.46 o                         
 -16  13   1          8.24          3.47        20.68 o                         
 -15  13   1        774.56        759.91        69.97 o                         
 -14  13   1         86.81        112.34        27.20 o                         
 -13  13   1       2841.57       3196.38       196.81 o                         
 -12  13   1        266.12        315.16        41.97 o                         
 -11  13   1       1302.38       1472.15       118.37 o                         
 -10  13   1          3.32          2.77        14.37 o                         
  -9  13   1       1554.60       1648.50       113.71 o                         
  -8  13   1        933.89        996.65        99.49 o                         
  -7  13   1       1657.39       1747.70       109.19 o                         
  -6  13   1        113.54        112.81        20.64 o                         
  -5  13   1        746.10        647.67        40.74 o                         
  -4  13   1       1053.72       1239.57        61.19 o                         
  -3  13   1       4410.97       4533.83       195.17 o                         
  -2  13   1       1892.02       2064.09       103.37 o                         
  -1  13   1       1347.75       1308.71        65.28 o                         
   0  13   1        217.75        246.16        32.33 o                         
   1  13   1       2780.92       2916.19       132.59 o                         
   2  13   1         10.80         17.45         8.08 o                         
   3  13   1          3.72          8.04         7.10 o                         
   4  13   1        325.59        294.58        50.97 o                         
   5  13   1        959.08        928.20        82.81 o                         
   6  13   1        144.27         88.76        24.58 o                         
   7  13   1        104.31        119.55        54.89 o                         
   8  13   1        257.87        236.10        71.24 o                         
   9  13   1        226.86        141.70        39.80 o                         
 -17  14   1        354.99        226.30        52.54 o                         
 -16  14   1        840.08        822.67       124.20 o                         
 -15  14   1         40.03         32.92        19.95 o                         
 -14  14   1        324.97        323.71        74.02 o                         
 -13  14   1        287.72        272.00        48.98 o                         
 -12  14   1        986.41       1089.01        87.57 o                         
 -11  14   1        413.63        430.45        58.06 o                         
 -10  14   1        301.94        374.74        44.50 o                         
  -9  14   1        642.57        687.68        63.53 o                         
  -8  14   1       2871.21       3040.23       234.69 o                         
  -7  14   1         84.49         74.61        16.41 o                         
  -6  14   1         54.29         68.40        21.81 o                         
  -5  14   1        229.23        240.87        29.07 o                         
  -4  14   1       4020.10       4181.27       183.88 o                         
  -3  14   1        268.11        324.06        39.00 o                         
  -2  14   1        309.37        360.47        41.01 o                         
  -1  14   1       1568.23       1708.44        89.97 o                         
   0  14   1         28.89         35.17        12.76 o                         
   1  14   1        268.57        289.60        44.10 o                         
   2  14   1          9.35          0.56         6.63 o                         
   3  14   1         64.09         45.42        16.24 o                         
   4  14   1          1.00         -4.47         8.35 o                         
   5  14   1        102.43         87.18        28.06 o                         
   6  14   1        448.81        438.02        60.76 o                         
   7  14   1        407.44        403.37        59.81 o                         
   8  14   1        146.88        106.10        33.36 o                         
 -16  15   1        274.86        257.02        55.85 o                         
 -15  15   1        723.11        562.11        71.73 o                         
 -14  15   1         11.13         18.95        13.87 o                         
 -13  15   1       1878.89       2010.61       138.13 o                         
 -12  15   1        153.72        149.35        30.60 o                         
 -11  15   1        381.71        383.80        56.28 o                         
 -10  15   1        497.60        624.81        75.90 o                         
  -9  15   1       1545.82       1622.02       117.39 o                         
  -8  15   1         58.87         47.51        29.00 o                         
  -7  15   1          8.81          4.72         9.79 o                         
  -6  15   1        889.88       1066.40        66.59 o                         
  -5  15   1        322.82        370.25        45.25 o                         
  -4  15   1         43.68         33.24        13.00 o                         
  -3  15   1         10.49         21.50        10.13 o                         
  -2  15   1        773.72        836.85        59.81 o                         
  -1  15   1        642.29        625.43        44.19 o                         
   0  15   1        503.23        515.46        39.27 o                         
   1  15   1         24.31         19.76         8.40 o                         
   2  15   1       1146.92       1197.82       176.75 o                         
   3  15   1          7.33         12.15        11.19 o                         
   4  15   1        898.84        940.10        73.52 o                         
   5  15   1         48.69         58.09        48.57 o                         
   6  15   1        286.10        244.77        46.66 o                         
 -16  16   1         45.72         42.42        41.39 o                         
 -15  16   1         36.04         30.05        25.14 o                         
 -14  16   1        336.23        281.06        66.40 o                         
 -13  16   1        654.38        643.00        65.00 o                         
 -12  16   1         92.17        111.20        29.14 o                         
 -11  16   1         21.79         28.30        20.51 o                         
 -10  16   1        454.90        566.61        58.13 o                         
  -9  16   1         78.55         70.59        27.23 o                         
  -8  16   1        354.42        427.45        87.53 o                         
  -7  16   1        217.04        313.78        42.64 o                         
  -6  16   1         20.36         20.38        15.60 o                         
  -5  16   1       1340.27       1432.34       112.39 o                         
  -4  16   1         65.71         67.08        16.89 o                         
  -3  16   1        659.42        666.98        58.39 o                         
  -2  16   1          3.38          4.63         9.69 o                         
  -1  16   1       1255.84       1252.59        78.55 o                         
   0  16   1        331.30        352.00        46.64 o                         
   1  16   1        752.72        670.42       119.03 o                         
   2  16   1         41.42         74.62        37.27 o                         
   3  16   1        450.44        423.56        67.62 o                         
   4  16   1         38.19         19.46        20.33 o                         
   5  16   1        112.30         95.94        52.98 o                         
 -14  17   1         29.16         32.57        33.32 o                         
 -13  17   1          4.25          2.53        18.57 o                         
 -12  17   1         63.31         55.78        32.04 o                         
 -11  17   1        449.46        401.33        61.49 o                         
 -10  17   1        356.69        333.28        53.47 o                         
  -9  17   1          0.01         -0.54        17.05 o                         
  -8  17   1        447.62        444.81        62.39 o                         
  -7  17   1          4.03          6.24        10.28 o                         
  -6  17   1        352.85        382.40        57.83 o                         
  -5  17   1        139.57        131.33        25.82 o                         
  -4  17   1       1342.63       1288.02        94.30 o                         
  -3  17   1        204.16        181.38        26.27 o                         
  -2  17   1       1397.25       1426.76       136.09 o                         
  -1  17   1          6.24          5.50        12.93 o                         
   0  17   1         37.14         29.92        31.93 o                         
   1  17   1        575.67        486.44        47.92 o                         
   2  17   1        258.67        260.83        37.68 o                         
   3  17   1         60.45         38.44        44.42 o                         
 -13  18   1         87.25        107.89        90.50 o                         
 -12  18   1          1.15         -6.80        27.43 o                         
 -11  18   1        345.80        309.29        45.57 o                         
 -10  18   1        156.35        126.14        30.82 o                         
  -9  18   1        503.64        574.15        71.54 o                         
  -8  18   1         51.07         73.44        28.56 o                         
  -7  18   1         55.85         76.65        17.36 o                         
  -6  18   1         38.85         26.42        22.98 o                         
  -5  18   1        128.95        147.48        23.73 o                         
  -4  18   1         71.17         39.86        15.50 o                         
  -3  18   1        614.85        550.01        51.12 o                         
  -2  18   1       1073.39        904.08        69.04 o                         
  -1  18   1          3.43          1.86        28.00 o                         
   0  18   1        232.48        258.32        36.69 o                         
   1  18   1        455.99        367.01        43.49 o                         
 -11  19   1         13.10         25.92        33.72 o                         
 -10  19   1        427.97        440.21       114.74 o                         
  -9  19   1          9.33         22.89        30.68 o                         
  -8  19   1        343.89        376.35        64.73 o                         
  -7  19   1         73.86         71.52        22.22 o                         
  -6  19   1         10.29         14.07        36.34 o                         
  -5  19   1        150.71        137.49        48.42 o                         
  -4  19   1        215.89        212.14        55.08 o                         
  -3  19   1        166.18        115.25        46.51 o                         
  -2  19   1         65.35         36.96        18.22 o                         
   1 -20   2          0.02         -3.70        31.27 o                         
   2 -20   2          3.25          2.31        19.78 o                         
   3 -20   2        243.66        218.22        41.08 o                         
   4 -20   2        161.42        131.35        49.84 o                         
   5 -20   2        108.07         93.57        42.45 o                         
   6 -20   2         11.18          9.16        20.19 o                         
   7 -20   2        353.38        289.39        56.42 o                         
   8 -20   2        119.43        106.67        41.52 o                         
   9 -20   2        118.26         93.01        83.82 o                         
  -2 -19   2        575.78        362.33       113.81 o                         
  -1 -19   2          3.92          8.75        18.30 o                         
   0 -19   2         96.18         77.11        24.23 o                         
   1 -19   2        218.37        103.48        35.33 o                         
   2 -19   2        255.99        155.90        51.43 o                         
   3 -19   2         17.91          6.89        10.10 o                         
   4 -19   2          1.26          1.09         8.48 o                         
   5 -19   2         17.30         12.74        15.53 o                         
   6 -19   2       1144.68       1271.87       121.20 o                         
   7 -19   2        941.62        963.13        93.04 o                         
   8 -19   2          1.24          0.60        16.06 o                         
   9 -19   2        288.34        301.82        42.60 o                         
  10 -19   2        543.68        572.41        61.46 o                         
  11 -19   2        466.52        477.03        70.17 o                         
  12 -19   2        100.19         88.86        90.79 o                         
  -4 -18   2        139.56        115.86        34.86 o                         
  -3 -18   2        170.91        170.82        31.66 o                         
  -2 -18   2        235.88        218.52        51.78 o                         
  -1 -18   2          1.29         11.30         9.73 o                         
   0 -18   2        381.03        252.32        60.88 o                         
   1 -18   2         39.97         63.23        18.10 o                         
   2 -18   2        661.42        639.02       123.57 o                         
   3 -18   2          8.20          1.26         9.27 o                         
   4 -18   2         40.93         57.45        13.07 o                         
   5 -18   2         22.97         36.43        14.15 o                         
   6 -18   2       1359.83       1587.43       177.34 o                         
   7 -18   2        141.12        135.22        30.51 o                         
   8 -18   2        108.76        163.87        31.56 o                         
   9 -18   2         25.09         30.23        20.39 o                         
  10 -18   2        548.55        570.82        72.09 o                         
  11 -18   2        279.28        279.56        48.65 o                         
  12 -18   2          3.28          7.49        17.02 o                         
  13 -18   2          8.51         14.93        18.89 o                         
  -6 -17   2         16.33         12.67        17.28 o                         
  -5 -17   2          6.16         12.82        43.28 o                         
  -4 -17   2        381.45        311.51        46.39 o                         
  -3 -17   2        341.93        200.72        66.06 o                         
  -2 -17   2        255.28        190.99        37.48 o                         
  -1 -17   2        605.47        532.67       102.06 o                         
   0 -17   2         38.33         43.54        15.73 o                         
   1 -17   2       1477.36       1518.23        83.83 o                         
   2 -17   2        114.26        156.97        23.81 o                         
   3 -17   2        176.36        180.38        22.71 o                         
   4 -17   2        293.38        301.39        27.10 o                         
   5 -17   2       1338.82       1228.45        64.72 o                         
   6 -17   2        115.19        120.97        24.34 o                         
   7 -17   2         84.15        114.81        26.64 o                         
   8 -17   2        307.43        366.98        44.45 o                         
   9 -17   2       1535.69       1631.62       127.06 o                         
  10 -17   2        316.21        312.61        49.80 o                         
  11 -17   2        181.55        142.10        35.88 o                         
  12 -17   2        327.19        315.44        51.84 o                         
  13 -17   2        231.62        255.00        47.48 o                         
  14 -17   2       1069.39        963.62       100.85 o                         
  -7 -16   2          2.08         17.88        47.74 o                         
  -6 -16   2        293.00        325.89        46.65 o                         
  -5 -16   2        121.75         81.98        32.58 o                         
  -4 -16   2         54.58         36.29        21.05 o                         
  -3 -16   2         42.13         42.17        13.35 o                         
  -2 -16   2        487.88        521.79        50.79 o                         
  -1 -16   2        642.13        645.01        48.70 o                         
   0 -16   2       1095.94       1283.29       100.32 o                         
   1 -16   2        356.35        358.76        32.55 o                         
   2 -16   2          7.66          9.94        10.18 o                         
   3 -16   2        195.08        223.35        22.94 o                         
   4 -16   2        759.80        840.49        49.20 o                         
   5 -16   2         87.06         87.42        19.73 o                         
   6 -16   2        760.33        887.16        70.74 o                         
   7 -16   2         14.87         37.51        15.30 o                         
   8 -16   2        305.57        404.00        55.69 o                         
   9 -16   2         80.27        114.28        25.99 o                         
  10 -16   2         29.96         44.62        20.05 o                         
  11 -16   2        860.07        929.73       133.92 o                         
  12 -16   2         69.57         55.06        24.02 o                         
  13 -16   2        712.11        676.86        65.91 o                         
  14 -16   2         26.59         34.10        20.75 o                         
  15 -16   2        189.77        173.34        47.05 o                         
  -9 -15   2       1377.42        932.98        99.57 o                         
  -8 -15   2        332.80        285.34        48.80 o                         
  -7 -15   2       1005.88        810.92       278.03 o                         
  -6 -15   2         52.57         29.69        25.34 o                         
  -5 -15   2       1639.96       1504.04       139.56 o                         
  -4 -15   2         23.23         21.33        11.30 o                         
  -3 -15   2          9.70          7.28         8.63 o                         
  -2 -15   2       1016.31       1120.06        66.28 o                         
  -1 -15   2       2970.51       3067.32       145.81 o                         
   0 -15   2         46.33         57.89        13.91 o                         
   1 -15   2        394.35        436.29        45.13 o                         
   2 -15   2         67.25         57.37        13.04 o                         
   3 -15   2        140.73        171.70        19.43 o                         
   4 -15   2        276.02        252.60        33.17 o                         
   5 -15   2          5.08          7.06         7.52 o                         
   6 -15   2        112.01        137.46        22.02 o                         
   7 -15   2        133.93        186.50        40.64 o                         
   8 -15   2        161.27        202.86        32.35 o                         
   9 -15   2          6.64         29.92        14.25 o                         
  10 -15   2          7.06          6.99        15.50 o                         
  11 -15   2         13.60         28.47        21.51 o                         
  12 -15   2        304.74        362.83        55.95 o                         
  13 -15   2        193.71        192.10        33.81 o                         
  14 -15   2        312.64        293.37        41.64 o                         
  15 -15   2         34.28         57.88        23.70 o                         
  16 -15   2        462.90        411.02        64.88 o                         
 -10 -14   2        234.31        124.42        35.25 o                         
  -9 -14   2         18.42         16.74        38.76 o                         
  -8 -14   2         17.19         19.56        14.38 o                         
  -7 -14   2         19.53         17.26        13.43 o                         
  -6 -14   2       1216.49       1256.71       124.89 o                         
  -5 -14   2         37.99         42.85        13.16 o                         
  -4 -14   2          2.33         -2.60         8.24 o                         
  -3 -14   2       1252.54       1346.07        79.70 o                         
  -2 -14   2       2201.47       2466.81       122.75 o                         
  -1 -14   2        441.64        525.35        39.76 o                         
   0 -14   2        376.02        481.26        39.20 o                         
   1 -14   2       2681.69       2351.36       118.99 o                         
   2 -14   2       1602.02       1458.85        71.97 o                         
   3 -14   2         12.23         10.08         7.53 o                         
   4 -14   2        628.40        569.43        42.76 o                         
   5 -14   2       1761.21       1790.41       118.71 o                         
   6 -14   2       3447.49       3795.82       205.26 o                         
   7 -14   2        303.39        404.98        40.95 o                         
   8 -14   2        119.50        138.75        31.17 o                         
   9 -14   2        424.05        430.85        47.85 o                         
  10 -14   2        241.86        307.70        48.88 o                         
  11 -14   2         41.57         51.83        20.53 o                         
  12 -14   2        158.54        186.21        39.92 o                         
  13 -14   2          2.46          2.17        21.11 o                         
  14 -14   2         81.94         81.50        30.27 o                         
  15 -14   2       1117.52       1064.64       101.39 o                         
  16 -14   2        184.46        195.90        51.06 o                         
 -11 -13   2        753.97        601.27        78.05 o                         
 -10 -13   2        152.40        153.94        64.62 o                         
  -9 -13   2        321.34        187.95        73.61 o                         
  -8 -13   2         74.93         51.48        14.55 o                         
  -7 -13   2         29.30         29.98        10.72 o                         
  -6 -13   2         27.72         32.93        11.87 o                         
  -5 -13   2        459.99        495.34        46.12 o                         
  -4 -13   2        329.25        353.55        43.49 o                         
  -3 -13   2         42.65         47.59        12.29 o                         
  -2 -13   2        204.24        213.26        21.03 o                         
  -1 -13   2       1927.97       1840.76        90.77 o                         
   0 -13   2        128.53        106.64        14.29 o                         
   1 -13   2        591.46        597.28        34.59 o                         
   2 -13   2        665.25        710.41        38.17 o                         
   3 -13   2        927.18       1029.48        51.74 o                         
   4 -13   2        632.67        653.89        39.65 o                         
   5 -13   2        423.80        342.04        27.05 o                         
   6 -13   2       1306.09       1163.17        70.96 o                         
   7 -13   2        446.03        410.90        67.43 o                         
   8 -13   2        498.13        496.63        85.69 o                         
   9 -13   2        127.38        155.49        35.93 o                         
  10 -13   2       1664.76       1905.99       128.86 o                         
  11 -13   2        406.35        520.34        68.84 o                         
  12 -13   2       1220.40       1261.52        95.85 o                         
  13 -13   2          3.37         13.89        22.99 o                         
  14 -13   2       1261.88       1237.34       108.98 o                         
  15 -13   2         31.17         37.04        17.49 o                         
  16 -13   2         87.38         95.26        38.64 o                         
  17 -13   2         21.08         15.08        21.05 o                         
 -12 -12   2       1036.97        937.37       102.63 o                         
 -11 -12   2        158.16        161.50        38.86 o                         
 -10 -12   2        588.05        631.87       132.87 o                         
  -9 -12   2         17.20         15.08        10.02 o                         
  -8 -12   2        130.38        159.51        27.20 o                         
  -7 -12   2        294.83        352.41        44.88 o                         
  -6 -12   2        251.11        247.06        36.41 o                         
  -5 -12   2        355.10        395.11        46.96 o                         
  -4 -12   2       2303.24       2344.93       134.67 o                         
  -3 -12   2        464.27        455.92        38.01 o                         
  -2 -12   2        325.59        337.12        30.09 o                         
  -1 -12   2         51.63         80.26        11.02 o                         
   0 -12   2       1325.47       1259.98        68.35 o                         
   1 -12   2        541.55        500.55        33.20 o                         
   2 -12   2        446.80        397.62        31.04 o                         
   3 -12   2        169.33        183.77        16.30 o                         
   4 -12   2        827.45        781.02        42.50 o                         
   5 -12   2       1214.47       1177.30        53.55 o                         
   6 -12   2       2316.92       2259.26       108.99 o                         
   7 -12   2        852.98        793.98        45.79 o                         
   8 -12   2       1208.83        972.77        68.44 o                         
   9 -12   2       1431.89       1462.59       114.97 o                         
  10 -12   2         50.29         52.52        21.13 o                         
  11 -12   2        397.77        417.24        59.72 o                         
  12 -12   2         69.66         62.47        26.14 o                         
  13 -12   2       2275.00       2565.60       219.83 o                         
  14 -12   2         91.32         75.19        24.60 o                         
  15 -12   2         92.43         97.67        26.30 o                         
  16 -12   2          4.09          5.04        21.52 o                         
  17 -12   2        485.37        498.56        73.45 o                         
 -12 -11   2          3.46          0.98        16.53 o                         
 -11 -11   2        302.33        218.27        71.10 o                         
 -10 -11   2         95.82         91.01        23.71 o                         
  -9 -11   2       2980.57       3175.76       223.00 o                         
  -8 -11   2        437.31        515.18        47.14 o                         
  -7 -11   2         63.38         94.88        18.93 o                         
  -6 -11   2         57.56         34.47        10.61 o                         
  -5 -11   2       3378.98       3270.81       173.05 o                         
  -4 -11   2       4536.55       4460.07       194.93 o                         
  -3 -11   2       1171.02       1139.14        59.56 o                         
  -2 -11   2         76.03         84.40        12.53 o                         
  -1 -11   2       2226.04       2247.80        96.09 o                         
   0 -11   2       2127.90       2027.26        85.86 o                         
   1 -11   2         34.41         32.65         6.68 o                         
   2 -11   2         13.32         18.05         5.40 o                         
   3 -11   2       1851.72       1973.07        69.89 o                         
   4 -11   2       8904.94       8896.70       289.92 o                         
   5 -11   2        131.31        117.70        15.82 o                         
   6 -11   2       1582.16       1591.06        84.08 o                         
   7 -11   2        175.37        160.84        15.47 o                         
   8 -11   2       1237.18       1169.00        57.96 o                         
   9 -11   2       2135.35       1810.49        96.83 o                         
  10 -11   2        817.65        858.99        94.79 o                         
  11 -11   2        414.21        435.28        82.55 o                         
  12 -11   2        553.63        628.90        59.71 o                         
  13 -11   2       2605.61       3020.95       186.27 o                         
  14 -11   2        719.93        724.53        83.56 o                         
  15 -11   2          2.27         15.18        17.46 o                         
  16 -11   2         28.65         12.18        13.04 o                         
  17 -11   2        533.25        494.70        72.02 o                         
 -14 -10   2        351.24        235.56        47.08 o                         
 -13 -10   2         21.65         35.56        44.42 o                         
 -12 -10   2         75.30         60.32        22.35 o                         
 -11 -10   2        903.07        913.79       207.06 o                         
 -10 -10   2       1619.68       1573.37       112.51 o                         
  -9 -10   2        455.88        553.00        50.26 o                         
  -8 -10   2         63.58         67.60        15.78 o                         
  -7 -10   2       1398.68       1383.60       104.37 o                         
  -6 -10   2       1939.46       1865.05        86.86 o                         
  -5 -10   2       1130.89       1128.73        64.00 o                         
  -4 -10   2        388.00        421.48        35.76 o                         
  -3 -10   2        296.47        288.84        37.08 o                         
  -2 -10   2       4435.55       4351.14       156.85 o                         
  -1 -10   2       1178.12       1108.08        64.55 o                         
   0 -10   2        830.14        871.04        37.81 o                         
   1 -10   2        701.51        633.30        34.01 o                         
   2 -10   2        509.43        497.51        34.98 o                         
   3 -10   2       4245.33       4016.49       115.43 o                         
   4 -10   2        424.99        424.66        35.78 o                         
   5 -10   2        167.45        148.40        17.32 o                         
   6 -10   2       1059.52       1054.89        50.40 o                         
   7 -10   2       7273.15       7084.38       223.48 o                         
   8 -10   2         55.72         61.82        12.45 o                         
   9 -10   2        456.60        430.94        39.13 o                         
  10 -10   2       1642.59       1371.83       124.95 o                         
  11 -10   2        187.95        234.50        42.85 o                         
  12 -10   2        508.35        528.00        68.23 o                         
  13 -10   2       1898.85       2036.48       171.49 o                         
  14 -10   2        917.28       1022.84        83.05 o                         
  15 -10   2        178.96        233.00        36.33 o                         
  16 -10   2        588.80        740.71       114.15 o                         
  17 -10   2          3.35         13.57        20.91 o                         
  18 -10   2          7.49        -13.61        27.03 o                         
 -14  -9   2        704.50        533.28        69.79 o                         
 -13  -9   2         29.60          6.84        15.36 o                         
 -12  -9   2        640.84        703.07       198.94 o                         
 -11  -9   2       1537.09       1610.73       104.69 o                         
 -10  -9   2       4637.25       5129.72       280.00 o                         
  -9  -9   2        724.63        808.05        80.73 o                         
  -8  -9   2        642.23        686.43        62.17 o                         
  -7  -9   2        799.62        772.90        57.45 o                         
  -6  -9   2       3893.74       3689.53       136.98 o                         
  -5  -9   2        375.49        357.43        32.57 o                         
  -4  -9   2        103.73         95.01        13.10 o                         
  -3  -9   2        140.47        157.96        18.64 o                         
  -2  -9   2       9341.18       9193.27       283.84 o                         
  -1  -9   2        502.31        569.60        34.77 o                         
   0  -9   2        305.32        367.00        26.28 o                         
   1  -9   2       4566.21       4848.90       125.18 o                         
   2  -9   2        292.99        405.51        25.66 o                         
   3  -9   2        202.18        250.28        19.90 o                         
   4  -9   2         52.61         55.99         7.98 o                         
   5  -9   2         23.83         24.74         5.66 o                         
   6  -9   2       1437.82       1285.53        59.39 o                         
   7  -9   2        623.16        585.88        31.02 o                         
   8  -9   2          4.18          4.78         5.34 o                         
   9  -9   2        264.86        286.69        20.42 o                         
  10  -9   2        753.27        701.68        37.78 o                         
  11  -9   2        108.95        125.41        28.13 o                         
  12  -9   2          4.44         17.27        13.16 o                         
  13  -9   2          4.53         11.35        12.67 o                         
  14  -9   2       3833.56       4421.40       255.49 o                         
  15  -9   2       2508.28       3160.99       191.48 o                         
  16  -9   2         92.75         72.52        23.47 o                         
  17  -9   2         98.80         74.72        23.38 o                         
  18  -9   2         23.78         36.25        22.10 o                         
 -15  -8   2        206.07        177.19        44.03 o                         
 -14  -8   2         85.89         39.76        19.77 o                         
 -13  -8   2        512.89        443.82       124.41 o                         
 -12  -8   2       1989.18       2048.96       110.34 o                         
 -11  -8   2        970.53        958.54        81.52 o                         
 -10  -8   2        111.13        146.40        22.97 o                         
  -9  -8   2       1520.25       1540.78       116.47 o                         
  -8  -8   2        327.68        283.98        31.29 o                         
  -7  -8   2       1721.60       1561.30        83.43 o                         
  -6  -8   2       1623.19       1916.19        87.76 o                         
  -5  -8   2        749.85        697.43        55.55 o                         
  -4  -8   2       2451.65       2857.59       131.80 o                         
  -3  -8   2       8333.68       7847.09       294.78 o                         
  -2  -8   2       1561.01       1713.49        70.98 o                         
  -1  -8   2        122.45        155.22        17.15 o                         
   0  -8   2       3091.97       2767.82        96.05 o                         
   1  -8   2       8701.70       7977.34       213.95 o                         
   2  -8   2        845.83        942.34        42.04 o                         
   3  -8   2         42.46         58.17         7.68 o                         
   4  -8   2       1211.30       1332.72        54.53 o                         
   5  -8   2       3765.40       3417.80       124.82 o                         
   6  -8   2       5780.00       5676.14       169.31 o                         
   7  -8   2       2775.83       2619.24        97.08 o                         
   8  -8   2        228.86        290.96        24.61 o                         
   9  -8   2        339.46        346.95        26.23 o                         
  10  -8   2       4396.62       3979.50       163.42 o                         
  11  -8   2       1036.09       1108.57        95.53 o                         
  12  -8   2        589.50        759.91        78.95 o                         
  13  -8   2        676.08        725.02       109.52 o                         
  14  -8   2       6262.27       7220.65       395.02 o                         
  15  -8   2          3.13          6.77        21.42 o                         
  16  -8   2          1.49         -3.36        11.63 o                         
  17  -8   2         40.87         27.05        24.17 o                         
  18  -8   2        571.00        507.38        86.11 o                         
 -16  -7   2        402.29        336.44        58.50 o                         
 -15  -7   2         62.85         22.85        13.87 o                         
 -14  -7   2        210.60        150.35       110.84 o                         
 -13  -7   2          4.08          7.77        14.51 o                         
 -12  -7   2        182.16        245.83        42.30 o                         
 -11  -7   2       1758.99       2097.80       169.76 o                         
 -10  -7   2        124.65        125.36        25.95 o                         
  -9  -7   2        619.56        555.43        53.79 o                         
  -8  -7   2       1536.24       1356.51        83.23 o                         
  -7  -7   2         82.58        112.16        15.23 o                         
  -6  -7   2        327.75        368.76        24.88 o                         
  -5  -7   2       3162.84       3432.24       175.87 o                         
  -4  -7   2       2593.17       2358.49        90.19 o                         
  -3  -7   2        746.63        689.62        46.40 o                         
  -2  -7   2        137.19        216.45        29.22 o                         
  -1  -7   2       2880.81       2836.92       111.31 o                         
   0  -7   2       3762.93       3242.90       108.93 o                         
   1  -7   2      14248.47      14205.08       399.19 o                         
   2  -7   2       2675.74       2662.10        93.50 o                         
   3  -7   2        450.21        397.62        29.24 o                         
   4  -7   2       3513.54       2986.27       117.52 o                         
   5  -7   2      10329.73       9908.25       243.34 o                         
   6  -7   2       5031.48       4872.92       153.54 o                         
   7  -7   2       2160.67       2299.17        83.35 o                         
   8  -7   2        431.45        392.85        26.91 o                         
   9  -7   2       7462.37       7269.60       307.15 o                         
  10  -7   2        268.85        256.88        19.49 o                         
  11  -7   2       1386.53       1246.43        77.11 o                         
  12  -7   2         13.98         13.02        16.72 o                         
  13  -7   2       4464.52       4952.14       280.92 o                         
  14  -7   2        261.73        326.35        50.73 o                         
  15  -7   2         29.63         59.93        21.39 o                         
  16  -7   2         78.34         92.19        31.82 o                         
  17  -7   2       2338.47       2135.65       152.77 o                         
  18  -7   2        138.54         47.21        64.15 o                         
 -16  -6   2         15.31         18.50        24.41 o                         
 -15  -6   2         49.12         20.32        16.16 o                         
 -14  -6   2        315.00        239.29       160.52 o                         
 -13  -6   2         42.62         57.93        24.78 o                         
 -12  -6   2         88.53         70.44        19.55 o                         
 -11  -6   2       1342.49       1371.73       105.05 o                         
 -10  -6   2        302.81        270.16        29.61 o                         
  -9  -6   2        881.81        823.43        57.24 o                         
  -8  -6   2       1393.90       1320.62        68.60 o                         
  -7  -6   2          7.13          5.27         5.99 o                         
  -6  -6   2        967.63        902.47        62.12 o                         
  -5  -6   2       1165.45       1265.00        61.25 o                         
  -4  -6   2        186.80        180.22        16.82 o                         
  -3  -6   2         85.28        114.11        14.97 o                         
  -2  -6   2        724.42        567.53        42.35 o                         
  -1  -6   2        332.30        323.38        28.81 o                         
   0  -6   2       9462.73       8481.57       209.92 o                         
   1  -6   2         32.79         19.17         4.32 o                         
   2  -6   2       3483.37       3181.94        93.58 o                         
   3  -6   2       1342.86       1111.13        44.92 o                         
   4  -6   2      12405.65      11934.61       223.54 o                         
   5  -6   2        800.14        848.87        40.09 o                         
   6  -6   2         54.47         59.27         9.77 o                         
   7  -6   2        925.20       1099.78        48.43 o                         
   8  -6   2       4708.24       4401.27       197.04 o                         
   9  -6   2         11.96         15.63         6.29 o                         
  10  -6   2        603.28        520.40        36.62 o                         
  11  -6   2        165.70        136.60        19.96 o                         
  12  -6   2       2012.94       2169.25       144.81 o                         
  13  -6   2         20.90          2.81        14.71 o                         
  14  -6   2         39.25         54.41        20.63 o                         
  15  -6   2        166.38        236.54        56.89 o                         
  16  -6   2        993.52       1142.73       115.47 o                         
  17  -6   2        379.45        324.68        51.77 o                         
  18  -6   2         53.89         21.30        24.52 o                         
 -17  -5   2         22.09          5.91        50.90 o                         
 -16  -5   2          1.47          5.60        10.31 o                         
 -15  -5   2         42.97          8.81        16.90 o                         
 -14  -5   2        148.44        172.05        29.29 o                         
 -13  -5   2         70.19         92.09        22.41 o                         
 -12  -5   2        120.47        129.62        26.85 o                         
 -11  -5   2         59.47         66.23        17.84 o                         
 -10  -5   2        618.69        606.81        44.21 o                         
  -9  -5   2        979.94        935.03        54.52 o                         
  -8  -5   2         65.24         65.52        15.09 o                         
  -7  -5   2       1867.87       1829.03        84.89 o                         
  -6  -5   2       1926.34       1995.67       100.49 o                         
  -5  -5   2       3904.58       3874.47       144.91 o                         
  -4  -5   2        168.66        173.00        19.00 o                         
  -3  -5   2       8202.20       7815.30       234.88 o                         
  -2  -5   2        414.19        432.19        27.56 o                         
  -1  -5   2       3948.31       3521.39       138.33 o                         
   0  -5   2       4234.42       4080.80       123.73 o                         
   2  -5   2         72.55         48.57         7.96 o                         
   3  -5   2      16284.08      14651.33       270.22 o                         
   4  -5   2        716.03        691.99        35.80 o                         
   5  -5   2        850.53        834.29        48.73 o                         
   6  -5   2        158.38        162.89        17.30 o                         
   7  -5   2       1381.91       1209.17        66.81 o                         
   8  -5   2       1887.28       1798.78        94.78 o                         
   9  -5   2        786.56        779.54        51.69 o                         
  10  -5   2        668.02        623.60        38.41 o                         
  11  -5   2        588.03        477.31        34.82 o                         
  12  -5   2         49.86         81.03        27.24 o                         
  13  -5   2        807.75        846.26        89.60 o                         
  14  -5   2        115.87        123.30        26.32 o                         
  15  -5   2        257.00        390.70        55.65 o                         
  16  -5   2         87.62        162.37        31.74 o                         
  17  -5   2        566.83        456.75       284.26 o                         
  18  -5   2         75.64         60.96        31.59 o                         
 -17  -4   2          1.27          8.94        14.27 o                         
 -16  -4   2        128.51         82.04        66.06 o                         
 -15  -4   2        278.52        331.09        48.24 o                         
 -14  -4   2        384.44        457.30        58.57 o                         
 -13  -4   2        106.10        106.15        32.32 o                         
 -12  -4   2        200.76        210.74        30.70 o                         
 -11  -4   2        418.61        411.45        41.78 o                         
 -10  -4   2       1427.13       1460.49        96.14 o                         
  -9  -4   2         11.67          6.79         5.83 o                         
  -8  -4   2        462.90        472.39        35.01 o                         
  -7  -4   2         81.75        111.18        16.86 o                         
  -6  -4   2       1401.60       1210.90        70.66 o                         
  -5  -4   2       5896.78       5997.73       230.34 o                         
  -4  -4   2       1355.07        995.70        57.30 o                         
  -3  -4   2         17.20         35.50         8.55 o                         
  -2  -4   2       8095.67       7402.52       242.04 o                         
  -1  -4   2       4447.08       4675.55       140.59 o                         
   0  -4   2       9152.56       9013.22       216.15 o                         
   1  -4   2       7520.80       7592.60       176.31 o                         
   2  -4   2      21069.73      20925.68       483.72 o                         
   3  -4   2        882.22        786.46        37.15 o                         
   4  -4   2       2372.95       2523.25       107.18 o                         
   5  -4   2        450.13        503.26        30.38 o                         
   6  -4   2       7106.77       7535.08       237.81 o                         
   7  -4   2         14.57         17.43         7.27 o                         
   8  -4   2         36.84         67.34        12.74 o                         
   9  -4   2        160.55        160.22        18.55 o                         
  10  -4   2        827.56        784.63        52.60 o                         
  11  -4   2       2137.90       2255.99       147.95 o                         
  12  -4   2        274.92        325.73        47.38 o                         
  13  -4   2       1375.74       1460.42       104.09 o                         
  14  -4   2       1164.38       1342.14        99.01 o                         
  15  -4   2        543.01        725.50        78.32 o                         
  16  -4   2        214.84        235.28        47.77 o                         
  17  -4   2         14.06         -3.13        24.20 o                         
  18  -4   2         51.60         49.64        28.88 o                         
 -18  -3   2          3.04         17.23        25.10 o                         
 -17  -3   2        505.48        289.62       257.05 o                         
 -16  -3   2        488.80        363.54       204.14 o                         
 -15  -3   2         73.94         64.45        18.93 o                         
 -14  -3   2          7.52          9.05        13.86 o                         
 -13  -3   2       1556.81       1691.70       120.22 o                         
 -12  -3   2       1319.49       1321.58       165.90 o                         
 -11  -3   2       8144.32       8129.63       318.44 o                         
 -10  -3   2        202.93        233.50        24.35 o                         
  -9  -3   2        423.02        437.87        37.69 o                         
  -8  -3   2        331.51        439.49        36.59 o                         
  -7  -3   2         78.93        145.47        19.84 o                         
  -6  -3   2        520.67        560.33        37.64 o                         
  -5  -3   2         24.60         25.33         7.14 o                         
  -4  -3   2        176.35        150.91        17.43 o                         
  -3  -3   2       4239.56       4719.02       205.95 o                         
  -2  -3   2       1098.32        862.45        56.83 o                         
   0  -3   2       8219.89       8253.75       172.56 o                         
   1  -3   2        146.52        306.03        21.70 o                         
   2  -3   2       7926.87       7133.88       202.96 o                         
   3  -3   2      28165.75      29472.71       743.16 o                         
   4  -3   2        501.17        534.11        36.06 o                         
   5  -3   2      22049.76      24332.93       865.20 o                         
   6  -3   2       2762.56       3520.57       134.84 o                         
   7  -3   2       7786.65       8154.64       263.30 o                         
   8  -3   2       5874.27       6588.43       236.84 o                         
   9  -3   2       4117.76       4187.74       206.37 o                         
  10  -3   2       2519.96       2405.29       114.07 o                         
  11  -3   2         26.41         27.11         9.35 o                         
  12  -3   2          1.56          1.82        13.81 o                         
  13  -3   2       3492.65       3634.61       272.27 o                         
  14  -3   2        686.32        730.53        66.39 o                         
  15  -3   2          8.55         20.51        27.56 o                         
  16  -3   2          5.75         20.49        14.12 o                         
  17  -3   2         42.33         21.52        20.44 o                         
  18  -3   2        174.56        141.52        79.07 o                         
 -18  -2   2        607.37        436.01       288.06 o                         
 -17  -2   2        893.44        672.27       406.21 o                         
 -16  -2   2         92.63        105.07        31.68 o                         
 -15  -2   2          7.97         15.24        20.34 o                         
 -14  -2   2       1924.66       2139.97       141.09 o                         
 -13  -2   2       2190.46       2390.53       150.30 o                         
 -12  -2   2       2676.65       2605.24       148.51 o                         
 -11  -2   2          0.93          5.74         6.57 o                         
 -10  -2   2        524.96        617.79        39.50 o                         
  -9  -2   2       1089.95       1357.95        82.85 o                         
  -8  -2   2      14302.05      15140.04       442.66 o                         
  -7  -2   2        100.99        150.20        22.59 o                         
  -6  -2   2        493.68        383.52        30.21 o                         
  -5  -2   2        116.93        138.60        15.41 o                         
  -3  -2   2       5293.71       5078.84       171.77 o                         
  -2  -2   2        120.67        225.85        20.57 o                         
  -1  -2   2       3277.56       3120.00       104.67 o                         
   0  -2   2        582.24        403.71        24.61 o                         
   1  -2   2        925.21        581.67        29.38 o                         
   2  -2   2      15479.93      14044.62       669.26 o                         
   3  -2   2      19023.46      19218.21       772.60 o                         
   4  -2   2        150.28        118.27        14.49 o                         
   5  -2   2        445.89        484.37        36.25 o                         
   6  -2   2        862.06        988.29        49.16 o                         
   7  -2   2        402.06        582.21        43.47 o                         
   8  -2   2         12.50         18.13         7.36 o                         
   9  -2   2        367.88        350.70        36.70 o                         
  10  -2   2        102.17        106.83        14.92 o                         
  11  -2   2         18.35         14.22         9.13 o                         
  12  -2   2        213.79        219.41        37.85 o                         
  13  -2   2       1629.98       2104.81       142.86 o                         
  14  -2   2         56.16         75.86        23.29 o                         
  15  -2   2          8.83          7.32        13.44 o                         
  16  -2   2         38.66         42.13        31.40 o                         
  17  -2   2        174.45        122.67       107.91 o                         
 -18  -1   2         30.98          8.50        17.37 o                         
 -17  -1   2        915.63        868.12        85.24 o                         
 -16  -1   2         56.14         32.40        23.98 o                         
 -15  -1   2       1526.97       1586.91       142.22 o                         
 -14  -1   2         28.00         24.17        13.05 o                         
 -13  -1   2       1136.95       1302.56       138.14 o                         
 -12  -1   2          5.30          8.70         8.97 o                         
 -11  -1   2        675.03        616.49        46.40 o                         
 -10  -1   2        727.75        826.53        53.59 o                         
  -9  -1   2      12757.51      13692.13       315.71 o                         
  -8  -1   2        710.43        623.46        44.02 o                         
  -7  -1   2       2400.44       2556.76       118.57 o                         
  -6  -1   2       6240.02       7170.92       240.99 o                         
  -5  -1   2      25727.71      28935.85      1017.18 o                         
  -3  -1   2        317.25        315.28        23.66 o                         
  -2  -1   2       1650.88       1441.05        76.80 o                         
   0  -1   2       5882.82       5706.02       993.84 o                         
   1  -1   2         77.89         46.34         7.69 o                         
   2  -1   2       5692.48       5346.16       165.05 o                         
   3  -1   2      10951.17      11235.31       514.06 o                         
   4  -1   2        896.12       1160.49        57.03 o                         
   5  -1   2          5.98          4.59         3.00 o                         
   6  -1   2         71.94         88.50        12.89 o                         
   7  -1   2        238.80        283.11        25.48 o                         
   8  -1   2        683.95        575.16        50.36 o                         
   9  -1   2        210.15        223.17        22.53 o                         
  10  -1   2        937.74        958.43        62.17 o                         
  11  -1   2          0.40          1.19         7.53 o                         
  12  -1   2       1659.94       2077.83       210.52 o                         
  13  -1   2          0.67          7.30        23.90 o                         
  14  -1   2         26.84         12.49        15.78 o                         
  15  -1   2          0.52          6.11        14.96 o                         
  16  -1   2       1142.50       1153.54       647.24 o                         
  17  -1   2         30.16         19.77        29.00 o                         
 -19   0   2         61.88         44.51        31.63 o                         
 -18   0   2       2345.34       1543.92       983.91 o                         
 -17   0   2         22.30         23.92        23.23 o                         
 -16   0   2         49.88         56.56        17.93 o                         
 -15   0   2         71.67         70.76        30.42 o                         
 -14   0   2      15041.56      17560.00       900.77 o                         
 -13   0   2       1370.97       1393.93       108.73 o                         
 -12   0   2       3319.23       3163.30       166.68 o                         
 -11   0   2       1279.16       1272.81        68.31 o                         
 -10   0   2      16903.49      17663.84       458.52 o                         
  -9   0   2        222.25        373.45        34.40 o                         
  -8   0   2       1217.55       1194.04        96.94 o                         
  -7   0   2       4573.37       4716.92       185.69 o                         
  -6   0   2       2798.48       2317.75       110.28 o                         
  -5   0   2       4551.07       4807.57       157.29 o                         
  -4   0   2         30.80        130.15        17.85 o                         
  -3   0   2         10.09         21.20         5.88 o                         
  -2   0   2        418.83        519.26        32.44 o                         
   1   0   2       4756.62       4925.66       244.13 o                         
   2   0   2          9.35         13.32         4.00 o                         
   3   0   2       8694.11       7791.88       280.17 o                         
   4   0   2       2509.27       2350.32       124.16 o                         
   5   0   2       2885.27       2709.12       112.13 o                         
   6   0   2        942.12       1152.31        73.76 o                         
   7   0   2       6709.10       6210.46       194.22 o                         
   8   0   2        328.08        339.17        36.50 o                         
   9   0   2         35.76         48.67        10.27 o                         
  10   0   2        363.42        351.86        29.96 o                         
  11   0   2        674.53        637.71        51.53 o                         
  12   0   2          5.84          4.77        14.18 o                         
  13   0   2        230.46        266.57        36.72 o                         
  14   0   2        221.57        244.92        34.76 o                         
  15   0   2        451.35        389.36       252.41 o                         
  16   0   2         65.17         33.95        36.51 o                         
  17   0   2          9.31         10.17        56.52 o                         
 -19   1   2       1556.24       1191.66       716.85 o                         
 -18   1   2        317.42        264.59        47.10 o                         
 -17   1   2         29.13         15.45        12.44 o                         
 -16   1   2        121.35        127.71        28.00 o                         
 -15   1   2       4767.03       5637.31       317.09 o                         
 -14   1   2        481.73        543.56        64.88 o                         
 -13   1   2        835.50        837.31       101.87 o                         
 -12   1   2       1030.17        960.12        54.05 o                         
 -11   1   2      10644.74      11337.26       365.04 o                         
 -10   1   2       3105.56       3240.55       129.79 o                         
  -9   1   2       2642.72       2545.80       150.36 o                         
  -8   1   2       2305.99       2261.36       129.65 o                         
  -7   1   2       5766.00       6249.04       243.74 o                         
  -6   1   2       3276.34       2555.99       123.55 o                         
  -5   1   2       3212.55       3311.24       129.87 o                         
  -4   1   2      11074.20      10517.35       351.62 o                         
  -3   1   2       1833.81       1327.77        66.49 o                         
  -2   1   2       4071.48       3501.54       116.22 o                         
  -1   1   2       2217.32       1884.32       101.25 o                         
   0   1   2       1918.34       2042.59       112.15 o                         
   1   1   2        309.70        257.74        29.18 o                         
   2   1   2       3965.82       3501.48       147.19 o                         
   3   1   2         43.39         35.83         7.88 o                         
   4   1   2        177.09        233.53        28.04 o                         
   5   1   2       1788.23       2181.91       118.09 o                         
   6   1   2       1307.30        983.25        71.64 o                         
   7   1   2        250.01        259.28        31.38 o                         
   8   1   2        104.77         98.15        20.12 o                         
   9   1   2        548.03        619.69        44.45 o                         
  10   1   2       3013.12       2856.31       138.60 o                         
  11   1   2        533.17        532.86        65.94 o                         
  12   1   2        903.67       1005.17        89.12 o                         
  13   1   2        352.91        427.14        46.14 o                         
  14   1   2        950.05        994.06       447.86 o                         
  15   1   2        388.22        296.15       193.22 o                         
  16   1   2         17.21         17.19        24.32 o                         
 -19   2   2        203.85         61.72       107.41 o                         
 -18   2   2        124.56        123.13        28.90 o                         
 -17   2   2        190.21        156.95        30.62 o                         
 -16   2   2        676.88        716.24        65.35 o                         
 -15   2   2       2151.69       2462.18       197.21 o                         
 -14   2   2       1742.48       1977.33       130.23 o                         
 -13   2   2        626.51        528.95        47.55 o                         
 -12   2   2       3396.44       3388.01       134.04 o                         
 -11   2   2       5139.72       5320.37       238.53 o                         
 -10   2   2        384.48        403.99        33.22 o                         
  -9   2   2       2214.78       2453.74       119.38 o                         
  -8   2   2         26.91         18.88         7.77 o                         
  -7   2   2       2922.84       3365.84       162.81 o                         
  -6   2   2        552.17        595.55        42.75 o                         
  -5   2   2       2344.65       1984.29        78.39 o                         
  -4   2   2        223.56        373.99        29.64 o                         
  -3   2   2      11243.50       9725.21       218.93 o                         
  -2   2   2      11964.79      12059.08       462.61 o                         
  -1   2   2       3143.48       3523.98       142.44 o                         
   0   2   2       1284.15       1084.65        67.40 o                         
   1   2   2        938.26        993.06        73.38 o                         
   2   2   2       2774.23       2707.27       135.75 o                         
   3   2   2         65.58         77.36        13.16 o                         
   4   2   2        158.57        144.58        24.64 o                         
   5   2   2       4210.39       3490.92       180.15 o                         
   6   2   2       1300.55       1373.47        82.74 o                         
   7   2   2         20.43         30.59         7.66 o                         
   8   2   2         48.11         35.23         8.56 o                         
   9   2   2       1154.32       1136.20        70.64 o                         
  10   2   2       2067.81       2108.58       110.71 o                         
  11   2   2        150.67        167.76        37.53 o                         
  12   2   2        834.77        839.74        85.09 o                         
  13   2   2        116.38        107.96        31.99 o                         
  14   2   2        988.87        839.54       449.57 o                         
  15   2   2         47.28         13.36        22.52 o                         
  16   2   2          5.74         15.50        52.71 o                         
 -19   3   2        299.01        310.62        45.51 o                         
 -18   3   2        353.40        314.38        50.22 o                         
 -17   3   2        145.19        196.97        38.01 o                         
 -16   3   2         23.54         39.22        19.81 o                         
 -15   3   2         19.19         19.41        24.63 o                         
 -14   3   2        451.24        597.28        95.47 o                         
 -13   3   2        127.92        107.74        14.80 o                         
 -12   3   2       4252.60       4072.39       182.54 o                         
 -11   3   2        146.95        141.98        17.46 o                         
 -10   3   2        444.62        389.94        37.78 o                         
  -9   3   2        503.72        547.45        38.99 o                         
  -8   3   2       2569.57       2447.40       105.65 o                         
  -7   3   2       1737.05       1644.22        69.57 o                         
  -6   3   2       2608.78       2277.58       104.18 o                         
  -5   3   2        985.00        951.78        51.51 o                         
  -4   3   2       1022.93        846.47        42.85 o                         
  -3   3   2          4.42          8.00         3.01 o                         
  -2   3   2      11227.07      10968.97       255.96 o                         
   0   3   2       1806.53       1548.21        91.18 o                         
   1   3   2       2569.20       2455.95       125.77 o                         
   2   3   2        201.01        209.02        22.69 o                         
   3   3   2        987.46       1203.42        69.23 o                         
   4   3   2      11728.03      12215.19       369.10 o                         
   5   3   2       1190.04       1031.12        72.33 o                         
   6   3   2        296.60        323.25        31.01 o                         
   7   3   2         43.66         75.54        14.40 o                         
   8   3   2        522.73        518.78        50.37 o                         
   9   3   2       1299.38       1383.32        79.95 o                         
  10   3   2        449.82        416.65        57.81 o                         
  11   3   2        964.73       1000.94        77.94 o                         
  12   3   2        251.13        245.14        34.36 o                         
  13   3   2       1356.30       1541.44       187.20 o                         
  14   3   2          2.00          1.82        10.86 o                         
  15   3   2         16.14         56.44        58.33 o                         
  16   3   2         83.39         55.63        29.58 o                         
 -19   4   2         71.88         54.60        27.35 o                         
 -18   4   2         56.96         70.57        27.70 o                         
 -17   4   2        231.45        333.09        70.95 o                         
 -16   4   2          1.65         -3.71        12.21 o                         
 -15   4   2        363.38        392.57        55.47 o                         
 -14   4   2        394.96        464.86        48.95 o                         
 -13   4   2       3462.27       2976.20       403.27 o                         
 -12   4   2        494.06        455.02        38.98 o                         
 -11   4   2        420.96        384.02        28.96 o                         
 -10   4   2         62.22         58.55        11.42 o                         
  -9   4   2       4850.51       4784.42       163.96 o                         
  -8   4   2        109.49        165.24        16.28 o                         
  -7   4   2       1878.77       2262.81        95.52 o                         
  -6   4   2         27.32         20.90         6.31 o                         
  -5   4   2        634.61        415.32        25.98 o                         
  -4   4   2        939.93        934.51        46.16 o                         
  -3   4   2       2366.81       1641.29        63.94 o                         
  -1   4   2       1398.18       1373.96        73.27 o                         
   0   4   2       7021.18       6782.69       209.38 o                         
   1   4   2        257.79        231.15        26.23 o                         
   2   4   2          9.37          8.30         2.29 o                         
   3   4   2         46.63         38.05         7.21 o                         
   4   4   2       4411.66       4518.54       192.05 o                         
   5   4   2        101.16         99.04        15.94 o                         
   6   4   2        281.13        339.91        43.99 o                         
   7   4   2        466.49        515.07        43.59 o                         
   8   4   2       4384.40       4323.57       175.70 o                         
   9   4   2        320.84        348.86        57.58 o                         
  10   4   2          9.02         17.07        14.13 o                         
  11   4   2         20.13         34.01        16.47 o                         
  12   4   2        484.42        454.95        61.22 o                         
  13   4   2          5.90          4.03        18.22 o                         
  14   4   2          4.94         10.10        12.06 o                         
  15   4   2        150.05        142.13        68.31 o                         
 -19   5   2        409.80        341.89        80.39 o                         
 -18   5   2        223.67        221.69        40.96 o                         
 -17   5   2         47.16         46.46        21.19 o                         
 -16   5   2        151.00        147.98        28.91 o                         
 -15   5   2       1282.74       1493.30       117.45 o                         
 -14   5   2         70.59         99.32        24.74 o                         
 -13   5   2         44.15         58.18        19.20 o                         
 -12   5   2       1804.76       1767.22        72.76 o                         
 -11   5   2          9.21         12.86         4.58 o                         
 -10   5   2       1235.61       1131.29        64.10 o                         
  -9   5   2         85.84         77.25        10.89 o                         
  -8   5   2       2457.29       2598.69       117.67 o                         
  -7   5   2         31.30         22.15         7.91 o                         
  -6   5   2       5149.99       4433.76       139.87 o                         
  -5   5   2        471.85        585.49        35.05 o                         
  -4   5   2        371.77        377.59        21.96 o                         
  -3   5   2          9.67         43.29         7.24 o                         
  -2   5   2      10697.59      11005.53       309.79 o                         
  -1   5   2       4656.12       5118.45       216.68 o                         
   0   5   2         79.30        152.31        19.78 o                         
   1   5   2       2772.47       2785.43       138.19 o                         
   2   5   2        119.37        145.38        19.61 o                         
   3   5   2       1353.64       1161.64        77.95 o                         
   4   5   2        939.62       1028.02        71.42 o                         
   5   5   2        368.27        360.37        45.60 o                         
   6   5   2         91.35        149.89        22.56 o                         
   7   5   2       6110.33       6096.51       300.35 o                         
   8   5   2          3.64          2.63         6.29 o                         
   9   5   2        573.90        523.73        57.33 o                         
  10   5   2          2.09         -3.94        17.79 o                         
  11   5   2        598.84        609.10        84.42 o                         
  12   5   2         40.66         31.62        21.68 o                         
  13   5   2         58.74         25.15        38.21 o                         
  14   5   2        395.93        392.60        60.51 o                         
 -19   6   2        830.45        812.94        90.30 o                         
 -18   6   2         19.14         14.58        17.29 o                         
 -17   6   2         24.92         23.77        23.70 o                         
 -16   6   2        206.62        224.61        44.78 o                         
 -15   6   2       2188.87       2439.87       193.04 o                         
 -14   6   2        487.94        563.10        70.70 o                         
 -13   6   2         10.98         17.50        11.60 o                         
 -12   6   2        266.93        264.05        21.35 o                         
 -11   6   2       5376.77       4896.14       182.61 o                         
 -10   6   2       2841.39       2760.08        95.09 o                         
  -9   6   2       4406.11       4363.84       143.24 o                         
  -8   6   2         28.70         15.15         5.53 o                         
  -7   6   2       5618.69       5178.88       146.49 o                         
  -6   6   2        533.88        407.14        32.33 o                         
  -5   6   2        580.90        840.71        40.97 o                         
  -4   6   2       2330.74       2265.80        94.50 o                         
  -3   6   2       2623.88       2654.16       105.70 o                         
  -2   6   2       2534.25       2248.83        92.76 o                         
  -1   6   2         77.41        128.74        13.96 o                         
   0   6   2       3782.01       3978.25       158.08 o                         
   1   6   2        126.99        186.40        26.80 o                         
   2   6   2       1818.19       1778.53       100.89 o                         
   3   6   2        447.43        448.85        48.20 o                         
   4   6   2       1114.07       1189.23        86.53 o                         
   5   6   2        628.61        684.17        48.49 o                         
   6   6   2       4849.65       4906.31       191.71 o                         
   7   6   2         51.71         64.74        12.55 o                         
   8   6   2        228.49        251.30        30.15 o                         
   9   6   2        125.79        132.98        27.02 o                         
  10   6   2        942.99       1014.73       111.29 o                         
  11   6   2          2.69          2.37         9.63 o                         
  12   6   2        146.05         59.20        31.85 o                         
  13   6   2         96.21         97.19        53.21 o                         
  14   6   2        787.23        721.51       122.54 o                         
 -19   7   2        316.53        241.97        53.93 o                         
 -18   7   2        502.11        485.15        53.74 o                         
 -17   7   2        273.98        280.12        39.52 o                         
 -16   7   2       1375.36       1488.90       119.47 o                         
 -15   7   2        562.83        722.41        78.82 o                         
 -14   7   2          3.03         11.53        16.62 o                         
 -13   7   2        490.49        573.63        56.17 o                         
 -12   7   2       4488.11       4143.25       253.56 o                         
 -11   7   2        686.23        574.42        34.06 o                         
 -10   7   2        373.84        489.49        32.01 o                         
  -9   7   2         24.42         10.41         5.31 o                         
  -8   7   2        214.72        221.85        19.71 o                         
  -7   7   2       2950.26       2847.59       114.48 o                         
  -6   7   2        317.00        316.24        24.62 o                         
  -5   7   2        115.91        128.60        14.94 o                         
  -4   7   2        116.23        210.56        20.08 o                         
  -3   7   2        775.58        712.96        39.92 o                         
  -2   7   2       6777.43       6799.25       183.31 o                         
  -1   7   2        820.27        704.13        53.24 o                         
   0   7   2       1418.53       1629.57        95.78 o                         
   1   7   2       6579.20       6564.85       308.04 o                         
   2   7   2        715.98        692.25        63.01 o                         
   3   7   2        155.12        212.91        25.71 o                         
   4   7   2        557.02        524.65        48.29 o                         
   5   7   2       3219.50       3387.08       128.32 o                         
   6   7   2          3.50          4.34         4.95 o                         
   7   7   2         37.61         49.61        11.38 o                         
   8   7   2       1277.48       1373.71        87.00 o                         
   9   7   2        412.50        432.70        51.34 o                         
  10   7   2        360.27        334.43        52.62 o                         
  11   7   2        348.53        245.93        58.36 o                         
  12   7   2          0.66          2.30        36.01 o                         
  13   7   2        325.85        364.72        95.26 o                         
 -19   8   2         79.20         53.54        38.80 o                         
 -18   8   2         16.90         30.25        19.38 o                         
 -17   8   2        636.01        764.95        69.56 o                         
 -16   8   2        372.93        474.13        52.63 o                         
 -15   8   2        683.78        746.63        68.00 o                         
 -14   8   2        304.57        400.53        46.55 o                         
 -13   8   2       3721.94       4294.38       226.66 o                         
 -12   8   2        237.72        198.68        38.02 o                         
 -11   8   2        127.09        119.66        14.76 o                         
 -10   8   2        507.71        422.33        34.07 o                         
  -9   8   2       3157.50       2902.23       108.73 o                         
  -8   8   2        560.92        396.02        29.45 o                         
  -7   8   2       1193.49       1175.60        67.34 o                         
  -6   8   2         82.69        118.33        12.96 o                         
  -5   8   2         28.45         28.77         7.10 o                         
  -4   8   2        128.48         87.35        12.33 o                         
  -3   8   2        386.84        419.90        34.53 o                         
  -2   8   2      18765.78      20497.44       331.33 o                         
  -1   8   2        978.54       1124.73        56.90 o                         
   0   8   2       1848.96       1627.16        75.12 o                         
   1   8   2        335.75        317.39        33.11 o                         
   2   8   2        473.36        516.14        46.57 o                         
   3   8   2         27.53         43.99         9.32 o                         
   4   8   2        354.77        299.42        30.65 o                         
   5   8   2        610.83        586.47        54.52 o                         
   6   8   2       2766.02       2901.90       199.27 o                         
   7   8   2        193.82        226.84        27.72 o                         
   8   8   2        369.82        410.90        54.61 o                         
   9   8   2         49.47         33.62        11.13 o                         
  10   8   2       1265.13       1256.39       283.72 o                         
  11   8   2         48.60         45.74        23.14 o                         
  12   8   2          9.59          5.05        59.72 o                         
  13   8   2        195.50        208.90        48.01 o                         
 -19   9   2         21.95         29.59        27.58 o                         
 -18   9   2        198.37        192.61        33.98 o                         
 -17   9   2       1518.12       1579.12       126.71 o                         
 -16   9   2        545.37        623.06        74.22 o                         
 -15   9   2        202.33        213.53        35.39 o                         
 -14   9   2       1224.34       1357.47       126.37 o                         
 -13   9   2       1729.62       1936.28       183.91 o                         
 -12   9   2         47.17         37.19        17.22 o                         
 -11   9   2        332.21        238.82        22.90 o                         
 -10   9   2       2558.92       2305.04        84.90 o                         
  -9   9   2       4396.80       3996.00       138.90 o                         
  -8   9   2        608.43        628.24        40.52 o                         
  -7   9   2        384.39        363.40        29.28 o                         
  -6   9   2        954.90        967.23        44.10 o                         
  -5   9   2       6016.93       6074.18       151.06 o                         
  -4   9   2        474.74        481.50        36.13 o                         
  -3   9   2       1485.62       1640.11        76.37 o                         
  -2   9   2        375.89        459.35        32.17 o                         
  -1   9   2       3535.43       3516.12       149.93 o                         
   0   9   2       1349.73       1432.03        75.12 o                         
   1   9   2        312.46        298.35        29.51 o                         
   2   9   2        474.69        459.51        39.27 o                         
   3   9   2        814.31        742.91        60.67 o                         
   4   9   2        690.22        733.98        86.00 o                         
   5   9   2       1141.93       1261.03       118.06 o                         
   6   9   2        111.14         97.62        17.09 o                         
   7   9   2        304.15        273.66        40.57 o                         
   8   9   2       1119.25       1080.44       177.83 o                         
   9   9   2        162.59         98.26        25.67 o                         
  10   9   2        267.90        229.13        70.18 o                         
  11   9   2         33.49         29.37        21.00 o                         
  12   9   2        214.59        169.64        43.62 o                         
 -19  10   2         68.96         70.00        30.43 o                         
 -18  10   2        413.63        365.86        56.94 o                         
 -17  10   2         71.95         93.39        26.57 o                         
 -16  10   2        193.40        200.16        34.99 o                         
 -15  10   2        217.35        233.85        45.15 o                         
 -14  10   2       2773.12       3305.43       199.84 o                         
 -13  10   2         43.21         60.63        27.45 o                         
 -12  10   2         54.34         66.79        22.77 o                         
 -11  10   2         60.56         67.26        19.55 o                         
 -10  10   2       2563.76       2521.90       139.90 o                         
  -9  10   2        184.27        156.93        16.06 o                         
  -8  10   2       1296.53       1167.70        66.81 o                         
  -7  10   2          0.40          3.94         5.20 o                         
  -6  10   2       3135.96       2810.21       113.24 o                         
  -5  10   2         84.93        109.99        14.25 o                         
  -4  10   2        963.21       1010.65        46.91 o                         
  -3  10   2       2646.90       2710.33       117.04 o                         
  -2  10   2       5766.32       5721.57       194.84 o                         
  -1  10   2       1595.14       1717.12        83.89 o                         
   0  10   2        263.69        296.26        38.87 o                         
   1  10   2        218.97        274.99        31.71 o                         
   2  10   2       2612.41       2377.19       129.43 o                         
   3  10   2       5309.19       5667.82       273.96 o                         
   4  10   2          7.13         10.47         5.06 o                         
   5  10   2        460.55        470.45        62.25 o                         
   6  10   2        508.88        513.65        74.56 o                         
   7  10   2       2150.28       2374.36       525.46 o                         
   8  10   2        313.27        265.48        87.71 o                         
   9  10   2         12.49          2.83        39.50 o                         
  10  10   2         41.18         37.00        45.62 o                         
  11  10   2        394.21        360.50        96.30 o                         
 -19  11   2        974.14        893.39       140.11 o                         
 -18  11   2         66.67         47.20        28.74 o                         
 -17  11   2        178.86        198.47        54.52 o                         
 -16  11   2        191.98        196.51        53.78 o                         
 -15  11   2       1263.39       1341.40       101.61 o                         
 -14  11   2        116.64        117.28        27.02 o                         
 -13  11   2         17.62         15.50        22.09 o                         
 -12  11   2         51.17         79.80        30.28 o                         
 -11  11   2       3549.03       3836.09       225.73 o                         
 -10  11   2        983.32       1144.28        92.62 o                         
  -9  11   2       1294.78       1273.70       110.52 o                         
  -8  11   2         60.06         57.26        10.99 o                         
  -7  11   2       1162.44       1136.41        64.68 o                         
  -6  11   2       1083.93       1075.56        53.84 o                         
  -5  11   2        361.56        355.70        30.73 o                         
  -4  11   2         45.42         48.66         9.42 o                         
  -3  11   2        724.38        771.41        39.66 o                         
  -2  11   2       2549.29       2583.19        95.78 o                         
  -1  11   2        228.14        226.07        21.84 o                         
   0  11   2         37.63         52.00         9.32 o                         
   1  11   2         79.50         70.30        18.21 o                         
   2  11   2       5963.80       6379.19       290.48 o                         
   3  11   2       2332.16       2370.84       166.37 o                         
   4  11   2       1262.39       1394.66       192.34 o                         
   5  11   2         86.50         64.49        14.95 o                         
   6  11   2       1526.55       1648.06       368.94 o                         
   7  11   2        263.17        241.39        84.50 o                         
   8  11   2         86.80        106.54        57.48 o                         
   9  11   2         85.19         96.61        31.51 o                         
  10  11   2        523.35        552.75        75.14 o                         
 -18  12   2         57.68         31.56        24.83 o                         
 -17  12   2         42.12         28.04        16.39 o                         
 -16  12   2        212.23        197.53        43.77 o                         
 -15  12   2        464.43        522.20        55.60 o                         
 -14  12   2         16.17         35.86        19.88 o                         
 -13  12   2        588.05        636.13        73.53 o                         
 -12  12   2       5531.42       6240.99       450.60 o                         
 -11  12   2       2494.99       2817.62       224.83 o                         
 -10  12   2          3.47          8.30         9.82 o                         
  -9  12   2         42.22         55.72        18.65 o                         
  -8  12   2        626.01        592.56        54.91 o                         
  -7  12   2        967.27        952.91        55.59 o                         
  -6  12   2        269.67        227.29        20.58 o                         
  -5  12   2       1477.39       1405.15        67.56 o                         
  -4  12   2         18.07         23.67         6.81 o                         
  -3  12   2        191.98        211.30        22.97 o                         
  -2  12   2        791.23        801.25        58.57 o                         
  -1  12   2         33.54         68.19        16.94 o                         
   0  12   2        266.74        304.22        34.74 o                         
   1  12   2        118.15        131.06        20.71 o                         
   2  12   2       2365.76       2655.34       279.59 o                         
   3  12   2        771.08        848.40       118.12 o                         
   4  12   2        121.46         96.79        18.73 o                         
   5  12   2         55.22         38.64        11.98 o                         
   6  12   2       1140.39       1182.07       114.02 o                         
   7  12   2         47.66         29.58        21.86 o                         
   8  12   2          0.06          7.05        18.09 o                         
   9  12   2         23.59         18.42        26.58 o                         
 -18  13   2         26.68         28.35        23.78 o                         
 -17  13   2       1298.20       1269.81       116.85 o                         
 -16  13   2        390.32        350.20        56.21 o                         
 -15  13   2          5.99         16.27        22.86 o                         
 -14  13   2        244.90        222.64        42.80 o                         
 -13  13   2       4096.99       4533.42       265.36 o                         
 -12  13   2       1265.11       1643.16       128.35 o                         
 -11  13   2         22.95         30.85        15.83 o                         
 -10  13   2         13.84         16.54        11.76 o                         
  -9  13   2       2339.76       2351.13       157.29 o                         
  -8  13   2       1966.39       2178.40       115.51 o                         
  -7  13   2        449.86        505.09        41.18 o                         
  -6  13   2        244.00        236.50        26.28 o                         
  -5  13   2       1151.44       1029.86       112.05 o                         
  -4  13   2       7643.32       7760.92       378.09 o                         
  -3  13   2       2178.46       2306.23       131.58 o                         
  -2  13   2       1631.36       1635.49       109.50 o                         
  -1  13   2        130.69        146.97        19.52 o                         
   0  13   2        786.34        858.11        76.17 o                         
   1  13   2        236.59        227.75        37.55 o                         
   2  13   2         98.90         64.52        14.83 o                         
   3  13   2        100.67         96.18        22.13 o                         
   4  13   2         35.21         16.12         9.99 o                         
   5  13   2          3.89         16.41        37.78 o                         
   6  13   2        220.44        201.77        40.42 o                         
   7  13   2        174.41        185.14        63.76 o                         
   8  13   2         22.19         11.90        21.49 o                         
 -17  14   2         15.82          8.89        17.78 o                         
 -16  14   2         14.53          0.26        12.11 o                         
 -15  14   2        268.39        226.52        36.94 o                         
 -14  14   2        591.53        632.93        78.97 o                         
 -13  14   2         31.31         39.40        20.88 o                         
 -12  14   2        337.35        379.51        46.96 o                         
 -11  14   2        518.09        600.18        77.26 o                         
 -10  14   2        579.83        658.15        72.34 o                         
  -9  14   2        276.86        418.36        48.76 o                         
  -8  14   2       1072.63       1071.71        78.12 o                         
  -7  14   2        429.56        413.66        36.90 o                         
  -6  14   2        129.18        141.97        33.19 o                         
  -5  14   2        472.51        596.87        51.39 o                         
  -4  14   2        381.50        437.44        37.44 o                         
  -3  14   2       1046.62       1188.66        79.46 o                         
  -2  14   2         30.25         33.78        13.08 o                         
  -1  14   2       1544.25       1776.96       105.38 o                         
   0  14   2         81.90         85.18        15.67 o                         
   1  14   2        163.36        176.00        28.03 o                         
   2  14   2         21.75         11.36         7.17 o                         
   3  14   2        502.02        554.75        52.49 o                         
   4  14   2        423.58        378.19        55.67 o                         
   5  14   2         89.16         96.82        51.53 o                         
   6  14   2         21.80         19.28        48.32 o                         
   7  14   2        535.55        424.08        62.29 o                         
 -16  15   2         94.68         65.06        26.02 o                         
 -15  15   2        113.06        100.73        27.19 o                         
 -14  15   2        167.54        180.92        38.31 o                         
 -13  15   2         24.78         23.52        28.09 o                         
 -12  15   2        433.46        453.38        63.80 o                         
 -11  15   2         12.72          2.35        17.70 o                         
 -10  15   2       1678.91       1972.93       172.85 o                         
  -9  15   2        473.31        556.70        67.50 o                         
  -8  15   2        156.86        179.43        37.99 o                         
  -7  15   2         73.45         99.12        19.44 o                         
  -6  15   2         37.35         41.46        14.18 o                         
  -5  15   2        121.22        110.62        19.38 o                         
  -4  15   2        623.56        672.42        49.23 o                         
  -3  15   2        232.63        254.63        46.32 o                         
  -2  15   2       1923.45       2340.36       133.55 o                         
  -1  15   2        238.72        246.10        25.94 o                         
   0  15   2         80.19         80.59        20.76 o                         
   1  15   2        160.24        188.42        29.53 o                         
   2  15   2        667.20        721.21        84.85 o                         
   3  15   2          7.30         13.81        15.38 o                         
   4  15   2        144.57        129.96        26.27 o                         
   5  15   2          5.64         26.90        20.98 o                         
 -15  16   2        416.65        414.78        54.23 o                         
 -14  16   2         21.33         15.74        19.06 o                         
 -13  16   2          4.84         19.47        20.96 o                         
 -12  16   2        279.55        254.22        40.00 o                         
 -11  16   2       2007.53       2095.50       187.20 o                         
 -10  16   2        176.38        211.33        55.37 o                         
  -9  16   2         22.00          4.75        25.94 o                         
  -8  16   2         47.80         65.16        25.59 o                         
  -7  16   2       1057.15       1068.69        79.47 o                         
  -6  16   2          2.50          3.38        11.04 o                         
  -5  16   2         38.92         35.24        12.12 o                         
  -4  16   2        267.63        302.00        49.76 o                         
  -3  16   2        451.22        522.71        64.65 o                         
  -2  16   2       1485.17       1586.79        99.61 o                         
  -1  16   2         16.79         23.37        21.06 o                         
   0  16   2         32.64         29.41        15.15 o                         
   1  16   2        608.30        601.39        77.11 o                         
   2  16   2        229.02        216.65        51.78 o                         
   3  16   2        124.25        133.66        34.61 o                         
   4  16   2          4.26          2.08        19.29 o                         
 -14  17   2         66.80         21.99        81.06 o                         
 -13  17   2        339.80        305.26        59.86 o                         
 -12  17   2        848.48        811.85        89.52 o                         
 -11  17   2          0.73        -16.72        17.78 o                         
 -10  17   2        137.87        153.43        33.68 o                         
  -9  17   2        212.63        315.94        50.46 o                         
  -8  17   2        735.30        671.85        57.39 o                         
  -7  17   2        131.83        127.07        31.59 o                         
  -6  17   2          5.54         17.07        11.55 o                         
  -5  17   2        691.39        799.11        69.27 o                         
  -4  17   2       1353.94       1344.74        87.37 o                         
  -3  17   2       1736.29       1848.00       156.65 o                         
  -2  17   2        157.84        141.91        26.16 o                         
  -1  17   2        642.63        667.89        80.54 o                         
   0  17   2        291.68        242.13        33.02 o                         
   1  17   2        698.00        707.36        61.97 o                         
   2  17   2        232.78        208.22        44.40 o                         
 -13  18   2        895.49        734.20       151.54 o                         
 -12  18   2          1.96          8.04        73.71 o                         
 -11  18   2        142.15        125.84        44.52 o                         
 -10  18   2        116.01         81.19        28.89 o                         
  -9  18   2        254.67        220.61        60.23 o                         
  -8  18   2        362.25        339.95        64.22 o                         
  -7  18   2         49.61         30.86        31.42 o                         
  -6  18   2          1.52          1.47        11.86 o                         
  -5  18   2        599.20        518.27        50.20 o                         
  -4  18   2       1470.99       1333.61        91.10 o                         
  -3  18   2        202.46        226.34        32.94 o                         
  -2  18   2        372.99        358.68        64.00 o                         
  -1  18   2        175.13        191.62        32.16 o                         
   0  18   2       1094.59        910.28        72.01 o                         
 -10  19   2         76.37         57.47        36.59 o                         
  -9  19   2        116.83        107.49        38.93 o                         
  -8  19   2         75.64        102.11        38.48 o                         
  -7  19   2        144.16        175.28        52.47 o                         
  -6  19   2         13.64          4.79        34.34 o                         
  -5  19   2        123.78        139.80        48.70 o                         
  -4  19   2         17.34         24.14        36.88 o                         
  -3  19   2         29.16         -0.21        25.97 o                         
   0 -20   3         50.56         18.29        34.00 o                         
   1 -20   3         47.95         14.93        17.74 o                         
   2 -20   3        467.69        359.18       191.75 o                         
   3 -20   3        435.87        307.62        56.89 o                         
   4 -20   3         77.98         51.34        17.23 o                         
   5 -20   3          6.79         -3.49        10.57 o                         
   6 -20   3        848.98        830.59        74.11 o                         
   7 -20   3         84.06         61.34        21.20 o                         
   8 -20   3        340.11        291.22        52.92 o                         
   9 -20   3          2.27          6.90        21.07 o                         
  -3 -19   3        176.02         63.51        59.02 o                         
  -2 -19   3        376.71        198.53       149.81 o                         
  -1 -19   3          5.27         -1.52        13.44 o                         
   0 -19   3         10.84          5.83        11.26 o                         
   1 -19   3        124.91        109.05        35.44 o                         
   2 -19   3        239.63        184.64        62.80 o                         
   3 -19   3         14.23          9.16         8.32 o                         
   4 -19   3         81.21         65.35        20.85 o                         
   5 -19   3        799.37        848.90       239.81 o                         
   6 -19   3          6.20          6.01        15.85 o                         
   7 -19   3        235.64        268.50        47.01 o                         
   8 -19   3          4.68         17.19        14.58 o                         
   9 -19   3        858.32        796.22        94.57 o                         
  10 -19   3         30.54         42.94        22.34 o                         
  11 -19   3         85.53         54.63        28.09 o                         
  -5 -18   3         86.25         25.81        26.21 o                         
  -4 -18   3       1019.55        659.79       424.59 o                         
  -3 -18   3          3.17         -2.14         9.71 o                         
  -2 -18   3         38.69         21.88        17.47 o                         
  -1 -18   3        123.17         91.15        26.72 o                         
   0 -18   3       1215.75       1270.44       206.17 o                         
   1 -18   3        175.09        162.28        47.61 o                         
   2 -18   3        110.41         95.15        16.66 o                         
   3 -18   3         32.69         29.17        16.21 o                         
   4 -18   3        624.49        727.41        55.30 o                         
   5 -18   3         77.01         95.59        17.02 o                         
   6 -18   3        135.85        179.62        28.45 o                         
   7 -18   3          7.74          7.81        15.58 o                         
   8 -18   3        460.86        469.76        51.46 o                         
   9 -18   3        310.01        291.59        40.18 o                         
  10 -18   3         35.83         36.81        19.55 o                         
  11 -18   3        114.46         83.79        24.66 o                         
  12 -18   3        408.98        472.22        56.87 o                         
  13 -18   3         62.43         77.31        27.25 o                         
  -7 -17   3        255.57        110.43        90.96 o                         
  -6 -17   3        146.13         65.95        64.74 o                         
  -5 -17   3        397.43        358.86        58.05 o                         
  -4 -17   3        297.06        285.70        63.54 o                         
  -3 -17   3        224.91        119.41        41.69 o                         
  -2 -17   3        152.77        117.36        36.88 o                         
  -1 -17   3       1290.62       1304.27        75.87 o                         
   0 -17   3         91.81        118.73        25.09 o                         
   1 -17   3        549.62        531.17        41.23 o                         
   2 -17   3         17.45         18.06        15.22 o                         
   3 -17   3       1105.47       1373.58        88.49 o                         
   4 -17   3        964.42       1025.54        74.25 o                         
   5 -17   3        833.56        939.27        64.75 o                         
   6 -17   3         26.53         34.52        12.83 o                         
   7 -17   3       1082.52       1194.49        75.12 o                         
   8 -17   3       1546.51       1702.98       129.76 o                         
   9 -17   3        522.93        623.75        72.31 o                         
  10 -17   3         73.80         76.31        23.07 o                         
  11 -17   3        297.25        293.37        50.49 o                         
  12 -17   3        545.46        506.43        54.60 o                         
  13 -17   3         30.12         25.04        21.28 o                         
  14 -17   3         13.53          4.68        23.36 o                         
  -8 -16   3        116.27         88.08        61.79 o                         
  -7 -16   3        144.30        126.74        38.94 o                         
  -6 -16   3        396.00        332.38        82.27 o                         
  -5 -16   3        427.91        384.01        34.73 o                         
  -4 -16   3         15.89         11.59         9.66 o                         
  -3 -16   3        102.41         95.66        16.75 o                         
  -2 -16   3        111.38        126.71        18.45 o                         
  -1 -16   3        341.98        345.27        31.99 o                         
   0 -16   3         14.26         19.38        10.90 o                         
   1 -16   3         93.80         96.78        21.26 o                         
   2 -16   3        280.20        351.79        49.52 o                         
   3 -16   3       1559.62       1840.38       120.42 o                         
   4 -16   3         63.40         87.15        15.24 o                         
   5 -16   3        414.31        470.61        40.06 o                         
   6 -16   3         73.09         75.96        17.92 o                         
   7 -16   3       2355.56       2508.51       134.62 o                         
   8 -16   3        156.91        151.94        29.33 o                         
   9 -16   3        723.99        728.04       116.08 o                         
  10 -16   3          2.76         -2.56        16.47 o                         
  11 -16   3        969.99       1048.19        85.50 o                         
  12 -16   3        207.61        174.76        37.07 o                         
  13 -16   3         18.75         25.48        17.85 o                         
  14 -16   3          0.02          4.19        22.89 o                         
  15 -16   3       1118.82        872.68       105.38 o                         
  -9 -15   3         11.01         12.43        23.38 o                         
  -8 -15   3          9.31         10.51        12.17 o                         
  -7 -15   3         51.45         32.13        19.09 o                         
  -6 -15   3        177.47        155.18        45.31 o                         
  -5 -15   3         25.30         24.31         9.94 o                         
  -4 -15   3          5.37         40.49        17.59 o                         
  -3 -15   3        137.60        149.14        22.31 o                         
  -2 -15   3         44.95         66.86        16.78 o                         
  -1 -15   3        649.14        633.44        46.04 o                         
   0 -15   3        823.06        773.27        58.80 o                         
   1 -15   3         39.58         22.08         8.37 o                         
   2 -15   3         53.13         62.58        15.76 o                         
   3 -15   3         98.59         81.34        16.16 o                         
   4 -15   3         23.00         26.82         8.97 o                         
   5 -15   3        794.21        881.85        53.44 o                         
   6 -15   3        519.88        613.74        93.54 o                         
   7 -15   3         64.91         63.76        16.46 o                         
   8 -15   3         24.23         52.15        17.99 o                         
   9 -15   3        984.15       1070.26        97.29 o                         
  10 -15   3        978.03       1166.30        90.50 o                         
  11 -15   3         24.37         15.67        16.72 o                         
  12 -15   3        540.13        573.14        68.69 o                         
  13 -15   3        810.77        773.50        82.70 o                         
  14 -15   3        425.35        406.80        85.51 o                         
  15 -15   3         67.44        104.29        41.23 o                         
  16 -15   3        464.88        287.06       104.98 o                         
 -10 -14   3         11.98          8.41        49.84 o                         
  -9 -14   3          6.43          7.43        11.66 o                         
  -8 -14   3         33.56         26.78        14.86 o                         
  -7 -14   3         14.13         21.03        10.30 o                         
  -6 -14   3        761.65        776.41        62.39 o                         
  -5 -14   3        138.45        120.28        20.68 o                         
  -4 -14   3         51.29         50.28        16.52 o                         
  -3 -14   3        895.81       1009.58        65.55 o                         
  -2 -14   3        130.63        145.74        21.51 o                         
  -1 -14   3        883.04        819.10        47.24 o                         
   0 -14   3         11.21         19.10         6.67 o                         
   1 -14   3       1136.76       1204.95        64.31 o                         
   2 -14   3        289.09        309.65        19.67 o                         
   3 -14   3        807.91        794.13        44.37 o                         
   4 -14   3         95.38         74.56        13.19 o                         
   5 -14   3       2504.00       2564.21       111.13 o                         
   6 -14   3         50.02         66.51        15.42 o                         
   7 -14   3        235.32        229.90        37.83 o                         
   8 -14   3          3.23         -1.13         9.96 o                         
   9 -14   3       1396.72       1616.37       112.85 o                         
  10 -14   3        774.24        809.46        82.30 o                         
  11 -14   3        653.90        694.41        84.77 o                         
  12 -14   3         40.20         47.22        19.94 o                         
  13 -14   3        277.03        329.59        54.12 o                         
  14 -14   3        722.92        683.07        65.90 o                         
  15 -14   3        262.80        248.82        45.74 o                         
  16 -14   3        180.18        156.46        38.13 o                         
 -11 -13   3        197.69        151.54        70.37 o                         
 -10 -13   3         28.24         12.12        13.27 o                         
  -9 -13   3        463.12        321.13       107.15 o                         
  -8 -13   3         40.51         45.98        14.52 o                         
  -7 -13   3        716.45        816.91        74.23 o                         
  -6 -13   3        135.62        152.40        25.06 o                         
  -5 -13   3         64.28         60.53        15.01 o                         
  -4 -13   3        512.92        609.74        51.83 o                         
  -3 -13   3       1408.65       1465.31        65.10 o                         
  -2 -13   3         59.23         75.23        12.07 o                         
  -1 -13   3        225.92        228.63        21.28 o                         
   0 -13   3       2374.28       2317.28        83.11 o                         
   1 -13   3         85.67        120.38        13.38 o                         
   2 -13   3        557.27        530.56        33.28 o                         
   3 -13   3          5.89          6.02         4.21 o                         
   4 -13   3       1945.86       1818.36        76.89 o                         
   5 -13   3       1250.43       1110.38        49.78 o                         
   6 -13   3        206.96        170.89        16.73 o                         
   7 -13   3        222.71        170.11        25.50 o                         
   8 -13   3        757.27        735.69        86.85 o                         
   9 -13   3        290.84        337.66        73.30 o                         
  10 -13   3         28.76         33.42        21.78 o                         
  11 -13   3        368.17        438.33        48.45 o                         
  12 -13   3         11.35         13.85        16.44 o                         
  13 -13   3        453.24        487.77        66.21 o                         
  14 -13   3       2270.48       2505.51       162.64 o                         
  15 -13   3        170.35        216.07        42.37 o                         
  16 -13   3          4.80         13.67        25.93 o                         
 -12 -12   3        462.20        468.93       108.63 o                         
 -11 -12   3        242.24        160.12        71.99 o                         
 -10 -12   3        273.22        232.71        73.42 o                         
  -9 -12   3        210.21        221.49        30.86 o                         
  -8 -12   3        787.43        909.14        86.38 o                         
  -7 -12   3        293.13        339.38        32.57 o                         
  -6 -12   3          3.63         12.07        11.26 o                         
  -5 -12   3        184.18        172.31        27.82 o                         
  -4 -12   3        276.12        259.61        31.43 o                         
  -3 -12   3         10.69         13.97         8.29 o                         
  -2 -12   3         60.60         64.82        11.50 o                         
  -1 -12   3       2508.18       2530.44        94.14 o                         
   0 -12   3         32.16         43.37         7.52 o                         
   1 -12   3        120.14        105.85        14.32 o                         
   2 -12   3        309.90        291.81        25.57 o                         
   3 -12   3       1681.20       1589.34        64.34 o                         
   4 -12   3          2.60         10.47         6.10 o                         
   5 -12   3       5513.93       5507.30       232.37 o                         
   6 -12   3       1088.53       1120.23        55.00 o                         
   7 -12   3        143.62        147.65        17.75 o                         
   8 -12   3         49.44         48.54        13.91 o                         
   9 -12   3        238.52        224.90        32.74 o                         
  10 -12   3        885.36        841.92        82.61 o                         
  11 -12   3        901.75        941.97        76.92 o                         
  12 -12   3        722.37        913.86       125.52 o                         
  13 -12   3         18.29         29.93        17.77 o                         
  14 -12   3       1406.07       1424.05       118.10 o                         
  15 -12   3          7.25         12.72        22.82 o                         
  16 -12   3        251.70        186.13        37.91 o                         
  17 -12   3         13.02         27.51        34.35 o                         
 -13 -11   3        707.41        600.60       111.03 o                         
 -12 -11   3          0.24         -1.76        12.79 o                         
 -11 -11   3        472.94        454.84       137.42 o                         
 -10 -11   3       1415.78       1529.02       104.21 o                         
  -9 -11   3        578.64        683.55        57.29 o                         
  -8 -11   3        186.86        212.60        25.88 o                         
  -7 -11   3         48.23         53.59        13.55 o                         
  -6 -11   3        147.14        171.86        19.26 o                         
  -5 -11   3          0.77          3.20         5.83 o                         
  -4 -11   3       2400.53       2395.23        93.79 o                         
  -3 -11   3        355.77        381.59        32.09 o                         
  -2 -11   3       2393.05       2253.50        89.28 o                         
  -1 -11   3          2.21          7.97         4.63 o                         
   0 -11   3       1388.70       1391.40        60.25 o                         
   1 -11   3        287.35        302.24        22.37 o                         
   2 -11   3         31.38         37.13         7.21 o                         
   3 -11   3        131.09        144.10        15.78 o                         
   4 -11   3       2590.63       2322.09        82.56 o                         
   5 -11   3        350.84        370.21        26.18 o                         
   6 -11   3        104.46        119.95        12.64 o                         
   7 -11   3       5201.12       4890.84       179.51 o                         
   8 -11   3       1320.75       1099.22        74.62 o                         
   9 -11   3          4.74          1.22        10.81 o                         
  10 -11   3         40.51         51.31        24.23 o                         
  11 -11   3       3616.02       4053.65       235.26 o                         
  12 -11   3        134.05        143.14        28.08 o                         
  13 -11   3        594.77        614.12        60.32 o                         
  14 -11   3          3.51         13.72        15.34 o                         
  15 -11   3        490.50        511.70        54.99 o                         
  16 -11   3         21.09         22.36        23.98 o                         
  17 -11   3        141.55        147.89        37.09 o                         
 -14 -10   3        479.53        355.47        57.31 o                         
 -13 -10   3          5.73         -0.39        13.00 o                         
 -12 -10   3         43.02         30.56        13.03 o                         
 -11 -10   3        846.50        894.82        79.82 o                         
 -10 -10   3         46.68         41.99        12.69 o                         
  -9 -10   3        973.17       1026.07        85.41 o                         
  -8 -10   3          3.12          0.40         7.85 o                         
  -7 -10   3       1273.31       1140.25        74.45 o                         
  -6 -10   3        165.83        165.17        20.97 o                         
  -5 -10   3       3787.60       3716.41       136.81 o                         
  -4 -10   3       1595.41       1611.84        87.07 o                         
  -3 -10   3       1297.04       1144.79        62.97 o                         
  -2 -10   3       2125.86       1940.73       112.59 o                         
  -1 -10   3       7245.36       7141.20       216.59 o                         
   0 -10   3        135.61        190.46        16.02 o                         
   1 -10   3        545.83        542.77        35.64 o                         
   2 -10   3         22.44         36.00         7.69 o                         
   3 -10   3       4299.55       4113.69       128.42 o                         
   4 -10   3        368.41        371.14        25.95 o                         
   5 -10   3       1774.79       1727.77        73.41 o                         
   6 -10   3       3229.12       3044.62       109.20 o                         
   7 -10   3       1740.96       1670.99        71.27 o                         
   8 -10   3         10.42         12.35         5.74 o                         
   9 -10   3       2063.27       1981.92        83.00 o                         
  10 -10   3       2410.08       2608.16       205.58 o                         
  11 -10   3       1904.10       2116.76       175.37 o                         
  12 -10   3        237.86        306.27        49.60 o                         
  13 -10   3         86.88        134.68        31.03 o                         
  14 -10   3       4109.40       4320.98       251.75 o                         
  15 -10   3         51.34         85.78        31.35 o                         
  16 -10   3       1045.61        857.88        75.52 o                         
  17 -10   3         34.23         29.20        23.90 o                         
 -15  -9   3        245.18        151.39        66.36 o                         
 -14  -9   3         91.16         75.88        34.35 o                         
 -13  -9   3        151.44         88.84        51.43 o                         
 -12  -9   3       2528.76       2527.49       192.04 o                         
 -11  -9   3         64.96         60.80        14.49 o                         
 -10  -9   3       1735.25       1851.98       122.00 o                         
  -9  -9   3        239.92        277.10        38.13 o                         
  -8  -9   3       1110.14        975.81        52.77 o                         
  -7  -9   3         27.59         21.39         9.70 o                         
  -6  -9   3       1443.03       1325.92        72.87 o                         
  -5  -9   3        838.53        840.97        48.90 o                         
  -4  -9   3       2476.28       2301.72       107.68 o                         
  -3  -9   3       3117.06       3188.31       143.24 o                         
  -2  -9   3       2911.66       2704.96       109.97 o                         
  -1  -9   3        573.25        577.61        35.89 o                         
   0  -9   3       2005.22       1816.86        68.72 o                         
   1  -9   3       7874.30       8429.79       261.81 o                         
   2  -9   3       8260.85       7911.62       182.99 o                         
   3  -9   3         40.01         59.26         8.66 o                         
   4  -9   3        406.19        481.39        30.04 o                         
   5  -9   3       7952.86       8050.42       243.67 o                         
   6  -9   3        975.12        854.89        36.80 o                         
   7  -9   3        366.28        331.84        20.33 o                         
   8  -9   3        597.57        605.03        38.74 o                         
   9  -9   3       2594.23       2371.61        86.01 o                         
  10  -9   3        575.56        486.88        42.67 o                         
  11  -9   3        534.77        704.87        79.35 o                         
  12  -9   3        436.83        524.10        92.25 o                         
  13  -9   3        577.41        521.47        66.32 o                         
  14  -9   3        173.14        182.51        36.68 o                         
  15  -9   3        994.67       1014.23        94.91 o                         
  16  -9   3        249.51        222.74        35.60 o                         
  17  -9   3         84.14        144.70        36.33 o                         
 -15  -8   3         28.85         17.24        12.99 o                         
 -14  -8   3          0.49          9.67        10.01 o                         
 -13  -8   3       3058.66       3217.04       232.04 o                         
 -12  -8   3          1.50          3.88        13.62 o                         
 -11  -8   3        568.25        645.79        53.09 o                         
 -10  -8   3        197.57        208.56        27.63 o                         
  -9  -8   3         52.54         48.07        11.99 o                         
  -8  -8   3        492.46        515.99        43.68 o                         
  -7  -8   3       3970.99       3995.37       162.61 o                         
  -6  -8   3        213.77        214.50        23.18 o                         
  -5  -8   3       1901.35       1710.42        86.54 o                         
  -4  -8   3       4222.05       3955.33       143.88 o                         
  -3  -8   3        842.03        738.91        42.11 o                         
  -2  -8   3         12.78          4.44         5.71 o                         
  -1  -8   3       1020.85       1223.58        55.59 o                         
   0  -8   3      11802.96      12224.56       261.45 o                         
   1  -8   3       1264.35       1310.72        58.86 o                         
   2  -8   3        564.55        494.95        30.00 o                         
   3  -8   3       1898.56       1892.54        81.82 o                         
   4  -8   3      12483.96      12127.40       300.18 o                         
   5  -8   3       1827.14       1810.63        85.13 o                         
   6  -8   3       2533.52       2359.70        91.00 o                         
   7  -8   3        278.82        296.07        22.97 o                         
   8  -8   3       3875.42       3739.02       121.56 o                         
   9  -8   3         88.46         67.67        11.04 o                         
  10  -8   3        164.01        149.37        15.64 o                         
  11  -8   3        643.67        605.70        56.99 o                         
  12  -8   3       2269.39       2615.79       163.64 o                         
  13  -8   3         25.47         36.64        25.12 o                         
  14  -8   3        739.19        956.49        78.89 o                         
  15  -8   3          3.69         12.56        15.02 o                         
  16  -8   3        206.39        218.12        35.50 o                         
  17  -8   3         15.80          0.06        19.27 o                         
 -16  -7   3        189.67        150.43        64.26 o                         
 -15  -7   3          8.17          4.23        20.79 o                         
 -14  -7   3        562.40        293.44       214.18 o                         
 -13  -7   3        342.67        380.05        51.95 o                         
 -12  -7   3        227.72        295.74        45.54 o                         
 -11  -7   3        630.08        762.54        78.08 o                         
 -10  -7   3        651.26        648.03        55.07 o                         
  -9  -7   3        510.39        455.42        38.27 o                         
  -8  -7   3        744.67        706.26        47.46 o                         
  -7  -7   3        129.91        104.95        16.83 o                         
  -6  -7   3         43.90         63.80        10.33 o                         
  -5  -7   3       6463.39       6304.87       220.37 o                         
  -4  -7   3       7608.75       7726.15       272.28 o                         
  -3  -7   3       2907.78       2790.96       112.27 o                         
  -2  -7   3        173.70        225.32        17.83 o                         
  -1  -7   3       7358.97       7010.88       286.15 o                         
   0  -7   3        102.79        141.02        13.86 o                         
   1  -7   3         93.89         88.82        11.88 o                         
   2  -7   3        126.44        103.15        13.23 o                         
   3  -7   3       6083.11       6101.21       159.30 o                         
   4  -7   3         54.71         92.50        10.05 o                         
   5  -7   3       5805.57       6057.58       177.31 o                         
   6  -7   3        204.83        232.55        16.55 o                         
   7  -7   3       1594.02       1446.70        68.89 o                         
   8  -7   3       4001.40       4344.07       145.81 o                         
   9  -7   3       2665.25       2422.18        99.65 o                         
  10  -7   3          8.51          8.82         8.34 o                         
  11  -7   3       2871.37       2817.67       213.46 o                         
  12  -7   3       2918.31       3521.63       238.97 o                         
  13  -7   3       4235.46       4397.76       311.25 o                         
  14  -7   3        115.92         93.84        32.47 o                         
  15  -7   3        352.54        320.99        51.54 o                         
  16  -7   3        783.82        819.48        72.74 o                         
  17  -7   3        494.87        445.97       294.65 o                         
 -17  -6   3        359.34        284.74        50.82 o                         
 -16  -6   3        276.38        134.04       113.99 o                         
 -15  -6   3         29.05         17.14        21.08 o                         
 -14  -6   3         73.57         81.77        21.44 o                         
 -13  -6   3        663.85        722.31        62.72 o                         
 -12  -6   3        422.58        470.30        56.33 o                         
 -11  -6   3       2308.41       2186.72       138.35 o                         
 -10  -6   3        962.98        930.80        55.06 o                         
  -9  -6   3         20.13         22.48         9.36 o                         
  -8  -6   3        100.59        115.34        18.86 o                         
  -7  -6   3       1608.28       1429.80        92.51 o                         
  -6  -6   3        705.09        631.10        45.09 o                         
  -5  -6   3       3859.79       3961.81       136.60 o                         
  -4  -6   3        798.68        640.51        39.13 o                         
  -3  -6   3       4281.43       4322.53       153.58 o                         
  -2  -6   3       2627.48       2333.44       108.83 o                         
  -1  -6   3        367.33        277.70        24.24 o                         
   0  -6   3       1356.31       1416.88        60.60 o                         
   1  -6   3        400.71        430.78        29.51 o                         
   2  -6   3         46.53         87.40        10.11 o                         
   3  -6   3       1186.89       1207.37        48.62 o                         
   4  -6   3       8389.31       8503.13       218.89 o                         
   5  -6   3       1264.46       1159.02        52.41 o                         
   6  -6   3       6460.61       6760.22       270.13 o                         
   7  -6   3       4411.03       4112.76       167.58 o                         
   8  -6   3       4639.88       4658.15       171.41 o                         
   9  -6   3       1448.44       1496.44        81.83 o                         
  10  -6   3        123.59        114.91        16.21 o                         
  11  -6   3       2665.80       2287.15       294.74 o                         
  12  -6   3       2606.03       2922.53       173.93 o                         
  13  -6   3        321.17        409.13        56.82 o                         
  14  -6   3        303.14        322.11        49.51 o                         
  15  -6   3       1395.38       1532.00       137.07 o                         
  16  -6   3          9.61         14.75        16.81 o                         
  17  -6   3         35.88         30.47        38.31 o                         
 -17  -5   3        212.42         74.88        63.75 o                         
 -16  -5   3         75.82         63.31        49.39 o                         
 -15  -5   3        821.14        875.08        84.27 o                         
 -14  -5   3         10.21          2.94        19.97 o                         
 -13  -5   3       1286.77       1368.33       122.96 o                         
 -12  -5   3        351.01        306.91        45.55 o                         
 -11  -5   3       7633.83       7207.55       428.62 o                         
 -10  -5   3         20.51         12.26         7.98 o                         
  -9  -5   3         12.47         10.57         5.53 o                         
  -8  -5   3        162.84        168.24        21.27 o                         
  -7  -5   3      11334.28      11032.59       330.15 o                         
  -6  -5   3          1.95          7.41         5.32 o                         
  -5  -5   3        422.57        569.09        56.38 o                         
  -4  -5   3        102.55        168.43        19.99 o                         
  -3  -5   3      16559.61      16734.16       322.38 o                         
  -2  -5   3         66.08         43.20         8.86 o                         
  -1  -5   3       2241.55       1865.41        74.60 o                         
   0  -5   3       2184.79       1886.08        79.51 o                         
   1  -5   3       6485.75       6023.51       155.45 o                         
   2  -5   3       1603.54       1183.50        46.36 o                         
   3  -5   3       1704.65       1659.09        82.70 o                         
   4  -5   3      10481.93      10808.11       360.04 o                         
   5  -5   3       1178.95        974.19        51.59 o                         
   6  -5   3      11413.36      11771.67       306.70 o                         
   7  -5   3        991.32        958.49        64.31 o                         
   8  -5   3       5062.15       5401.04       213.30 o                         
   9  -5   3         26.19         31.93         7.05 o                         
  10  -5   3        603.27        529.24        42.85 o                         
  11  -5   3         32.49         18.51        10.85 o                         
  12  -5   3       2481.10       2560.63       198.68 o                         
  13  -5   3        968.01       1078.48        96.15 o                         
  14  -5   3       1704.36       2052.81       143.44 o                         
  15  -5   3         24.82         22.42        25.02 o                         
  16  -5   3       2113.72       1993.44      1088.35 o                         
  17  -5   3          2.20          3.34        18.78 o                         
 -18  -4   3        106.82         80.57        31.51 o                         
 -17  -4   3        104.27         46.42        49.83 o                         
 -16  -4   3        145.14        108.16        24.63 o                         
 -15  -4   3        158.03        202.13        49.44 o                         
 -14  -4   3         42.48         55.90        18.93 o                         
 -13  -4   3        362.18        410.02        73.46 o                         
 -12  -4   3         63.22         71.22        18.96 o                         
 -11  -4   3        701.37        691.58        46.42 o                         
 -10  -4   3         90.73         75.88        15.29 o                         
  -9  -4   3        962.92       1131.95        79.66 o                         
  -8  -4   3        452.76        357.15        38.61 o                         
  -7  -4   3        138.70        135.62        16.83 o                         
  -6  -4   3       1663.15       1509.33        72.76 o                         
  -5  -4   3       1201.15       1302.12        83.89 o                         
  -4  -4   3       1394.29       1272.41        71.68 o                         
  -3  -4   3       1881.07       1620.99        84.62 o                         
  -2  -4   3        516.88        564.16        52.05 o                         
  -1  -4   3       9847.75       9742.36       217.43 o                         
   0  -4   3      14277.19      14250.17       278.93 o                         
   1  -4   3       2023.69       2123.87        76.14 o                         
   2  -4   3        887.83        850.19        39.04 o                         
   3  -4   3       8703.36       8415.24       255.64 o                         
   4  -4   3       4031.92       3702.24       121.76 o                         
   5  -4   3       3631.70       3310.50       131.15 o                         
   6  -4   3      12706.65      14156.35       396.88 o                         
   7  -4   3        136.59        115.44        14.94 o                         
   8  -4   3        104.92        133.54        14.97 o                         
   9  -4   3        993.78        891.81        47.97 o                         
  10  -4   3         40.59         47.57         9.85 o                         
  11  -4   3         57.12         63.85        12.56 o                         
  12  -4   3          4.28         13.69         9.85 o                         
  13  -4   3       2620.88       2747.23       170.25 o                         
  14  -4   3        153.31        155.14        37.25 o                         
  15  -4   3        350.89        455.24        60.91 o                         
  16  -4   3        168.56        105.11        72.83 o                         
  17  -4   3         83.73         73.31        61.21 o                         
 -18  -3   3        120.29         52.66        40.51 o                         
 -17  -3   3         91.43         26.53        62.40 o                         
 -16  -3   3        185.38        240.14        55.33 o                         
 -15  -3   3         24.09         42.96        18.09 o                         
 -14  -3   3        581.20        642.71        58.05 o                         
 -13  -3   3        166.79        206.87        49.33 o                         
 -12  -3   3         28.15         49.91        11.41 o                         
 -11  -3   3        262.73        247.43        37.80 o                         
 -10  -3   3         76.55         95.64        16.44 o                         
  -9  -3   3       1545.85       1281.67        75.04 o                         
  -8  -3   3        311.51        412.29        32.81 o                         
  -7  -3   3       8422.23       8237.17       346.92 o                         
  -6  -3   3          0.80          5.17         4.55 o                         
  -5  -3   3       2270.66       1883.87        93.66 o                         
  -4  -3   3      12236.83      12721.97       333.52 o                         
  -2  -3   3        249.05        224.77        18.19 o                         
  -1  -3   3       1337.83        868.85        41.44 o                         
   1  -3   3      10930.52      11480.85       294.22 o                         
   2  -3   3        604.06        742.95        53.10 o                         
   3  -3   3        212.01        266.26        22.60 o                         
   4  -3   3        250.51        184.79        21.16 o                         
   5  -3   3      13049.82      14089.15       549.91 o                         
   6  -3   3        290.78        476.54        35.36 o                         
   7  -3   3       1074.77       1176.47        75.38 o                         
   8  -3   3       2276.76       2212.14        97.31 o                         
   9  -3   3         51.46         60.13        11.70 o                         
  10  -3   3        127.78        154.36        20.37 o                         
  11  -3   3        406.01        408.22        46.78 o                         
  12  -3   3       1630.16       1787.94       172.11 o                         
  13  -3   3        178.42        188.65        36.08 o                         
  14  -3   3        767.71        933.98        77.78 o                         
  15  -3   3         63.68         27.65        34.89 o                         
  16  -3   3        359.80        357.66       203.41 o                         
  17  -3   3         20.10         10.13        26.62 o                         
 -18  -2   3        286.95        232.23       139.01 o                         
 -17  -2   3         81.45         66.41        24.51 o                         
 -16  -2   3        243.50        248.29        44.52 o                         
 -15  -2   3         52.08         66.73        19.41 o                         
 -14  -2   3       1545.03       1682.77       146.60 o                         
 -13  -2   3        273.43        291.46        36.75 o                         
 -12  -2   3       2639.58       2640.08       143.98 o                         
 -11  -2   3        377.42        393.85        41.26 o                         
 -10  -2   3       2879.40       2608.10       125.82 o                         
  -9  -2   3        341.40        434.60        41.92 o                         
  -8  -2   3       1598.22       1354.36        66.98 o                         
  -7  -2   3         71.15         78.96        12.64 o                         
  -6  -2   3       7840.41       8019.91       384.05 o                         
  -5  -2   3       7529.52       8582.56       259.79 o                         
  -3  -2   3       1274.29       1325.46        66.62 o                         
  -2  -2   3         82.87        101.79        15.93 o                         
  -1  -2   3       4471.41       4131.15       246.23 o                         
   0  -2   3      14853.85      16271.29      5662.17 o                         
   1  -2   3      10989.23      12057.42       494.22 o                         
   2  -2   3      11983.66      10924.24       249.66 o                         
   3  -2   3       3413.51       2259.16       127.92 o                         
   4  -2   3       1719.54       1762.60        88.90 o                         
   5  -2   3       6362.72       5864.46       193.96 o                         
   6  -2   3       2420.01       2733.45       125.80 o                         
   7  -2   3       1111.74       1095.11        51.57 o                         
   8  -2   3        233.79        319.15        26.84 o                         
   9  -2   3       4017.27       4034.92       197.09 o                         
  10  -2   3       1658.97       1507.20        91.38 o                         
  11  -2   3        595.05        520.30        73.62 o                         
  12  -2   3        108.43         63.71        29.38 o                         
  13  -2   3        650.17        612.55        73.92 o                         
  14  -2   3         58.41         34.94        18.76 o                         
  15  -2   3        389.09        314.79       221.96 o                         
  16  -2   3        427.06        271.12       179.50 o                         
  17  -2   3         63.54         78.68        36.30 o                         
 -19  -1   3       2233.66       1404.62       939.21 o                         
 -18  -1   3        351.49        238.69       110.48 o                         
 -17  -1   3        340.29        338.08        68.50 o                         
 -16  -1   3        500.92        507.70        52.03 o                         
 -15  -1   3       1418.53       1596.56       119.50 o                         
 -14  -1   3        116.14        123.66        32.59 o                         
 -13  -1   3         31.14         24.58        11.16 o                         
 -12  -1   3         23.07         20.00         8.23 o                         
 -11  -1   3        660.16        582.28        55.09 o                         
 -10  -1   3        801.36        644.08        48.27 o                         
  -9  -1   3         87.39        163.62        19.44 o                         
  -8  -1   3       2199.11       2660.51       139.54 o                         
  -7  -1   3        198.57        115.66        18.53 o                         
  -6  -1   3         48.51         49.69         9.63 o                         
  -5  -1   3        975.85       1151.06        57.78 o                         
  -4  -1   3       4057.24       3918.76       144.25 o                         
  -3  -1   3       5542.55       5816.53       187.51 o                         
  -2  -1   3       3981.49       3345.85       107.46 o                         
  -1  -1   3        150.40        101.68        13.53 o                         
   1  -1   3       1282.57       1101.20        55.91 o                         
   2  -1   3      15487.90      15007.10       377.22 o                         
   3  -1   3       5531.23       5624.16       267.50 o                         
   4  -1   3       9184.77       9123.32       310.84 o                         
   5  -1   3        140.20        187.65        19.61 o                         
   6  -1   3       3181.83       2586.30       110.70 o                         
   7  -1   3        466.29        588.98        43.58 o                         
   8  -1   3       5096.73       5211.13       200.26 o                         
   9  -1   3         96.17         92.54        14.49 o                         
  10  -1   3        862.03        844.27        60.29 o                         
  11  -1   3         85.91         86.99        20.97 o                         
  12  -1   3        469.68        592.84        56.53 o                         
  13  -1   3        479.56        489.94        61.52 o                         
  14  -1   3        392.37        415.51        52.75 o                         
  15  -1   3        615.18        619.10       382.37 o                         
  16  -1   3        147.71        200.14        84.40 o                         
 -19   0   3         15.65         20.90        18.39 o                         
 -18   0   3       1084.97       1117.41        87.57 o                         
 -17   0   3        140.38        130.88        36.95 o                         
 -16   0   3        417.67        512.16        64.53 o                         
 -15   0   3        222.36        212.52        33.62 o                         
 -14   0   3       2091.19       2468.24       156.75 o                         
 -13   0   3        407.36        352.49        35.53 o                         
 -12   0   3       1058.31       1071.72        68.02 o                         
 -11   0   3       1548.07       1597.02        99.11 o                         
 -10   0   3       3186.04       3135.57       129.53 o                         
  -9   0   3        896.03       1131.30        65.51 o                         
  -8   0   3       1354.00       1210.14        71.03 o                         
  -7   0   3       7599.10       6538.02       193.55 o                         
  -6   0   3       5927.32       5348.71       197.95 o                         
  -5   0   3        242.38        369.55        32.60 o                         
  -4   0   3        110.76        221.11        27.54 o                         
  -3   0   3      15115.20      16217.65       552.91 o                         
  -2   0   3       6343.14       5768.95       179.61 o                         
  -1   0   3       1063.26       1217.62        68.93 o                         
   0   0   3          0.88          9.82         2.09 o                         
   1   0   3       2018.90       1438.20        86.42 o                         
   2   0   3        824.74        651.83        51.91 o                         
   3   0   3       3534.33       2869.69       132.65 o                         
   4   0   3          0.37          1.99         2.43 o                         
   5   0   3       4776.13       5263.41       196.37 o                         
   6   0   3         66.19        129.72        15.71 o                         
   7   0   3       2113.98       2136.69       104.74 o                         
   8   0   3         29.73         35.86         9.25 o                         
   9   0   3         39.12         46.91         9.97 o                         
  10   0   3        637.90        766.66        58.31 o                         
  11   0   3        367.80        418.30        54.87 o                         
  12   0   3       1210.09       1175.81        97.93 o                         
  13   0   3        558.37        650.65        59.57 o                         
  14   0   3        284.68        334.06       202.77 o                         
  15   0   3        390.67        401.32       232.69 o                         
  16   0   3         11.11          1.03        22.31 o                         
 -19   1   3        599.42        499.07        54.41 o                         
 -18   1   3          0.96         -3.56        10.68 o                         
 -17   1   3         23.75         34.76        18.29 o                         
 -16   1   3        126.04        174.20        47.34 o                         
 -15   1   3       2290.47       2710.67       213.18 o                         
 -14   1   3        301.18        363.46        51.52 o                         
 -13   1   3        177.35        136.55        21.24 o                         
 -12   1   3       8586.83       8955.84       394.72 o                         
 -11   1   3        861.90        844.36        51.08 o                         
 -10   1   3       1844.12       1913.98        91.11 o                         
  -9   1   3        486.74        654.66        56.47 o                         
  -8   1   3        100.87         57.30        12.21 o                         
  -7   1   3      12954.47      13957.19       570.92 o                         
  -6   1   3       2976.36       2577.96       121.77 o                         
  -5   1   3       3883.09       3623.83       120.80 o                         
  -4   1   3        956.41        949.90        56.58 o                         
  -3   1   3        179.23        120.70        13.62 o                         
  -1   1   3       1894.58       1810.81       100.95 o                         
   0   1   3      18482.18      17089.57       500.12 o                         
   1   1   3        805.34        779.40        57.81 o                         
   2   1   3      10868.34       9905.29       315.31 o                         
   3   1   3        836.82        846.93        53.60 o                         
   4   1   3       7567.87       8029.80       331.21 o                         
   5   1   3        118.57        116.08        17.67 o                         
   6   1   3       3573.43       3261.49       148.43 o                         
   7   1   3        300.39        325.83        30.73 o                         
   8   1   3          2.58          5.60         5.09 o                         
   9   1   3       2423.20       2183.00       126.96 o                         
  10   1   3         17.35         19.37         8.08 o                         
  11   1   3        921.93        991.67        96.27 o                         
  12   1   3         95.60         83.70        30.42 o                         
  13   1   3        117.68        124.57        27.17 o                         
  14   1   3         86.84         68.68        57.93 o                         
  15   1   3        586.67        564.90       103.16 o                         
  16   1   3        272.55        214.55        79.21 o                         
 -19   2   3        177.87        139.26        36.83 o                         
 -18   2   3        847.18        816.64        73.03 o                         
 -17   2   3        799.90        865.54        94.77 o                         
 -16   2   3         61.27         74.13        23.13 o                         
 -15   2   3         55.69         49.77        20.35 o                         
 -14   2   3        672.14        755.81        84.49 o                         
 -13   2   3       2340.34       2402.95       257.31 o                         
 -12   2   3         32.59         35.52         9.66 o                         
 -11   2   3       2492.01       2330.67       193.65 o                         
 -10   2   3        128.27        161.19        24.77 o                         
  -9   2   3       3647.90       3242.41       153.02 o                         
  -8   2   3        164.88        211.84        25.09 o                         
  -7   2   3       6453.97       5794.80       219.83 o                         
  -6   2   3        189.54        266.66        21.46 o                         
  -5   2   3       1483.87       1469.22        66.83 o                         
  -4   2   3      14809.27      14755.08       331.30 o                         
  -3   2   3       4118.58       4505.40       124.06 o                         
  -2   2   3       1021.19        846.46        53.13 o                         
  -1   2   3        226.50        141.50        18.17 o                         
   0   2   3      11319.22      11363.92       342.27 o                         
   1   2   3       2746.92       2232.87       116.55 o                         
   2   2   3       4980.75       4797.84       174.64 o                         
   3   2   3        631.46        611.30        59.18 o                         
   4   2   3       1549.43       1380.69        87.12 o                         
   5   2   3        333.66        248.80        21.97 o                         
   6   2   3       4600.42       4809.07       184.00 o                         
   7   2   3         35.52         34.67         7.31 o                         
   8   2   3       1790.80       1777.97        95.14 o                         
   9   2   3         23.72         39.76        10.94 o                         
  10   2   3       2565.41       2909.86       328.33 o                         
  11   2   3         30.41         33.86        17.63 o                         
  12   2   3        266.68        328.64        40.39 o                         
  13   2   3          5.97         -3.24        15.16 o                         
  14   2   3       2341.23       2321.79      1206.43 o                         
  15   2   3          1.71         10.66        51.60 o                         
 -20   3   3          9.41          9.24        18.73 o                         
 -19   3   3          7.05          6.80        16.80 o                         
 -18   3   3        333.88        379.37        56.64 o                         
 -17   3   3         78.43         67.66        25.48 o                         
 -16   3   3        124.77        112.95        26.20 o                         
 -15   3   3        206.30        286.23        63.32 o                         
 -14   3   3        201.26        227.96        34.47 o                         
 -13   3   3        289.31        311.14        35.57 o                         
 -12   3   3        369.02        404.99        34.18 o                         
 -11   3   3        187.00        201.34        22.63 o                         
 -10   3   3       4256.54       4162.96       173.16 o                         
  -9   3   3       8526.92       9683.86       345.24 o                         
  -8   3   3         77.90         46.27         9.68 o                         
  -7   3   3        202.52        299.35        35.43 o                         
  -6   3   3        104.67        100.64        14.34 o                         
  -5   3   3         34.87         35.76         6.94 o                         
  -4   3   3       1617.17       1512.18        58.75 o                         
  -3   3   3       9817.53       9699.81       339.11 o                         
  -2   3   3      19529.19      21129.95       963.11 o                         
  -1   3   3       1151.22        814.53        58.94 o                         
   0   3   3        463.65        525.66        57.62 o                         
   1   3   3       3927.13       3588.28       146.47 o                         
   2   3   3         38.19         64.64        12.04 o                         
   3   3   3         44.05         40.64         9.89 o                         
   4   3   3         44.57         43.86         9.63 o                         
   5   3   3       5981.94       6131.33       245.12 o                         
   6   3   3        557.90        567.04        39.98 o                         
   7   3   3        224.83        183.57        26.83 o                         
   8   3   3         51.15         49.84        10.39 o                         
   9   3   3       2107.83       2370.35       197.36 o                         
  10   3   3        334.52        368.25        50.02 o                         
  11   3   3       2236.69       2633.52       287.64 o                         
  12   3   3        103.72         82.41        21.57 o                         
  13   3   3        592.41        483.88       284.15 o                         
  14   3   3        124.61        114.06        54.48 o                         
  15   3   3       1606.98       1462.57       136.03 o                         
 -20   4   3        118.89         95.89        41.82 o                         
 -19   4   3         62.68         52.77        30.15 o                         
 -18   4   3         30.71         41.93        17.80 o                         
 -17   4   3        158.23        193.85        50.86 o                         
 -16   4   3          8.02         -0.26        15.81 o                         
 -15   4   3       2399.92       3014.76       224.77 o                         
 -14   4   3        222.48        277.38        46.27 o                         
 -13   4   3       1478.19       1372.45        85.76 o                         
 -12   4   3        521.77        566.90        43.22 o                         
 -11   4   3       1583.27       1474.99        74.85 o                         
 -10   4   3       3034.37       3060.39       106.29 o                         
  -9   4   3         70.64        174.21        17.09 o                         
  -8   4   3        343.48        381.24        28.05 o                         
  -7   4   3        892.26        898.30        54.75 o                         
  -6   4   3        318.80        267.79        21.59 o                         
  -5   4   3         73.43         70.56         8.79 o                         
  -4   4   3        176.30        154.94        15.18 o                         
  -3   4   3        169.80        134.65        16.07 o                         
  -2   4   3       9117.39       9214.88       430.38 o                         
  -1   4   3       4358.17       4827.76       194.37 o                         
   0   4   3       5384.89       5205.83       205.23 o                         
   1   4   3         26.55         26.53         5.72 o                         
   2   4   3       7225.83       6976.19       327.50 o                         
   3   4   3        193.71        133.49        18.64 o                         
   4   4   3       1539.42       1316.58        92.31 o                         
   5   4   3         22.79         39.32         9.10 o                         
   6   4   3       1992.10       1939.86       100.16 o                         
   7   4   3       1085.88       1028.55        78.72 o                         
   8   4   3       1304.42       1375.74        89.28 o                         
   9   4   3         75.86         61.53        12.65 o                         
  10   4   3        181.43        181.21        45.52 o                         
  11   4   3        200.03        192.41        33.50 o                         
  12   4   3       1086.46       1057.87       256.57 o                         
  13   4   3        293.98        285.36       169.20 o                         
  14   4   3         12.28         40.90        54.51 o                         
 -20   5   3        454.91        360.50        84.21 o                         
 -19   5   3          5.46         -6.88        12.73 o                         
 -18   5   3         75.02         92.28        33.60 o                         
 -17   5   3          2.09          7.39        16.94 o                         
 -16   5   3        155.53        225.01        56.62 o                         
 -15   5   3         63.76         48.05        20.11 o                         
 -14   5   3        603.71        683.62        74.50 o                         
 -13   5   3        931.20        784.06        78.26 o                         
 -12   5   3       2436.82       2429.57       101.91 o                         
 -11   5   3        166.09        130.47        14.59 o                         
 -10   5   3       1903.49       1673.59        72.78 o                         
  -9   5   3        865.49       1026.04        51.79 o                         
  -8   5   3       4424.98       4356.17       124.36 o                         
  -7   5   3         82.18         74.41        11.67 o                         
  -6   5   3        693.80        661.80        37.06 o                         
  -5   5   3       1811.04       1929.83        72.05 o                         
  -4   5   3       6013.74       5919.12       158.55 o                         
  -3   5   3       8545.49       7820.57       244.14 o                         
  -2   5   3        268.03        214.76        24.46 o                         
  -1   5   3        865.06        608.76        47.86 o                         
   0   5   3       2491.59       2670.70       126.70 o                         
   1   5   3       2274.33       2431.32       121.69 o                         
   2   5   3       1704.34       1845.31       103.18 o                         
   3   5   3       1108.39       1118.55        70.39 o                         
   4   5   3       4519.91       5143.11       221.10 o                         
   5   5   3        914.95        956.74        65.71 o                         
   6   5   3         19.41         31.20         7.24 o                         
   7   5   3       1742.53       1529.45       100.67 o                         
   8   5   3        814.51        913.89        95.24 o                         
   9   5   3        290.79        322.34        47.19 o                         
  10   5   3        403.29        473.24        76.99 o                         
  11   5   3       1989.83       2113.37       377.15 o                         
  12   5   3        658.00        645.14       192.40 o                         
  13   5   3          6.89         21.00        19.16 o                         
  14   5   3        196.16        208.57        46.16 o                         
 -20   6   3         19.88         18.25        31.60 o                         
 -19   6   3         23.24         20.01        18.28 o                         
 -18   6   3         40.73         54.19        19.91 o                         
 -17   6   3        308.45        356.79        76.12 o                         
 -16   6   3        370.29        365.83        45.00 o                         
 -15   6   3        477.47        498.52        53.22 o                         
 -14   6   3        334.56        400.39        80.08 o                         
 -13   6   3       1169.74       1336.46        97.97 o                         
 -12   6   3       3446.99       3156.31       121.76 o                         
 -11   6   3       2627.60       2316.54       124.39 o                         
 -10   6   3          7.45         17.47         6.08 o                         
  -9   6   3       1251.11       1286.65        78.87 o                         
  -8   6   3         57.24         50.70         8.68 o                         
  -7   6   3         11.49         14.43         5.06 o                         
  -6   6   3        922.59        887.65        45.88 o                         
  -5   6   3       1617.29       1914.62        77.64 o                         
  -4   6   3      12459.06      13068.81       330.65 o                         
  -3   6   3        237.01        250.83        21.90 o                         
  -2   6   3         80.69        113.85        12.77 o                         
  -1   6   3        854.56        996.30        62.66 o                         
   0   6   3       4343.87       4328.04       181.60 o                         
   1   6   3        223.25        237.86        24.42 o                         
   2   6   3       2116.97       1976.62       110.75 o                         
   3   6   3        593.69        696.98        63.47 o                         
   4   6   3       1792.04       1892.42       109.78 o                         
   5   6   3        295.46        337.48        35.33 o                         
   6   6   3       1238.24       1163.08        82.90 o                         
   7   6   3       1075.11       1149.65       111.60 o                         
   8   6   3        338.27        316.81        34.46 o                         
   9   6   3        199.52        200.91        40.31 o                         
  10   6   3        703.26        764.57       155.50 o                         
  11   6   3        640.18        564.18       174.84 o                         
  12   6   3         86.71         61.50        25.27 o                         
  13   6   3         29.95         28.67        27.36 o                         
 -20   7   3         10.15          8.36        33.67 o                         
 -19   7   3        220.69        207.80        35.87 o                         
 -18   7   3        338.53        414.91        49.98 o                         
 -17   7   3         42.74         54.29        23.57 o                         
 -16   7   3         17.21         25.46        23.85 o                         
 -15   7   3         56.29         62.33        22.54 o                         
 -14   7   3         15.87         29.81        18.90 o                         
 -13   7   3       1671.85       1914.50       179.59 o                         
 -12   7   3        219.42        226.94        22.36 o                         
 -11   7   3        268.36        257.01        19.44 o                         
 -10   7   3         50.26         75.58        11.87 o                         
  -9   7   3       2236.26       1984.81        76.96 o                         
  -8   7   3       1261.62       1418.63        64.59 o                         
  -7   7   3        902.09        893.87        43.17 o                         
  -6   7   3        923.49        913.57        50.01 o                         
  -5   7   3       2420.03       1962.29        73.37 o                         
  -4   7   3        332.07        480.13        30.21 o                         
  -3   7   3       9059.84       8655.68       238.33 o                         
  -2   7   3       9169.94       9836.88       246.82 o                         
  -1   7   3       2148.07       1808.73       105.34 o                         
   0   7   3       2702.91       3008.75       137.72 o                         
   1   7   3       1805.83       1727.26       100.98 o                         
   2   7   3        452.70        412.06        46.50 o                         
   3   7   3       3877.95       3927.11       177.91 o                         
   4   7   3       2467.19       2436.93       133.20 o                         
   5   7   3       1619.26       1555.72        97.66 o                         
   6   7   3        355.58        346.76        50.76 o                         
   7   7   3          8.54          7.73         5.39 o                         
   8   7   3        594.58        680.15       113.08 o                         
   9   7   3       2247.33       2433.58       449.11 o                         
  10   7   3        473.37        465.30       132.65 o                         
  11   7   3         84.26         80.20        27.77 o                         
  12   7   3         83.15        122.83        39.14 o                         
 -20   8   3        174.32        154.32        37.83 o                         
 -19   8   3         39.21         30.38        27.90 o                         
 -18   8   3        202.59        267.64        46.85 o                         
 -17   8   3        179.42        202.69        54.30 o                         
 -16   8   3        282.50        275.91        49.41 o                         
 -15   8   3        131.35        142.97        29.49 o                         
 -14   8   3       2015.89       2205.71       199.78 o                         
 -13   8   3        131.19        161.92        33.79 o                         
 -12   8   3         33.37         23.48         9.15 o                         
 -11   8   3        133.32        129.96        15.55 o                         
 -10   8   3       6578.04       5989.66       199.76 o                         
  -9   8   3        641.25        643.58        47.44 o                         
  -8   8   3        789.86        640.09        33.05 o                         
  -7   8   3        173.15        198.69        18.10 o                         
  -6   8   3        671.65        667.29        37.20 o                         
  -5   8   3        268.71        288.80        24.18 o                         
  -4   8   3       8586.16       8922.16       267.19 o                         
  -3   8   3      13595.51      14726.69       369.89 o                         
  -2   8   3        548.78        558.10        36.44 o                         
  -1   8   3       3401.26       3255.98       170.33 o                         
   0   8   3       2481.62       2226.55       124.67 o                         
   1   8   3        275.94        292.37        31.65 o                         
   2   8   3       1045.98       1036.36        73.85 o                         
   3   8   3       1052.17       1068.72        71.30 o                         
   4   8   3       3497.91       3310.53       173.18 o                         
   5   8   3       1002.85       1114.12        90.45 o                         
   6   8   3       1071.03       1154.67       149.44 o                         
   7   8   3       1500.20       1552.63       248.28 o                         
   8   8   3        976.23       1001.85       219.98 o                         
   9   8   3       1291.00       1196.61       317.03 o                         
  10   8   3        193.58        181.62        64.18 o                         
  11   8   3        124.45        145.24        35.65 o                         
  12   8   3         95.28         98.17        69.70 o                         
 -19   9   3        452.05        433.79        95.89 o                         
 -18   9   3        259.04        244.07        46.68 o                         
 -17   9   3          8.48         15.49        23.13 o                         
 -16   9   3          9.43          2.68        21.65 o                         
 -15   9   3        509.82        619.88        77.61 o                         
 -14   9   3         24.61         46.51        20.72 o                         
 -13   9   3        805.35        902.07        75.35 o                         
 -12   9   3        310.90        408.03        57.83 o                         
 -11   9   3       1096.33        837.88        73.22 o                         
 -10   9   3        682.75        567.53        38.74 o                         
  -9   9   3       5188.66       4760.43       151.41 o                         
  -8   9   3         71.54         45.23         9.39 o                         
  -7   9   3        964.57        924.07        43.10 o                         
  -6   9   3        615.40        630.76        45.29 o                         
  -5   9   3       4927.34       4995.18       148.96 o                         
  -4   9   3       2161.19       2278.28        96.17 o                         
  -3   9   3       1459.53       1493.93        67.25 o                         
  -2   9   3       4276.58       4411.19       144.97 o                         
  -1   9   3       3027.00       2957.46       132.58 o                         
   0   9   3        735.85        726.97        65.57 o                         
   1   9   3        135.34        133.36        19.50 o                         
   2   9   3        193.61        208.73        26.88 o                         
   3   9   3       1664.80       1704.46       140.04 o                         
   4   9   3       3666.86       4032.91       385.86 o                         
   5   9   3         77.37         67.15        15.58 o                         
   6   9   3       1161.36       1290.94       271.79 o                         
   7   9   3         14.44         14.20         8.49 o                         
   8   9   3        279.19        196.29       128.09 o                         
   9   9   3         84.23        125.21        57.52 o                         
  10   9   3         14.36         18.09        40.16 o                         
  11   9   3         88.65         82.54        67.28 o                         
 -19  10   3         38.04         35.01        28.16 o                         
 -18  10   3       1151.95        788.52        94.71 o                         
 -17  10   3        143.39        116.03        28.67 o                         
 -16  10   3        578.77        718.35        67.59 o                         
 -15  10   3        620.70        618.74        73.64 o                         
 -14  10   3       2211.40       2500.96       210.80 o                         
 -13  10   3          4.70         19.42        22.32 o                         
 -12  10   3       1475.93       1510.57       108.53 o                         
 -11  10   3        425.70        523.29        65.98 o                         
 -10  10   3        497.75        362.70        35.97 o                         
  -9  10   3         69.15         62.17        11.23 o                         
  -8  10   3        185.91        187.86        19.63 o                         
  -7  10   3        487.04        442.22        26.07 o                         
  -6  10   3        936.66        830.07        43.60 o                         
  -5  10   3        970.98        861.09        48.55 o                         
  -4  10   3          5.67         13.59         4.97 o                         
  -3  10   3       4625.84       4941.88       158.75 o                         
  -2  10   3       2563.87       2381.14       111.09 o                         
  -1  10   3       1988.72       2086.14        98.63 o                         
   0  10   3        586.75        604.44        47.72 o                         
   1  10   3       1747.32       1607.19       105.21 o                         
   2  10   3        352.37        369.81        53.19 o                         
   3  10   3       1830.79       1999.07       186.44 o                         
   4  10   3        178.61        175.77        30.60 o                         
   5  10   3       1312.43       1410.85       332.16 o                         
   6  10   3        414.14        405.92       107.10 o                         
   7  10   3       1043.76       1300.19       123.61 o                         
   8  10   3        732.47        805.25       121.02 o                         
   9  10   3        202.83        197.95        42.27 o                         
  10  10   3         65.31         77.33        34.21 o                         
 -19  11   3        430.98        347.94        51.35 o                         
 -18  11   3        170.67        124.72        33.99 o                         
 -17  11   3        819.10        704.38        85.11 o                         
 -16  11   3         57.66         61.85        23.36 o                         
 -15  11   3       1858.35       2100.18       150.79 o                         
 -14  11   3         30.08         31.73        15.40 o                         
 -13  11   3       1214.86       1371.93       114.98 o                         
 -12  11   3        461.61        499.42        54.42 o                         
 -11  11   3        686.36        773.12        86.46 o                         
 -10  11   3       2631.22       2594.15       200.03 o                         
  -9  11   3        122.84        130.29        22.15 o                         
  -8  11   3        893.73        796.11        52.91 o                         
  -7  11   3        922.90        793.62        37.95 o                         
  -6  11   3        527.54        489.48        35.92 o                         
  -5  11   3         10.48         11.79         5.30 o                         
  -4  11   3       1268.24       1270.72        70.08 o                         
  -3  11   3       4588.79       4439.03       160.54 o                         
  -2  11   3         27.11         35.95         7.30 o                         
  -1  11   3       1746.46       1975.51       110.85 o                         
   0  11   3        562.54        619.45        76.82 o                         
   1  11   3        171.93        167.67        30.45 o                         
   2  11   3        336.25        343.15        49.94 o                         
   3  11   3        340.42        295.38        47.88 o                         
   4  11   3        159.99        133.30        38.74 o                         
   5  11   3        221.05        275.16        74.98 o                         
   6  11   3        925.19       1044.48       133.57 o                         
   7  11   3        687.52        725.49       115.18 o                         
   8  11   3         32.33         36.88        23.34 o                         
   9  11   3        700.59        722.75        87.86 o                         
 -18  12   3        760.75        695.98        90.43 o                         
 -17  12   3        118.77        104.12        27.78 o                         
 -16  12   3         15.52         16.90        18.32 o                         
 -15  12   3        184.03        166.56        48.17 o                         
 -14  12   3       1726.04       1787.98       124.88 o                         
 -13  12   3        651.92        736.68       116.65 o                         
 -12  12   3        352.50        384.83        46.97 o                         
 -11  12   3       2069.75       2438.28       161.63 o                         
 -10  12   3        522.77        626.98       101.27 o                         
  -9  12   3        917.89        957.09        90.86 o                         
  -8  12   3        476.03        564.73        68.52 o                         
  -7  12   3       2203.39       2290.49       150.63 o                         
  -6  12   3        207.84        195.75        20.85 o                         
  -5  12   3        402.08        368.05        27.74 o                         
  -4  12   3        662.30        699.98        67.67 o                         
  -3  12   3       3180.39       3286.68       169.08 o                         
  -2  12   3         72.52         79.02        14.61 o                         
  -1  12   3         24.91         32.77         8.71 o                         
   0  12   3         43.37         41.82         9.25 o                         
   1  12   3        124.77        114.83        18.67 o                         
   2  12   3        208.60        157.29        37.81 o                         
   3  12   3         80.39         48.57        24.81 o                         
   4  12   3         98.13         94.85        50.46 o                         
   5  12   3         51.71         76.79        26.79 o                         
   6  12   3         69.65         61.66        25.15 o                         
   7  12   3        209.18        214.82        42.72 o                         
   8  12   3          5.06         15.63        55.37 o                         
 -18  13   3        281.10        207.13        52.89 o                         
 -17  13   3        109.42         87.29        30.78 o                         
 -16  13   3        108.65        125.45        30.75 o                         
 -15  13   3       1897.95       1868.88       129.37 o                         
 -14  13   3        299.01        311.58        72.64 o                         
 -13  13   3        120.49         95.68        26.30 o                         
 -12  13   3        462.15        520.42        69.20 o                         
 -11  13   3        448.10        464.26        51.26 o                         
 -10  13   3        336.46        382.13        78.20 o                         
  -9  13   3        927.68        963.40       105.13 o                         
  -8  13   3         74.23        112.92        20.04 o                         
  -7  13   3        339.90        398.02        58.33 o                         
  -6  13   3        182.26        214.21        28.40 o                         
  -5  13   3          4.63          1.54         8.11 o                         
  -4  13   3        110.12        129.67        23.37 o                         
  -3  13   3        422.99        408.91        52.66 o                         
  -2  13   3        125.33        150.90        19.40 o                         
  -1  13   3       2264.36       2532.19       224.83 o                         
   0  13   3       1267.28       1489.32       110.71 o                         
   1  13   3        567.41        620.43        72.91 o                         
   2  13   3          7.17         -0.70        10.51 o                         
   3  13   3        405.59        452.65        89.17 o                         
   4  13   3        588.60        698.70       108.17 o                         
   5  13   3         51.29         66.54        26.13 o                         
   6  13   3         21.66         31.01        20.76 o                         
   7  13   3        279.58        260.81        77.85 o                         
 -17  14   3         73.47         35.23        26.23 o                         
 -16  14   3          1.55          0.95        12.89 o                         
 -15  14   3        847.96        828.07        88.80 o                         
 -14  14   3        500.46        512.75        97.41 o                         
 -13  14   3         21.32         36.20        22.90 o                         
 -12  14   3         13.62         24.23        16.01 o                         
 -11  14   3        311.28        390.70        80.60 o                         
 -10  14   3         16.85         11.50        18.02 o                         
  -9  14   3         99.12        122.07        36.92 o                         
  -8  14   3        128.41        140.43        23.42 o                         
  -7  14   3        605.97        671.09        56.43 o                         
  -6  14   3        184.88        183.40        30.22 o                         
  -5  14   3        333.82        404.66        46.74 o                         
  -4  14   3        348.79        325.47        35.75 o                         
  -3  14   3        337.56        366.47        38.05 o                         
  -2  14   3        191.25        211.78        27.96 o                         
  -1  14   3         21.40         15.99        12.74 o                         
   0  14   3         17.04         13.09        11.29 o                         
   1  14   3        114.99        137.37        45.44 o                         
   2  14   3        329.57        388.57        43.07 o                         
   3  14   3        149.61        163.09        37.04 o                         
   4  14   3        158.47        177.79        38.20 o                         
   5  14   3         86.96         99.94        59.32 o                         
   6  14   3        652.78        561.39       105.26 o                         
 -16  15   3        290.20        177.37        58.84 o                         
 -15  15   3        652.34        608.57        80.91 o                         
 -14  15   3        667.16        649.33       113.63 o                         
 -13  15   3        368.78        399.32        85.04 o                         
 -12  15   3       1373.19       1455.87       108.79 o                         
 -11  15   3        329.66        328.06        43.83 o                         
 -10  15   3       1267.33       1447.84       110.02 o                         
  -9  15   3          9.41         27.51        28.36 o                         
  -8  15   3        299.43        378.75        46.67 o                         
  -7  15   3        272.44        324.92        43.55 o                         
  -6  15   3        359.75        480.40        63.72 o                         
  -5  15   3        141.84        169.05        25.16 o                         
  -4  15   3        568.59        601.11        45.54 o                         
  -3  15   3        106.57        155.77        23.92 o                         
  -2  15   3         61.53         68.20        19.56 o                         
  -1  15   3        140.12        119.53        21.09 o                         
   0  15   3          3.11          2.55        12.68 o                         
   1  15   3        566.82        612.50        55.12 o                         
   2  15   3        152.59        131.74        25.67 o                         
   3  15   3        462.72        473.53        91.08 o                         
   4  15   3         70.72         66.84        24.53 o                         
 -15  16   3         91.60        100.76        48.49 o                         
 -14  16   3          5.02          6.12        24.56 o                         
 -13  16   3       2122.53       1913.90       134.56 o                         
 -12  16   3        424.72        433.17        52.61 o                         
 -11  16   3        973.70        994.09        83.68 o                         
 -10  16   3         16.82         22.98        20.00 o                         
  -9  16   3         31.78         54.84        24.77 o                         
  -8  16   3        122.46        158.88        24.57 o                         
  -7  16   3       1392.46       1496.88        86.02 o                         
  -6  16   3        116.53         85.28        26.49 o                         
  -5  16   3         42.64         58.84        15.39 o                         
  -4  16   3        155.21        201.53        27.29 o                         
  -3  16   3         12.88         16.71        15.11 o                         
  -2  16   3          6.75          4.69        13.69 o                         
  -1  16   3         83.06         68.02        19.05 o                         
   0  16   3        487.94        532.90        50.85 o                         
   1  16   3        117.75        118.09        41.75 o                         
   2  16   3        343.95        307.33        40.36 o                         
   3  16   3          0.86         -3.69        17.33 o                         
 -14  17   3        309.97        349.76       117.87 o                         
 -13  17   3       1846.72       1883.80       217.21 o                         
 -12  17   3        361.07        304.45        46.67 o                         
 -11  17   3        162.47        144.13        32.17 o                         
 -10  17   3         27.03         27.41        17.38 o                         
  -9  17   3       1906.98       1861.15       143.77 o                         
  -8  17   3        496.44        508.89        46.96 o                         
  -7  17   3         10.57          8.73        11.20 o                         
  -6  17   3        137.67        138.70        23.33 o                         
  -5  17   3       2763.91       2943.34       163.30 o                         
  -4  17   3        134.93        120.21        41.54 o                         
  -3  17   3        141.77        143.42        43.16 o                         
  -2  17   3         11.34          7.59        13.47 o                         
  -1  17   3        311.38        457.18        74.97 o                         
   0  17   3         14.74         23.38        19.87 o                         
   1  17   3        216.60        192.69        59.47 o                         
 -12  18   3         69.15         33.68        34.87 o                         
 -11  18   3          6.66         23.46        32.12 o                         
 -10  18   3        596.76        609.10       127.31 o                         
  -9  18   3        154.52        150.58        43.20 o                         
  -8  18   3        565.13        623.92        82.35 o                         
  -7  18   3        152.49        169.91        52.28 o                         
  -6  18   3        336.62        353.12        41.83 o                         
  -5  18   3        354.47        333.07        40.53 o                         
  -4  18   3        126.27        158.50        28.81 o                         
  -3  18   3        178.25        139.49        47.63 o                         
  -2  18   3        476.99        401.53        43.76 o                         
  -1 -20   4        223.81         89.23        75.85 o                         
   0 -20   4         91.75         27.12        26.24 o                         
   1 -20   4        128.57         71.43        36.99 o                         
   2 -20   4        604.99        345.91       175.34 o                         
   3 -20   4          0.05          2.58        10.72 o                         
   4 -20   4         38.56         14.03        13.72 o                         
   5 -20   4         38.43          9.62        17.40 o                         
   7 -20   4          3.72          0.97        23.50 o                         
   8 -20   4         10.81         -4.99        15.80 o                         
   9 -20   4         26.93         12.25        20.87 o                         
  -4 -19   4         17.06          1.39        22.68 o                         
  -3 -19   4        864.70        556.82       363.99 o                         
  -2 -19   4         81.28         26.18        14.31 o                         
  -1 -19   4         70.37         26.02        20.68 o                         
   0 -19   4         28.41         16.85        11.57 o                         
   1 -19   4       1022.71        928.70       167.16 o                         
   2 -19   4          0.80          3.98         9.83 o                         
   3 -19   4        245.54        185.07        52.98 o                         
   4 -19   4        565.35        547.49        40.82 o                         
   5 -19   4        784.94        770.12       107.27 o                         
   6 -19   4        168.49        179.49        32.96 o                         
   7 -19   4          0.32          1.64        23.44 o                         
   8 -19   4        331.08        295.61        49.70 o                         
   9 -19   4        151.53        158.63        31.65 o                         
  10 -19   4       1320.84       1262.72        98.14 o                         
  11 -19   4        109.72         74.82        28.34 o                         
  -5 -18   4          1.17          0.72        18.55 o                         
  -4 -18   4        935.92        150.86       200.89 o                         
  -3 -18   4        131.19         57.50        31.60 o                         
  -2 -18   4        304.46        218.59        52.74 o                         
  -1 -18   4        160.81        152.44        41.16 o                         
   0 -18   4        850.74        798.55       104.66 o                         
   1 -18   4          6.34         10.33         8.37 o                         
   2 -18   4         33.74         31.77        16.43 o                         
   3 -18   4         10.92          9.99        12.81 o                         
   4 -18   4       1247.20       1380.46        82.38 o                         
   5 -18   4         89.10         88.14        19.59 o                         
   6 -18   4         57.25         79.64        21.03 o                         
   7 -18   4        262.20        274.88        42.92 o                         
   8 -18   4        777.09        845.69        85.93 o                         
   9 -18   4        566.00        562.52        68.99 o                         
  10 -18   4         20.91         16.75        20.80 o                         
  11 -18   4         91.82         66.24        27.78 o                         
  12 -18   4       2002.78       1645.86       195.97 o                         
  13 -18   4        963.22        728.54       256.27 o                         
  -7 -17   4        128.97         63.33        52.01 o                         
  -6 -17   4          2.19          1.94        12.06 o                         
  -5 -17   4        592.11        440.51        92.59 o                         
  -4 -17   4        174.29        138.51        57.32 o                         
  -3 -17   4         18.65         18.04        12.55 o                         
  -2 -17   4         27.66         22.14        11.56 o                         
  -1 -17   4         28.67         40.76        12.34 o                         
   0 -17   4         12.20         15.75        12.36 o                         
   1 -17   4          1.47         -0.92        10.85 o                         
   2 -17   4        107.86        159.65        26.36 o                         
   3 -17   4        595.12        708.42        59.63 o                         
   4 -17   4       2276.00       2360.45       107.57 o                         
   5 -17   4         10.21         16.16        12.50 o                         
   6 -17   4       2366.18       2514.38       158.15 o                         
   7 -17   4        161.15        200.03        42.83 o                         
   8 -17   4       2084.78       2052.10       136.66 o                         
   9 -17   4        218.87        225.85        35.38 o                         
  10 -17   4       1530.73       1344.20       165.40 o                         
  11 -17   4        375.22        435.62        59.97 o                         
  12 -17   4        759.82        660.77        75.92 o                         
  13 -17   4        351.13        326.64        79.91 o                         
  14 -17   4          2.73         -6.23        32.90 o                         
  -8 -16   4        406.52        340.11        56.77 o                         
  -7 -16   4         52.77         22.80        14.35 o                         
  -6 -16   4        288.67        211.91        46.88 o                         
  -5 -16   4         70.95         60.83        23.46 o                         
  -4 -16   4        244.54        240.59        28.93 o                         
  -3 -16   4       1121.98       1153.60        68.18 o                         
  -2 -16   4        420.64        484.39        49.31 o                         
  -1 -16   4       3256.36       3539.34       154.74 o                         
   0 -16   4       1596.77       1584.72        78.49 o                         
   1 -16   4       1723.64       1831.96        97.87 o                         
   2 -16   4          7.98         13.43         8.20 o                         
   3 -16   4       2720.53       2794.01       135.85 o                         
   4 -16   4        746.22        777.02        53.20 o                         
   5 -16   4        645.86        802.88        84.96 o                         
   6 -16   4         35.82         22.11        14.32 o                         
   7 -16   4       2980.02       3791.08       253.71 o                         
   8 -16   4         27.77         31.88        18.23 o                         
   9 -16   4          6.41         12.83        11.16 o                         
  10 -16   4          0.21          3.96        17.56 o                         
  11 -16   4       2126.76       2250.18       208.45 o                         
  12 -16   4        198.65        213.75        42.53 o                         
  13 -16   4          8.73         10.54        11.78 o                         
  14 -16   4        164.67        136.82        43.24 o                         
  15 -16   4        564.08        330.19       119.21 o                         
 -10 -15   4        255.90        151.43        66.65 o                         
  -9 -15   4        168.07         87.52        35.93 o                         
  -8 -15   4         98.84         46.72        35.12 o                         
  -7 -15   4         52.30         48.86        18.84 o                         
  -6 -15   4         39.23         49.07        14.49 o                         
  -5 -15   4        366.18        336.51        35.31 o                         
  -4 -15   4        732.42        774.60        52.09 o                         
  -3 -15   4        169.39        218.14        24.94 o                         
  -2 -15   4       1233.36       1297.65        69.28 o                         
  -1 -15   4        940.72        966.79        60.06 o                         
   0 -15   4        316.98        308.50        31.50 o                         
   1 -15   4          4.56          5.15         6.82 o                         
   2 -15   4         79.57         76.27        13.77 o                         
   3 -15   4        594.77        536.80        36.27 o                         
   4 -15   4        779.20        774.57        56.04 o                         
   5 -15   4         23.14         34.62        11.79 o                         
   6 -15   4       1805.83       2014.42       113.84 o                         
   7 -15   4        321.33        367.35        34.81 o                         
   8 -15   4        465.02        530.85        54.51 o                         
   9 -15   4          7.47         14.63        12.51 o                         
  10 -15   4        538.77        619.19        59.98 o                         
  11 -15   4        225.11        222.90        41.28 o                         
  12 -15   4          6.51          4.23        15.28 o                         
  13 -15   4          3.09          0.05        14.80 o                         
  14 -15   4        709.08        604.52        80.13 o                         
  15 -15   4        140.27        124.12        35.44 o                         
 -11 -14   4         10.87          1.48        20.88 o                         
 -10 -14   4        150.51         46.37        35.45 o                         
  -9 -14   4       1263.46       1248.30       119.73 o                         
  -8 -14   4        591.92        644.17        59.33 o                         
  -7 -14   4         27.62         45.13        14.83 o                         
  -6 -14   4        259.85        294.12        34.62 o                         
  -5 -14   4        450.19        504.65        54.72 o                         
  -4 -14   4         30.62         24.54        11.36 o                         
  -3 -14   4         59.47         63.52        13.65 o                         
  -2 -14   4        351.41        417.55        41.83 o                         
  -1 -14   4         87.48         84.35        13.65 o                         
   0 -14   4         26.08         36.11         8.48 o                         
   1 -14   4       1919.67       1713.36        80.75 o                         
   2 -14   4        874.83        853.99        55.93 o                         
   3 -14   4        534.71        509.74        34.59 o                         
   4 -14   4        214.74        204.11        23.93 o                         
   5 -14   4       2210.03       2170.81       184.10 o                         
   6 -14   4       1036.65       1061.31       124.14 o                         
   7 -14   4        348.35        370.21        65.41 o                         
   8 -14   4         61.71         89.78        30.23 o                         
   9 -14   4        994.88       1139.58       112.92 o                         
  10 -14   4         94.16        133.51        34.00 o                         
  11 -14   4        786.84        816.74        71.06 o                         
  12 -14   4        426.70        408.14        47.62 o                         
  13 -14   4        486.07        487.17        67.21 o                         
  14 -14   4       1644.12       1741.22       153.05 o                         
  15 -14   4         23.16         30.70        28.72 o                         
  16 -14   4         53.75         39.63        28.47 o                         
 -12 -13   4        347.85        246.97        49.71 o                         
 -11 -13   4          1.55         10.27        11.57 o                         
 -10 -13   4       1024.33       1011.39       276.97 o                         
  -9 -13   4         27.39         33.42        13.03 o                         
  -8 -13   4       1570.96       1656.80       117.89 o                         
  -7 -13   4         34.59         43.04        13.38 o                         
  -6 -13   4        609.53        665.55        64.57 o                         
  -5 -13   4        207.55        219.71        24.61 o                         
  -4 -13   4       2728.95       2714.57       153.58 o                         
  -3 -13   4        707.12        719.34        41.05 o                         
  -2 -13   4        252.06        242.23        24.74 o                         
  -1 -13   4         86.16         74.23        13.29 o                         
   0 -13   4       1539.12       1476.65        60.31 o                         
   1 -13   4        714.42        579.36        32.52 o                         
   2 -13   4         31.40         32.20         6.52 o                         
   3 -13   4        551.83        488.49        32.62 o                         
   4 -13   4        130.12        129.71        16.03 o                         
   5 -13   4       2306.28       2082.37        93.52 o                         
   6 -13   4        732.19        726.86        60.42 o                         
   7 -13   4        781.16        822.53       106.21 o                         
   8 -13   4        213.81        217.80        52.47 o                         
   9 -13   4       1832.33       1931.01       129.74 o                         
  10 -13   4        276.39        300.30        48.16 o                         
  11 -13   4       1011.87       1081.20       107.99 o                         
  12 -13   4         12.13         16.21        12.21 o                         
  13 -13   4        759.69        694.95        85.00 o                         
  14 -13   4        301.01        318.93        43.07 o                         
  15 -13   4        492.89        422.36        50.19 o                         
  16 -13   4         49.34         65.22        30.65 o                         
 -13 -12   4         59.80         57.47        34.25 o                         
 -12 -12   4          7.20          5.12        12.29 o                         
 -11 -12   4         36.01         31.13        18.56 o                         
 -10 -12   4        218.22        210.03        30.29 o                         
  -9 -12   4        617.44        716.45        51.83 o                         
  -8 -12   4         30.68         34.09        12.72 o                         
  -7 -12   4         61.74         83.50        19.85 o                         
  -6 -12   4        286.83        345.28        31.45 o                         
  -5 -12   4       1281.21       1157.69        72.18 o                         
  -4 -12   4         64.14         63.90        12.82 o                         
  -3 -12   4        195.42        192.11        19.01 o                         
  -2 -12   4        478.79        515.33        29.61 o                         
  -1 -12   4       1763.79       1683.23        75.66 o                         
   0 -12   4        220.36        267.44        19.55 o                         
   1 -12   4       1339.83       1178.32        54.27 o                         
   2 -12   4        115.59        106.22        12.47 o                         
   3 -12   4       6381.99       6381.05       156.82 o                         
   4 -12   4       2885.08       2904.28       110.07 o                         
   5 -12   4          5.78          3.53         4.57 o                         
   6 -12   4       1323.17       1268.59        51.10 o                         
   7 -12   4         19.29         18.75         6.13 o                         
   8 -12   4       2461.27       2372.08       151.29 o                         
   9 -12   4        388.25        508.24        87.61 o                         
  10 -12   4        341.61        377.66        55.05 o                         
  11 -12   4        595.98        723.72       110.26 o                         
  12 -12   4        154.68        147.92        44.11 o                         
  13 -12   4         35.28         55.97        22.86 o                         
  14 -12   4        387.78        348.36        75.82 o                         
  15 -12   4       1297.35        987.66        82.47 o                         
  16 -12   4        508.54        583.48        78.82 o                         
 -14 -11   4        241.92        187.70        43.17 o                         
 -13 -11   4        255.40        157.99        53.05 o                         
 -12 -11   4          6.07          6.33        10.96 o                         
 -11 -11   4         12.91         12.37         9.66 o                         
 -10 -11   4        223.79        254.24        28.99 o                         
  -9 -11   4         42.21         22.34        10.90 o                         
  -8 -11   4        106.99        130.84        25.46 o                         
  -7 -11   4         45.69         48.44        14.68 o                         
  -6 -11   4       1908.01       1753.66        95.30 o                         
  -5 -11   4        671.88        794.71        48.33 o                         
  -4 -11   4        991.77       1039.98        73.91 o                         
  -3 -11   4         10.50         16.18         5.30 o                         
  -2 -11   4        483.96        439.62        30.85 o                         
  -1 -11   4       1546.97       1535.88        79.63 o                         
   0 -11   4        501.52        519.66        39.55 o                         
   1 -11   4        673.29        662.24        41.73 o                         
   2 -11   4       2315.00       2333.25        89.05 o                         
   3 -11   4       4850.31       4856.62       129.48 o                         
   4 -11   4         90.59        100.14        14.55 o                         
   5 -11   4       2587.33       2441.31       114.24 o                         
   6 -11   4       1529.27       1307.88        61.92 o                         
   7 -11   4       1895.76       1784.24        78.13 o                         
   8 -11   4          1.57          1.58         7.33 o                         
   9 -11   4        920.10        947.25       121.84 o                         
  10 -11   4        991.91       1214.69        90.74 o                         
  11 -11   4       1544.44       1712.61       127.55 o                         
  12 -11   4        640.83        665.62        73.22 o                         
  13 -11   4        227.16        207.33        34.20 o                         
  14 -11   4          3.32         24.28        18.35 o                         
  15 -11   4        285.38        295.66        51.59 o                         
  16 -11   4         38.69         42.07        19.94 o                         
 -14 -10   4        229.22        150.64        56.95 o                         
 -13 -10   4         15.75          7.25        12.76 o                         
 -12 -10   4         79.39         86.92        22.71 o                         
 -11 -10   4        910.58       1064.76        80.60 o                         
 -10 -10   4        183.95        233.32        35.63 o                         
  -9 -10   4        269.26        262.59        36.68 o                         
  -8 -10   4         93.83         85.24        16.12 o                         
  -7 -10   4       5118.31       5148.17       168.50 o                         
  -6 -10   4        184.63        170.95        22.03 o                         
  -5 -10   4       1071.62       1003.94        58.15 o                         
  -4 -10   4       2336.32       2455.46       110.58 o                         
  -3 -10   4        174.29        187.09        21.74 o                         
  -2 -10   4       1161.59       1253.19        61.87 o                         
  -1 -10   4        121.36        148.38        15.51 o                         
   0 -10   4       4695.43       4812.18       153.60 o                         
   1 -10   4         16.87         37.92         8.01 o                         
   2 -10   4       6655.17       6328.59       171.87 o                         
   3 -10   4          1.81          6.41         4.95 o                         
   4 -10   4        760.39        807.75        42.51 o                         
   5 -10   4       1243.65       1265.61        51.41 o                         
   6 -10   4       4388.89       4192.32       117.48 o                         
   7 -10   4         64.95         58.59         8.76 o                         
   8 -10   4        264.74        245.84        19.02 o                         
   9 -10   4         11.36          8.70         8.64 o                         
  10 -10   4       3388.92       3731.57       206.50 o                         
  11 -10   4        146.51        164.79        46.07 o                         
  12 -10   4       1145.61       1201.58       103.91 o                         
  13 -10   4         80.06         89.12        25.15 o                         
  14 -10   4       2283.17       2625.23       167.21 o                         
  15 -10   4          7.92          8.97        12.52 o                         
  16 -10   4        547.70        412.39        82.01 o                         
  17 -10   4         76.44         48.12        37.91 o                         
 -15  -9   4          2.86          5.19        11.91 o                         
 -14  -9   4        351.19        313.52        98.26 o                         
 -13  -9   4        565.35        545.41        60.45 o                         
 -12  -9   4       1034.07       1035.15        76.73 o                         
 -11  -9   4       1635.58       1594.77        94.34 o                         
 -10  -9   4       2465.21       2475.21       181.41 o                         
  -9  -9   4          9.35          5.17         4.96 o                         
  -8  -9   4       1550.44       1617.58        79.84 o                         
  -7  -9   4       1736.89       1759.97        82.73 o                         
  -6  -9   4        128.63        163.71        17.18 o                         
  -5  -9   4       1482.38       1532.91        66.27 o                         
  -4  -9   4       1326.93       1290.36        57.44 o                         
  -3  -9   4        599.91        580.30        38.29 o                         
  -2  -9   4        636.05        786.06        48.28 o                         
  -1  -9   4       4651.01       4229.32       129.83 o                         
   0  -9   4       1765.80       1737.03        61.68 o                         
   1  -9   4       1982.48       1554.67        60.36 o                         
   2  -9   4         49.42         53.52         7.80 o                         
   3  -9   4       4575.46       4566.23       148.37 o                         
   4  -9   4        102.58        120.41        12.82 o                         
   5  -9   4       4806.55       4543.45       122.13 o                         
   6  -9   4        339.80        318.85        30.99 o                         
   7  -9   4         12.28          9.99         5.89 o                         
   8  -9   4        232.21        186.56        16.21 o                         
   9  -9   4       1798.52       1598.18        97.74 o                         
  10  -9   4          7.57          5.34        12.01 o                         
  11  -9   4        919.15       1022.54       103.02 o                         
  12  -9   4        114.96        141.92        35.21 o                         
  13  -9   4       5956.55       7183.46       390.53 o                         
  14  -9   4        765.69       1028.83        83.03 o                         
  15  -9   4        373.49        369.08        45.21 o                         
  16  -9   4          2.10          5.13        23.11 o                         
  17  -9   4        434.24        276.77       101.32 o                         
 -16  -8   4         26.10         32.61        49.88 o                         
 -15  -8   4         13.20          9.94        11.87 o                         
 -14  -8   4       1024.46        982.49       266.44 o                         
 -13  -8   4       1008.89        970.96        63.37 o                         
 -12  -8   4         16.68         34.51        14.34 o                         
 -11  -8   4        903.32        884.66        66.80 o                         
 -10  -8   4       1486.45       1401.70       102.49 o                         
  -9  -8   4       2501.70       2407.30        96.20 o                         
  -8  -8   4       1944.27       1817.33        85.47 o                         
  -7  -8   4       1137.43       1015.36        55.54 o                         
  -6  -8   4         28.63         24.76         6.78 o                         
  -5  -8   4        186.85        205.45        20.40 o                         
  -4  -8   4       2336.42       2220.20       104.85 o                         
  -3  -8   4       2883.01       3008.18       122.09 o                         
  -2  -8   4       1109.89       1022.21        76.23 o                         
  -1  -8   4         80.62         60.91         8.98 o                         
   0  -8   4      10887.97      11176.02       252.71 o                         
   1  -8   4        838.46        803.08        47.05 o                         
   2  -8   4        112.27        118.99        11.66 o                         
   3  -8   4        498.78        520.60        31.54 o                         
   4  -8   4      29213.04      30088.16       622.34 o                         
   5  -8   4       3193.39       3338.54       110.84 o                         
   6  -8   4         70.86         89.48        11.46 o                         
   7  -8   4         30.35         31.93         7.56 o                         
   8  -8   4       3384.52       2927.97        99.78 o                         
   9  -8   4       1819.71       1626.78        78.17 o                         
  10  -8   4        112.36         93.20        14.60 o                         
  11  -8   4        783.75        922.18        86.33 o                         
  12  -8   4         47.64         69.96        21.45 o                         
  13  -8   4       1663.59       1979.10       184.71 o                         
  14  -8   4         84.92         85.70        22.75 o                         
  15  -8   4          1.81          7.37        11.94 o                         
  16  -8   4         26.72          7.55        15.94 o                         
  17  -8   4        612.64        610.17       132.03 o                         
 -16  -7   4         39.79         27.12        23.36 o                         
 -15  -7   4        754.19        606.90       341.83 o                         
 -14  -7   4        197.60        248.98        40.77 o                         
 -13  -7   4         95.87        130.44        32.99 o                         
 -12  -7   4        396.82        338.54        47.98 o                         
 -11  -7   4       2305.63       2256.50       184.52 o                         
 -10  -7   4          8.65          4.90         8.26 o                         
  -9  -7   4       3068.20       2842.93       148.37 o                         
  -8  -7   4         81.68        111.50        16.56 o                         
  -7  -7   4         38.71         41.58        10.97 o                         
  -6  -7   4       1029.99       1164.07        58.12 o                         
  -5  -7   4      11344.66      12607.97       268.85 o                         
  -4  -7   4         55.41         74.51        12.39 o                         
  -3  -7   4        540.88        523.88        36.71 o                         
  -2  -7   4       3187.82       3053.96       109.67 o                         
  -1  -7   4       7326.11       7016.13       183.65 o                         
   0  -7   4       8169.54       8303.39       215.60 o                         
   1  -7   4       4242.61       4161.00       109.51 o                         
   2  -7   4        228.29        252.94        20.84 o                         
   3  -7   4      14731.29      15006.32       303.82 o                         
   4  -7   4       4767.22       5222.52       146.49 o                         
   5  -7   4       3393.74       3117.39       108.72 o                         
   6  -7   4       3131.76       2893.88       109.21 o                         
   7  -7   4       4063.05       3927.49       146.83 o                         
   8  -7   4       1440.19       1278.13        59.05 o                         
   9  -7   4         86.33         71.36        13.04 o                         
  10  -7   4        481.06        442.56        34.14 o                         
  11  -7   4         50.86         87.36        27.44 o                         
  12  -7   4       1511.72       1626.32       112.71 o                         
  13  -7   4         35.97         69.03        20.21 o                         
  14  -7   4        158.66        137.54        30.31 o                         
  15  -7   4         97.57         86.79        30.97 o                         
  16  -7   4        208.47        119.99       142.59 o                         
  17  -7   4         23.87          8.49        76.83 o                         
 -17  -6   4         44.61         27.71        25.79 o                         
 -16  -6   4        388.56        283.10       195.89 o                         
 -15  -6   4         36.76         33.71        22.84 o                         
 -14  -6   4        419.36        519.45        85.27 o                         
 -13  -6   4        196.54        187.22        36.53 o                         
 -12  -6   4         93.34         92.60        23.39 o                         
 -11  -6   4        364.22        322.01        31.95 o                         
 -10  -6   4       2990.10       2854.18       170.63 o                         
  -9  -6   4         30.59         20.20        10.98 o                         
  -8  -6   4         27.52         33.21         8.76 o                         
  -7  -6   4        950.70       1174.11        80.35 o                         
  -6  -6   4      10848.81      11717.51       341.80 o                         
  -5  -6   4        276.16        268.83        29.47 o                         
  -4  -6   4       1771.07       1654.77        98.00 o                         
  -3  -6   4       3971.63       3985.73       156.46 o                         
  -2  -6   4       4758.54       3977.78       157.07 o                         
  -1  -6   4       7174.55       6977.25       162.07 o                         
   0  -6   4       5526.53       5908.24       173.74 o                         
   1  -6   4        437.98        367.25        24.64 o                         
   2  -6   4      14409.43      14454.74       306.18 o                         
   3  -6   4       6870.80       6997.60       171.66 o                         
   4  -6   4        545.38        416.94        24.49 o                         
   5  -6   4        982.89        883.73        50.75 o                         
   6  -6   4       3253.41       3328.03       165.91 o                         
   7  -6   4       5313.33       5917.81       241.29 o                         
   8  -6   4        109.68         93.62        13.74 o                         
   9  -6   4          8.35          7.68         6.88 o                         
  10  -6   4       2545.63       2394.17       203.47 o                         
  11  -6   4       4403.10       4727.06       271.12 o                         
  12  -6   4       2123.83       2071.13       168.42 o                         
  13  -6   4        241.04        289.05        45.19 o                         
  14  -6   4         25.72         27.07        14.69 o                         
  15  -6   4       1007.66        876.30       121.67 o                         
  16  -6   4         20.53         18.83        17.71 o                         
  17  -6   4         75.36         88.41        66.09 o                         
 -18  -5   4         24.75         34.87        25.23 o                         
 -17  -5   4         94.93         47.82        55.22 o                         
 -16  -5   4        162.07        163.14        43.46 o                         
 -15  -5   4        694.80        806.08        68.73 o                         
 -14  -5   4         64.33         57.55        19.04 o                         
 -13  -5   4       2856.80       2937.22       170.96 o                         
 -12  -5   4         98.74        107.05        24.02 o                         
 -11  -5   4       4780.98       4496.22       181.64 o                         
 -10  -5   4          2.72          3.48         6.40 o                         
  -9  -5   4        695.74        732.41        43.77 o                         
  -8  -5   4          9.52         14.49         6.04 o                         
  -7  -5   4       1537.87       1425.53        81.55 o                         
  -6  -5   4       1561.03       1430.76        71.90 o                         
  -5  -5   4        929.66        852.81        59.11 o                         
  -4  -5   4       7831.09       7700.14       219.40 o                         
  -3  -5   4       3598.12       3114.76       105.49 o                         
  -2  -5   4       5828.64       5481.74       207.65 o                         
  -1  -5   4       1457.40       1379.91        58.92 o                         
   0  -5   4       5715.39       6141.91       138.67 o                         
   1  -5   4      31010.57      31028.00      2531.80 o                         
   2  -5   4      14149.69      14714.10       378.09 o                         
   3  -5   4       3359.55       3619.03       141.33 o                         
   4  -5   4       3432.28       3504.68       129.03 o                         
   5  -5   4         24.60         24.73         7.44 o                         
   6  -5   4       3798.83       3338.77       146.00 o                         
   7  -5   4        257.01        248.08        29.97 o                         
   8  -5   4          7.49         15.55         7.05 o                         
   9  -5   4        143.77        129.45        16.35 o                         
  10  -5   4        639.56        665.26        47.45 o                         
  11  -5   4          4.97         11.12        13.54 o                         
  12  -5   4        216.47        338.56        50.04 o                         
  13  -5   4         15.68          9.58        14.53 o                         
  14  -5   4       1678.35       1855.57       180.86 o                         
  15  -5   4         35.31         13.85        16.08 o                         
  16  -5   4        130.47         74.02        61.50 o                         
  17  -5   4         13.53         -8.57        48.36 o                         
 -18  -4   4         47.05          3.68        16.96 o                         
 -17  -4   4          1.36         -0.03        12.87 o                         
 -16  -4   4        875.83       1050.36        82.86 o                         
 -15  -4   4        120.94        149.01        40.90 o                         
 -14  -4   4       2962.17       3114.01       239.24 o                         
 -13  -4   4         29.32         41.32        21.67 o                         
 -12  -4   4       3909.28       3690.34       320.81 o                         
 -11  -4   4        958.57        944.75        58.26 o                         
 -10  -4   4         22.88         39.95        12.22 o                         
  -9  -4   4       1316.23       1293.88        69.98 o                         
  -8  -4   4       5932.39       6327.15       206.11 o                         
  -7  -4   4       3787.75       3796.70       133.13 o                         
  -6  -4   4       1827.01       2102.15       101.56 o                         
  -5  -4   4       4821.14       4465.28       191.03 o                         
  -4  -4   4       1854.61       1657.51        76.60 o                         
  -3  -4   4       3422.12       3133.08       136.37 o                         
  -2  -4   4        199.32        215.89        21.17 o                         
  -1  -4   4       8783.22       8583.65       177.19 o                         
   0  -4   4        547.67        665.57        31.62 o                         
   1  -4   4        158.48        311.83        20.91 o                         
   2  -4   4        733.79        814.61        44.62 o                         
   3  -4   4       6467.15       7142.73       186.01 o                         
   4  -4   4       2293.10       2576.25       105.84 o                         
   5  -4   4       4474.09       4205.03       168.93 o                         
   6  -4   4         20.28         33.85         8.81 o                         
   7  -4   4       1722.51       1929.96       114.74 o                         
   8  -4   4         28.04         26.32         7.40 o                         
   9  -4   4        510.77        518.28        31.96 o                         
  10  -4   4       1106.81       1026.38        94.76 o                         
  11  -4   4        867.61       1090.42       124.97 o                         
  12  -4   4         34.67         22.23        13.15 o                         
  13  -4   4       1302.68       1684.75       168.16 o                         
  14  -4   4         97.27        165.94        33.19 o                         
  15  -4   4         19.68          7.30        17.52 o                         
  16  -4   4         18.33         23.78        20.21 o                         
 -18  -3   4          0.44         11.28        17.15 o                         
 -17  -3   4         53.43         68.88        21.36 o                         
 -16  -3   4        226.30        233.89        34.30 o                         
 -15  -3   4        218.53        213.03        37.36 o                         
 -14  -3   4         34.63         50.44        18.14 o                         
 -13  -3   4        174.67        205.78        48.43 o                         
 -12  -3   4       1483.67       1483.53        91.03 o                         
 -11  -3   4        465.94        472.06        39.20 o                         
 -10  -3   4        394.96        366.55        31.25 o                         
  -9  -3   4       6781.02       7400.81       241.14 o                         
  -8  -3   4       2496.66       3030.54       134.24 o                         
  -7  -3   4       6050.12       6367.79       188.09 o                         
  -6  -3   4       7462.92       7448.25       280.20 o                         
  -5  -3   4      29605.09      33134.66       690.17 o                         
  -4  -3   4       1578.74       1884.71       103.87 o                         
  -3  -3   4        798.34        909.69        69.68 o                         
  -2  -3   4       1983.61       1789.22        98.81 o                         
  -1  -3   4        106.34         63.69         9.13 o                         
   0  -3   4       4500.31       3930.97       149.58 o                         
   1  -3   4       3121.49       2936.37       117.36 o                         
   2  -3   4      15679.96      15981.28       397.76 o                         
   3  -3   4       1631.56       1782.76        80.10 o                         
   4  -3   4      19534.21      21953.23       392.64 o                         
   5  -3   4         42.99         87.56        12.78 o                         
   6  -3   4       2108.60       2010.49        92.35 o                         
   7  -3   4       2113.79       2413.15       115.35 o                         
   8  -3   4       4001.44       3851.38       148.65 o                         
   9  -3   4        155.68        137.06        17.25 o                         
  10  -3   4         40.17         30.30         9.22 o                         
  11  -3   4       3051.79       3103.98       230.77 o                         
  12  -3   4       2146.70       2238.04       180.15 o                         
  13  -3   4        592.90        563.75        67.33 o                         
  14  -3   4        196.60        220.75        82.99 o                         
  15  -3   4        728.84        703.62        83.18 o                         
  16  -3   4         84.73        115.81        72.90 o                         
 -19  -2   4         49.82         18.53        21.70 o                         
 -18  -2   4        801.76        702.06        64.16 o                         
 -17  -2   4        146.42        159.08        37.03 o                         
 -16  -2   4         86.72        112.92        25.11 o                         
 -15  -2   4         28.97         17.79        14.82 o                         
 -14  -2   4        912.04       1078.78       107.59 o                         
 -13  -2   4         51.58         48.95        16.95 o                         
 -12  -2   4        673.42        641.32        43.68 o                         
 -11  -2   4        252.67        206.07        22.78 o                         
 -10  -2   4         42.96         23.39         7.74 o                         
  -9  -2   4         93.08        215.30        25.12 o                         
  -8  -2   4        158.13        166.36        23.79 o                         
  -7  -2   4        202.10        298.95        26.30 o                         
  -6  -2   4       5823.88       5959.70       200.24 o                         
  -5  -2   4        146.73        242.91        20.70 o                         
  -4  -2   4       7007.24       6304.59       192.76 o                         
  -3  -2   4        122.90        112.33        19.72 o                         
  -2  -2   4       4522.19       4000.36       205.57 o                         
  -1  -2   4      14809.26      13592.87       784.39 o                         
   0  -2   4        321.03        545.32        50.52 o                         
   1  -2   4       6264.84       5373.95       169.06 o                         
   2  -2   4        232.70        420.22        28.55 o                         
   3  -2   4       9190.27       9680.02       392.96 o                         
   4  -2   4       2785.19       2696.78        99.88 o                         
   5  -2   4       1042.58       1203.31        66.64 o                         
   6  -2   4        573.12        659.05        51.13 o                         
   7  -2   4        815.89        824.12        48.93 o                         
   8  -2   4       1621.29       1576.94       106.08 o                         
   9  -2   4         83.87         78.90        15.03 o                         
  10  -2   4        350.83        351.08        35.95 o                         
  11  -2   4       1893.08       2130.94       141.60 o                         
  12  -2   4        228.41        249.04        56.23 o                         
  13  -2   4         32.04         57.30        24.42 o                         
  14  -2   4        291.11        208.89       187.11 o                         
  15  -2   4        143.02         91.69        68.54 o                         
  16  -2   4        279.54        276.81        53.76 o                         
 -19  -1   4        388.18        219.59       204.48 o                         
 -18  -1   4        608.18        490.35        51.78 o                         
 -17  -1   4        100.57        101.73        24.44 o                         
 -16  -1   4        200.83        248.91        35.78 o                         
 -15  -1   4        234.38        287.97        46.27 o                         
 -14  -1   4       1620.25       1562.44       142.93 o                         
 -13  -1   4        128.14        124.30        22.13 o                         
 -12  -1   4        410.02        356.89        36.19 o                         
 -11  -1   4        831.64        887.73        60.83 o                         
 -10  -1   4       1740.82       1623.93        86.28 o                         
  -9  -1   4       2921.51       3107.76       126.73 o                         
  -8  -1   4         14.51         47.66        10.17 o                         
  -7  -1   4       1140.54       1229.33        61.83 o                         
  -6  -1   4       3943.89       3312.17       153.10 o                         
  -5  -1   4       9446.32       9776.89       303.51 o                         
  -4  -1   4       3155.82       2477.95       116.45 o                         
  -3  -1   4         12.71         40.91         8.89 o                         
  -1  -1   4        128.81        106.11        14.56 o                         
   0  -1   4       1108.52        781.48        43.84 o                         
   1  -1   4       2439.37       2402.40       125.37 o                         
   2  -1   4      10474.77      10834.03       263.13 o                         
   3  -1   4         14.63         43.32        11.97 o                         
   4  -1   4        236.81        247.05        24.95 o                         
   5  -1   4       6032.17       5690.47       192.99 o                         
   6  -1   4       3431.48       3616.75       146.30 o                         
   7  -1   4       3757.53       4009.08       167.14 o                         
   8  -1   4       1236.67       1179.91        67.58 o                         
   9  -1   4         92.87         66.33        12.77 o                         
  10  -1   4        337.75        340.56        39.03 o                         
  11  -1   4       2479.06       2888.74       176.23 o                         
  12  -1   4         27.88         29.43        20.09 o                         
  13  -1   4         82.88         92.60        33.76 o                         
  14  -1   4        242.49        105.38       102.41 o                         
  15  -1   4       2085.41       1454.55       929.09 o                         
  16  -1   4         59.49         47.30        62.19 o                         
 -19   0   4         22.45          7.96        20.54 o                         
 -18   0   4         69.38         70.94        21.15 o                         
 -17   0   4         35.13         31.85        14.70 o                         
 -16   0   4        650.49        846.47        83.83 o                         
 -15   0   4        628.80        732.29        77.10 o                         
 -14   0   4        352.39        335.42        50.35 o                         
 -13   0   4         10.78          9.14         9.70 o                         
 -12   0   4        766.25        733.76        49.93 o                         
 -11   0   4       4808.15       4566.23       183.65 o                         
 -10   0   4        169.45        162.83        21.98 o                         
  -9   0   4        151.56        126.72        18.79 o                         
  -8   0   4       1530.67       1902.38        89.15 o                         
  -7   0   4      19165.77      21061.45       499.91 o                         
  -6   0   4       1626.04       2126.83       104.81 o                         
  -5   0   4       3399.68       3673.99       131.37 o                         
  -4   0   4       1159.98       1044.33        59.46 o                         
  -3   0   4       3410.60       2763.34        93.93 o                         
  -2   0   4       4996.82       5052.89       147.93 o                         
  -1   0   4       2666.36       2066.24       109.49 o                         
   0   0   4        668.48        585.14        42.87 o                         
   1   0   4        270.53        226.75        25.48 o                         
   2   0   4       1733.71       1725.42        98.19 o                         
   3   0   4        953.45        907.36        60.83 o                         
   4   0   4       5565.64       6357.64       204.44 o                         
   5   0   4       1311.53       1092.61        64.88 o                         
   6   0   4       8999.47       9404.85       301.75 o                         
   7   0   4        719.03        778.81        46.59 o                         
   8   0   4       1331.00       1350.38        88.02 o                         
   9   0   4        845.01        841.00        57.32 o                         
  10   0   4        637.17        600.89        80.98 o                         
  11   0   4         94.68        144.90        28.86 o                         
  12   0   4        290.15        224.29        52.81 o                         
  13   0   4         31.14          6.77        21.19 o                         
  14   0   4        292.74        398.30       235.83 o                         
  15   0   4         13.68         17.68        24.49 o                         
 -20   1   4        578.49        405.26        63.64 o                         
 -19   1   4         29.20         21.61        23.62 o                         
 -18   1   4         32.51         26.23        17.99 o                         
 -17   1   4        403.08        472.78        51.14 o                         
 -16   1   4       2780.19       3326.47       207.06 o                         
 -15   1   4        354.15        397.75        55.58 o                         
 -14   1   4        543.38        549.86        68.58 o                         
 -13   1   4       1457.13       1370.38       128.70 o                         
 -12   1   4       3963.07       3743.59       172.90 o                         
 -11   1   4        886.81        871.31        69.59 o                         
 -10   1   4       1027.30       1257.19        69.79 o                         
  -9   1   4        640.68        653.56        43.39 o                         
  -8   1   4       7101.19       6401.32       206.74 o                         
  -7   1   4         12.69         11.94         5.34 o                         
  -6   1   4       3895.97       4206.90       130.50 o                         
  -5   1   4       1303.12       1026.79        53.35 o                         
  -4   1   4      16314.82      14900.33       278.90 o                         
  -3   1   4       9574.38       9278.83       202.56 o                         
  -2   1   4      14773.42      12826.87       419.22 o                         
  -1   1   4       1315.03       1286.75        80.14 o                         
   0   1   4        851.62        911.79        62.35 o                         
   1   1   4       7429.96       6958.63       252.57 o                         
   2   1   4        763.32        762.25        53.39 o                         
   3   1   4       2197.74       2675.08       138.83 o                         
   4   1   4       4500.44       4513.09       218.66 o                         
   5   1   4       1120.25        863.43        59.20 o                         
   6   1   4        736.54        833.05        63.04 o                         
   7   1   4        107.45        102.55        13.67 o                         
   8   1   4        359.68        349.05        33.27 o                         
   9   1   4        330.98        439.37        46.56 o                         
  10   1   4          0.60          1.54        11.57 o                         
  11   1   4        404.53        390.99        72.17 o                         
  12   1   4        252.89        276.02        42.23 o                         
  13   1   4       1557.48       1692.83       889.31 o                         
  14   1   4        123.70         98.10        86.01 o                         
  15   1   4        107.46         67.32        61.01 o                         
 -20   2   4          1.22         11.79        20.66 o                         
 -19   2   4          7.37          5.65        11.81 o                         
 -18   2   4         15.06         12.18        17.19 o                         
 -17   2   4        953.51       1064.65        85.75 o                         
 -16   2   4         71.77         99.35        32.64 o                         
 -15   2   4         42.64         25.83        15.00 o                         
 -14   2   4         75.86         77.59        22.20 o                         
 -13   2   4       2406.80       2148.20       137.50 o                         
 -12   2   4       2662.96       2693.12       165.42 o                         
 -11   2   4          4.63         12.58         6.58 o                         
 -10   2   4         14.56         41.07         9.84 o                         
  -9   2   4        584.31        500.16        36.74 o                         
  -8   2   4       2415.98       2166.96        94.07 o                         
  -7   2   4       1857.85       1912.91        95.81 o                         
  -6   2   4         57.84         92.65        13.49 o                         
  -5   2   4      13286.34      12203.53       341.62 o                         
  -4   2   4       3144.74       2767.49        93.21 o                         
  -3   2   4        645.54        893.84        50.52 o                         
  -2   2   4       1515.40       1581.21        89.03 o                         
  -1   2   4        202.32        220.66        30.06 o                         
   0   2   4       3074.84       3224.00       152.09 o                         
   1   2   4       2294.82       2094.72       118.85 o                         
   2   2   4          4.00         20.06         5.35 o                         
   3   2   4       1304.71       1446.70        94.97 o                         
   4   2   4       6607.60       6882.92       321.34 o                         
   5   2   4        281.15        329.79        40.57 o                         
   6   2   4         87.28         94.29        15.39 o                         
   7   2   4         13.46         28.09         7.94 o                         
   8   2   4       4197.03       4177.23       205.56 o                         
   9   2   4       1276.30       1401.48       131.97 o                         
  10   2   4          1.68         19.51        14.76 o                         
  11   2   4         40.88         62.30        27.60 o                         
  12   2   4       2428.59       2253.36       366.27 o                         
  13   2   4        255.75        139.19        92.32 o                         
  14   2   4         20.12         16.28        37.57 o                         
  15   2   4        378.67        326.17        88.66 o                         
 -20   3   4        296.93        251.93        68.76 o                         
 -19   3   4          3.63         10.06        24.79 o                         
 -18   3   4        128.99        154.36        30.94 o                         
 -17   3   4        198.40        230.73        35.96 o                         
 -16   3   4        178.46        197.70        51.26 o                         
 -15   3   4        227.56        310.27        40.64 o                         
 -14   3   4        484.06        579.93        55.77 o                         
 -13   3   4        404.37        331.06        26.38 o                         
 -12   3   4        408.93        392.25        33.84 o                         
 -11   3   4       3355.88       3331.08       142.01 o                         
 -10   3   4        865.35        736.02        40.90 o                         
  -9   3   4         58.11         21.79         7.83 o                         
  -8   3   4        303.84        418.43        30.57 o                         
  -7   3   4        251.37        205.37        20.50 o                         
  -6   3   4       2416.59       1837.11        81.88 o                         
  -5   3   4       6180.61       5838.01       176.48 o                         
  -4   3   4        502.85        649.36        35.29 o                         
  -3   3   4         41.50         32.37         9.51 o                         
  -2   3   4        648.14        569.46        46.65 o                         
  -1   3   4       1853.98       1958.19       111.04 o                         
   0   3   4       1185.15       1183.90        84.42 o                         
   1   3   4       1714.92       1566.99        96.98 o                         
   2   3   4          0.59         11.15         4.39 o                         
   3   3   4      17216.05      18385.92       795.38 o                         
   4   3   4        234.84        253.36        33.71 o                         
   5   3   4         55.91         67.93        11.65 o                         
   6   3   4         37.43         46.26         8.51 o                         
   7   3   4       4929.16       5010.94       247.76 o                         
   8   3   4        826.65        766.82        71.24 o                         
   9   3   4       1244.08       1166.52       115.26 o                         
  10   3   4         43.04         26.87        12.62 o                         
  11   3   4        540.99        581.62        95.66 o                         
  12   3   4        444.45        445.83       115.71 o                         
  13   3   4         11.79         22.89        18.66 o                         
  14   3   4          2.16         29.04        52.83 o                         
 -20   4   4        176.28        153.22        45.05 o                         
 -19   4   4        214.70        295.19        41.78 o                         
 -18   4   4        336.33        337.46        71.73 o                         
 -17   4   4         16.54         19.83        18.39 o                         
 -16   4   4       1112.69       1356.40       111.64 o                         
 -15   4   4        957.48       1126.25       136.01 o                         
 -14   4   4       3160.27       3433.44       195.39 o                         
 -13   4   4          0.59          3.93         7.10 o                         
 -12   4   4       1749.55       1613.83        71.24 o                         
 -11   4   4       1928.85       1856.87        73.62 o                         
 -10   4   4        168.56        105.92        13.47 o                         
  -9   4   4       1454.79       1298.54        59.76 o                         
  -8   4   4        196.28        166.09        18.57 o                         
  -7   4   4       4643.22       4673.77       153.17 o                         
  -6   4   4       4356.32       4101.20       119.96 o                         
  -5   4   4        324.78        418.71        27.27 o                         
  -4   4   4        136.58        162.38        19.67 o                         
  -3   4   4       2428.74       2368.29        96.19 o                         
  -2   4   4       4955.47       4612.48       224.57 o                         
  -1   4   4       9735.93      10688.25       464.77 o                         
   0   4   4        242.06        258.80        29.35 o                         
   1   4   4        437.00        489.39        42.29 o                         
   2   4   4       3810.39       3924.56       163.62 o                         
   3   4   4       1072.52       1018.35        63.57 o                         
   4   4   4       1712.90       1904.91       109.84 o                         
   5   4   4        503.00        585.05        50.53 o                         
   6   4   4       2718.81       2934.48       143.17 o                         
   7   4   4        508.67        555.94        56.09 o                         
   8   4   4        996.24       1142.62       130.59 o                         
   9   4   4        180.87        163.33        31.16 o                         
  10   4   4        813.59        940.11       186.43 o                         
  11   4   4       1387.21       1484.45       332.46 o                         
  12   4   4        102.53         78.65        50.59 o                         
  13   4   4         61.69         46.11        27.49 o                         
  14   4   4        136.78        110.57        35.61 o                         
 -20   5   4        377.19        388.62        61.51 o                         
 -19   5   4         48.85         41.67        28.61 o                         
 -18   5   4         46.67         68.57        23.76 o                         
 -17   5   4        214.53        232.96        58.60 o                         
 -16   5   4        898.95       1299.31       108.91 o                         
 -15   5   4        265.76        299.55        50.03 o                         
 -14   5   4         54.17         74.96        25.52 o                         
 -13   5   4       1450.52       1393.16        98.32 o                         
 -12   5   4         90.64         77.38        11.15 o                         
 -11   5   4       2253.78       2240.94       104.68 o                         
 -10   5   4        302.97        328.77        24.75 o                         
  -9   5   4        152.99        223.63        20.79 o                         
  -8   5   4       3455.28       3473.70       121.87 o                         
  -7   5   4        796.98        604.66        33.37 o                         
  -6   5   4        295.29        327.47        28.45 o                         
  -5   5   4         60.38        128.64        16.20 o                         
  -4   5   4        862.69       1130.89        58.98 o                         
  -3   5   4      15799.13      16981.54       293.10 o                         
  -2   5   4        732.71        799.68        59.05 o                         
  -1   5   4       4710.89       4942.28       200.90 o                         
   0   5   4       1253.01       1306.08        88.62 o                         
   1   5   4       4189.76       3583.15       186.40 o                         
   2   5   4       2758.68       2992.27       149.30 o                         
   3   5   4          7.12          6.37         2.16 o                         
   4   5   4        846.85        971.78        69.96 o                         
   5   5   4       2859.04       2770.92       142.46 o                         
   6   5   4       1611.74       1471.49        87.45 o                         
   7   5   4         16.55         21.48         5.60 o                         
   8   5   4        682.88        657.72        77.28 o                         
   9   5   4         11.10         10.84         7.92 o                         
  10   5   4        530.55        452.47       111.41 o                         
  11   5   4         47.84         23.59        10.57 o                         
  12   5   4          3.67         14.77        38.76 o                         
  13   5   4         25.01         48.32        61.41 o                         
 -20   6   4         17.70         14.67        24.50 o                         
 -19   6   4        332.78        323.05        71.86 o                         
 -18   6   4         12.08         17.22        26.35 o                         
 -17   6   4        159.20        189.94        38.03 o                         
 -16   6   4        174.49        152.29        29.87 o                         
 -15   6   4        276.63        294.05        49.43 o                         
 -14   6   4       1074.10       1189.02       103.01 o                         
 -13   6   4        491.29        614.10        71.82 o                         
 -12   6   4       5021.96       4784.44       145.25 o                         
 -11   6   4        113.47        119.08        16.86 o                         
 -10   6   4        732.31        683.47        48.57 o                         
  -9   6   4       1737.35       1984.06        76.53 o                         
  -8   6   4       8825.04       8953.65       266.39 o                         
  -7   6   4         18.68         20.58         5.53 o                         
  -6   6   4        127.95        116.80        13.63 o                         
  -5   6   4       2768.41       3005.77       113.79 o                         
  -4   6   4      14613.87      15286.33       332.10 o                         
  -3   6   4        669.60        751.50        48.54 o                         
  -2   6   4       1771.83       1758.07        97.67 o                         
  -1   6   4        375.22        400.51        39.59 o                         
   0   6   4       5516.18       5940.15       275.44 o                         
   1   6   4        848.30        783.32        74.44 o                         
   2   6   4       1277.80       1292.15        89.44 o                         
   3   6   4        128.57        133.02        19.29 o                         
   4   6   4       3978.48       4137.37       179.18 o                         
   5   6   4       2547.95       2549.65       130.13 o                         
   6   6   4        227.24        232.85        30.95 o                         
   7   6   4        543.63        469.65        58.62 o                         
   8   6   4        132.77        117.20        23.50 o                         
   9   6   4        321.83        355.50        93.55 o                         
  10   6   4         48.45         28.97        10.54 o                         
  11   6   4          9.05          4.22        37.00 o                         
  12   6   4          4.23        -10.46        56.07 o                         
 -20   7   4        143.69        107.38        31.82 o                         
 -19   7   4         44.47         32.88        20.25 o                         
 -18   7   4          4.99         24.88        27.69 o                         
 -17   7   4        288.89        328.06        73.01 o                         
 -16   7   4        390.55        464.96        62.54 o                         
 -15   7   4         22.50         43.54        20.42 o                         
 -14   7   4       1246.50       1551.15       110.52 o                         
 -13   7   4       4576.49       4792.65       337.84 o                         
 -12   7   4        139.15        144.63        16.39 o                         
 -11   7   4       1179.91       1010.99        49.01 o                         
 -10   7   4       3469.00       3254.54       110.17 o                         
  -9   7   4       6003.23       5565.09       206.46 o                         
  -8   7   4       1196.11       1119.32        58.74 o                         
  -7   7   4         86.56         63.85        10.78 o                         
  -6   7   4          7.81          6.24         4.97 o                         
  -5   7   4       4316.00       4288.65       159.87 o                         
  -4   7   4      22372.37      24063.75       747.47 o                         
  -3   7   4      16595.02      17534.38       591.91 o                         
  -2   7   4         77.74         67.05         9.92 o                         
  -1   7   4       1293.86       1332.83        84.11 o                         
   0   7   4       2555.71       2727.93       149.52 o                         
   1   7   4        650.72        689.32        57.65 o                         
   2   7   4         71.53         48.85        13.07 o                         
   3   7   4       3065.45       3564.48       265.08 o                         
   4   7   4       1776.89       1835.35       148.53 o                         
   5   7   4       2643.21       2830.70       401.84 o                         
   6   7   4        351.87        261.36        53.96 o                         
   7   7   4        860.08        740.28       146.19 o                         
   8   7   4       1171.45       1361.67       398.86 o                         
   9   7   4        248.16        259.61        46.05 o                         
  10   7   4        147.99        168.80        37.42 o                         
  11   7   4         90.22         72.53        68.84 o                         
  12   7   4        631.45        579.02        77.00 o                         
 -20   8   4         80.17         62.35        29.87 o                         
 -19   8   4        341.97        242.39        49.09 o                         
 -18   8   4        348.43        356.62        46.43 o                         
 -17   8   4          2.75          7.34        22.69 o                         
 -16   8   4        381.93        434.31        60.70 o                         
 -15   8   4        600.37        709.57        84.48 o                         
 -14   8   4       3752.96       4191.59       227.68 o                         
 -13   8   4        308.10        372.33        55.45 o                         
 -12   8   4        493.53        573.54        56.17 o                         
 -11   8   4       1018.43        928.15        48.42 o                         
 -10   8   4       2716.25       2583.85       115.29 o                         
  -9   8   4       2306.53       2205.11        86.82 o                         
  -8   8   4          8.08          8.00         4.32 o                         
  -7   8   4        669.18        619.00        40.09 o                         
  -6   8   4       4203.25       3684.31       156.24 o                         
  -5   8   4       3349.23       3399.17       114.75 o                         
  -4   8   4       2552.43       2421.94       110.03 o                         
  -3   8   4       6814.94       6911.07       231.71 o                         
  -2   8   4         82.56         97.54        14.88 o                         
  -1   8   4       5026.34       5025.50       250.29 o                         
   0   8   4        667.82        744.52        54.40 o                         
   1   8   4         47.32         37.52         8.74 o                         
   2   8   4          3.99          2.38        10.15 o                         
   3   8   4       1377.88       1447.24       129.59 o                         
   4   8   4        636.79        657.08        76.33 o                         
   5   8   4       1227.56       1502.64       153.36 o                         
   6   8   4        452.29        472.72        62.99 o                         
   7   8   4       1836.21       2119.11       176.35 o                         
   8   8   4        757.23        824.92        90.30 o                         
   9   8   4        421.59        391.40        86.62 o                         
  10   8   4        113.06         94.44        53.25 o                         
  11   8   4        747.40        773.79        90.41 o                         
 -20   9   4        108.32         41.15        42.26 o                         
 -19   9   4        490.08        564.17        77.52 o                         
 -18   9   4         17.88         10.83        17.40 o                         
 -17   9   4         42.30         34.65        20.28 o                         
 -16   9   4         38.12         30.76        20.06 o                         
 -15   9   4       1530.49       1745.74       133.30 o                         
 -14   9   4         10.89         17.20        12.76 o                         
 -13   9   4         12.21         19.21        17.62 o                         
 -12   9   4        379.47        455.05        49.91 o                         
 -11   9   4        924.70        744.86        93.25 o                         
 -10   9   4        849.53        754.97        43.34 o                         
  -9   9   4       1082.79       1185.21        81.40 o                         
  -8   9   4         12.24         17.46         6.86 o                         
  -7   9   4       2117.15       1980.19        96.00 o                         
  -6   9   4       1280.19       1120.10        55.89 o                         
  -5   9   4       1797.38       1743.13        78.35 o                         
  -4   9   4        198.39        217.73        24.88 o                         
  -3   9   4        746.04        754.44        47.00 o                         
  -2   9   4       5587.26       5633.99       202.65 o                         
  -1   9   4        478.06        498.45        56.09 o                         
   0   9   4       1216.29       1195.21        83.48 o                         
   1   9   4        943.28        942.82        72.78 o                         
   2   9   4       2591.24       2647.86       206.25 o                         
   3   9   4         96.34        102.40        54.69 o                         
   4   9   4        222.66        325.65        79.94 o                         
   5   9   4        403.76        468.20        63.55 o                         
   6   9   4        857.93       1063.50       107.26 o                         
   7   9   4          3.84          4.72        18.38 o                         
   8   9   4         15.98          9.56        40.53 o                         
   9   9   4        208.79        215.23        70.25 o                         
  10   9   4        652.27        604.31       115.90 o                         
 -19  10   4         78.11         42.62        30.10 o                         
 -18  10   4        236.30        251.42        51.13 o                         
 -17  10   4        649.48        556.95        71.07 o                         
 -16  10   4        858.02        897.39       131.59 o                         
 -15  10   4       1085.36       1165.21        91.79 o                         
 -14  10   4         17.35         13.35        14.17 o                         
 -13  10   4        954.04       1078.34        86.63 o                         
 -12  10   4        494.63        666.34        63.22 o                         
 -11  10   4        105.78        110.02        27.06 o                         
 -10  10   4       2210.41       2138.09       257.97 o                         
  -9  10   4       1817.33       1644.92       103.86 o                         
  -8  10   4        800.49        713.96        40.09 o                         
  -7  10   4       1616.90       1622.02        64.62 o                         
  -6  10   4       3627.21       3799.60       129.47 o                         
  -5  10   4        737.50        764.06        59.75 o                         
  -4  10   4        280.11        289.73        23.13 o                         
  -3  10   4       2108.82       2261.82       106.75 o                         
  -2  10   4       3301.42       3171.18       135.02 o
[truncated: 867,349 more chars]
